# Supplementary material for: The Distribution of Tryptophan-Dependent Indole-3-Acetic Acid Synthesis Pathways in Bacteria Unraveled by Large-Scale Genomic Analysis
Source: Molecules. 2019 Apr 10;24(7):1411. doi: 10.3390/molecules24071411 (PMC6479905; doi:10.3390/molecules24071411)
Supplement: Supplementary file 1 [file molecules-24-01411-s001.zip]

Archive with 9 entries (8 files):
- Supplementary files/
- Supplementary files/Supplementary Figure.pdf
- Supplementary files/Supplementary Table 1.xlsx
- Supplementary files/Supplementary Table 2.xlsx
- Supplementary files/Supplementary Table 3.xlsx
- Supplementary files/Supplementary Table 4.xlsx
- Supplementary files/Supplementary Table 5.xlsx
- Supplementary files/Supplementary Table 6.xlsx
- Supplementary files/Supplementary Table 7.xlsx
