# Supplementary material for: The Distribution of Tryptophan-Dependent Indole-3-Acetic Acid Synthesis Pathways in Bacteria Unraveled by Large-Scale Genomic Analysis
Source: Molecules. 2019 Apr 10;24(7):1411. doi: 10.3390/molecules24071411 (PMC6479905; doi:10.3390/molecules24071411)
Supplement: Supplementary file 1 [file molecules-24-01411-s001.zip › Supplementary files/Supplementary Table 1.xlsx]

## Sheet: Sheet1
Trp-catalyzing enzymes
Phylum	Trp->IPA	Trp->TPM	Trp->IAM	Trp->IAOX	Chi square Test: p-value < 2.2e-16
Acidobacteria	2	75	55	0
Actinobacteria	11	131	274	0
Bacteroidetes	5	49	38	0
Firmicutes	53	133	65	0
Proteobacteria	2919	505	467	0
De novo synthesis from Trp
Phylum	IPA	TPM	IAM	IAN	p-value < 2.2e-16
Acidobacteria	0	27	41	0
Actinobacteria	0	87	268	0
Bacteroidetes	1	26	20	0
Firmicutes	9	110	31	0
Proteobacteria	282	253	412	0
Synthesis from intermediates
Phylum	IPA-YUCCA	IPA-ipdC	TPM	IAM	IAN-nitrilase	IAN-NHase/adimase
Acidobacteria	2	0	34	79	8	27
Actinobacteria	8	298	469	798	646	59
Bacteroidetes	5	3	56	80	139	0
Firmicutes	0	379	330	1036	149	0
Proteobacteria	24	363	1064	2057	3195	290
