# Supplementary material for: The Distribution of Tryptophan-Dependent Indole-3-Acetic Acid Synthesis Pathways in Bacteria Unraveled by Large-Scale Genomic Analysis
Source: Molecules. 2019 Apr 10;24(7):1411. doi: 10.3390/molecules24071411 (PMC6479905; doi:10.3390/molecules24071411)
Supplement: Supplementary file 1 [file molecules-24-01411-s001.zip › Supplementary files/Supplementary Table 2.xlsx]

## Sheet: Sheet1
Trp-catalyzing enzymes
Number	Acidobacteria	Actinobacteria	Bacteroidetes	Firmicutes	Proteobacteria
0	21	607	198	1454	1079
1	55	217	74	251	2586
2	37	98	9	0	477
3	1	1	0	0	117
4	0	0	0	0	0
De novo synthesis from Trp
Number	Acidobacteria	Actinobacteria	Bacteroidetes	Firmicutes	Proteobacteria
0	57	639	238	1555	3449
1	46	213	39	150	678
2	11	71	4	0	127
3	0	0	0	0	5
4	0	0	0	0	0
Synthesisi from intermediates
Number	Acidobacteria	Actinobacteria	Bacteroidetes	Firmicutes	Proteobacteria
0	24	98	103	368	698
1	38	148	101	957	1447
2	44	216	52	205	987
3	8	165	22	173	947
4	0	277	3	2	169
5	0	19	0	0	11
