# Supplementary material for: The Distribution of Tryptophan-Dependent Indole-3-Acetic Acid Synthesis Pathways in Bacteria Unraveled by Large-Scale Genomic Analysis
Source: Molecules. 2019 Apr 10;24(7):1411. doi: 10.3390/molecules24071411 (PMC6479905; doi:10.3390/molecules24071411)
Supplement: Supplementary file 1 [file molecules-24-01411-s001.zip › Supplementary files/Supplementary Table 3.xlsx]

## Sheet: Sheet1
Acidobacteria
IAM	30
IAM-TPM	11
TPM	16
Actinobacteria
IAM	197
IAM-TPM	71
TPM	16
Bacteroidetes
IPV-ipdC-TPM	1
IAM	17
IAM-TPM	3
TPM	22
Metagenomic bins
IPV-ipdC	17
IAM	97
IAM-TPM	156
TPM	68
Firmicutes
IPV-ipdC	9
IAM	31
TPM	110
Proteobacteria
IPV-ipdC	235
IPV-ipdC-IAM	2
IPV-ipdC-IAM-TPM	5
IPV-ipdC-TPM	40
IAM	320
IAM-TPM	85
TPM	123
