# Supplementary material for: The Distribution of Tryptophan-Dependent Indole-3-Acetic Acid Synthesis Pathways in Bacteria Unraveled by Large-Scale Genomic Analysis
Source: Molecules. 2019 Apr 10;24(7):1411. doi: 10.3390/molecules24071411 (PMC6479905; doi:10.3390/molecules24071411)
Supplement: Supplementary file 1 [file molecules-24-01411-s001.zip › Supplementary files/Supplementary Table 4.xlsx]

## Sheet: Acidobacteria
Number of genomes	Combination of pathways
4	IAN-nitrilase
15	IAN-nitrilase-IAM
7	IAN-nitrilase-IAM-TPM
1	IAN-nitrilase-TPM
7	IAN-nitrile-IAM
1	IAN-nitrile-IAM-TPM
1	IPA-YUCCA
1	IPA-YUCCA-IAM
28	IAM
20	IAM-TPM
5	TPM

## Sheet: Actinobacteria
Number of genomes	Combination of pathways
17	IAN-nitrilase
2	IAN-nitrilase-IAN-nitrile-IPA-ipdC-IAM
19	IAN-nitrilase-IAN-nitrile-IPA-ipdC-IAM-TPM
8	IAN-nitrilase-IAN-nitrile-IAM
28	IAN-nitrilase-IAN-nitrile-IAM-TPM
10	IAN-nitrilase-IPA-ipdC-IAM
243	IAN-nitrilase-IPA-ipdC-IAM-TPM
4	IAN-nitrilase-IPA-YUCCA-IAM
4	IAN-nitrilase-IPA-YUCCA-IAM-TPM
177	IAN-nitrilase-IAM
129	IAN-nitrilase-IAM-TPM
5	IAN-nitrilase-TPM
1	IAN-nitrile-IAM
1	IAN-nitrile-IAM-TPM
11	IPA-ipdC-IAM
13	IPA-ipdC-IAM-TPM
126	IAM
22	IAM-TPM
5	TPM

## Sheet: Bacteroidetes
Number of genomes	Combination of pathways
75	IAN-nitrilase
1	IAN-nitrilase-IPA-ipdC-IAM-TPM
1	IAN-nitrilase-IPA-ipdC-TPM
2	IAN-nitrilase-IPA-YUCCA-IAM-TPM
1	IAN-nitrilase-IPA-YUCCA-TPM
28	IAN-nitrilase-IAM
19	IAN-nitrilase-IAM-TPM
12	IAN-nitrilase-TPM
1	IPA-ipdC-TPM
1	IPA-YUCCA-IAM-TPM
1	IPA-YUCCA-TPM
19	IAM
10	IAM-TPM
7	TPM

## Sheet: Firmicutes
Number of genomes	Combination of pathways
27	IAN-nitrilase
6	IAN-nitrilase-IPA-ipdC
5	IAN-nitrilase-IPA-ipdC-IAM
2	IAN-nitrilase-IPA-ipdC-IAM-TPM
53	IAN-nitrilase-IAM
29	IAN-nitrilase-IAM-TPM
27	IAN-nitrilase-TPM
207	IPA-ipdC
20	IPA-ipdC-IAM
139	IPA-ipdC-IAM-TPM
689	IAM
99	IAM-TPM
34	TPM

## Sheet: Proteobacteria
Number of genomes	Combination of pathways
1264	IAN-nitrilase
8	IAN-nitrilase-IAN-nitrile-IPA-ipdC-IAM
6	IAN-nitrilase-IAN-nitrile-IPA-ipdC-IAM-TPM
3	IAN-nitrilase-IAN-nitrile-IPA-YUCCA-IAM-TPM
82	IAN-nitrilase-IAN-nitrile-IAM
75	IAN-nitrilase-IAN-nitrile-IAM-TPM
132	IAN-nitrilase-IPA-ipdC
118	IAN-nitrilase-IPA-ipdC-IAM
23	IAN-nitrilase-IPA-ipdC-IAM-TPM
9	IAN-nitrilase-IPA-ipdC-TPM
1	IAN-nitrilase-IPA-YUCCA
2	IAN-nitrilase-IPA-YUCCA-IPA-ipdC-IAM-TPM
6	IAN-nitrilase-IPA-YUCCA-IAM-TPM
717	IAN-nitrilase-IAM
685	IAN-nitrilase-IAM-TPM
64	IAN-nitrilase-TPM
45	IAN-nitrile-IPA-ipdC-IAM-TPM
12	IAN-nitrile-IPA-YUCCA-IAM-TPM
7	IAN-nitrile-IAM
52	IAN-nitrile-IAM-TPM
14	IPA-ipdC
5	IPA-ipdC-IAM
1	IPA-ipdC-IAM-TPM
149	IAM
61	IAM-TPM
20	TPM
