# Supplementary material for: The Distribution of Tryptophan-Dependent Indole-3-Acetic Acid Synthesis Pathways in Bacteria Unraveled by Large-Scale Genomic Analysis
Source: Molecules. 2019 Apr 10;24(7):1411. doi: 10.3390/molecules24071411 (PMC6479905; doi:10.3390/molecules24071411)
Supplement: Supplementary file 1 [file molecules-24-01411-s001.zip › Supplementary files/Supplementary Table 5.xlsx]

## Sheet: bins.final
bins-167	k__Bacteria; p__Actinobacteria; c__Actinobacteria; o__Corynebacteriales; f__Nocardiaceae; g__Nocardia; s__
bins-339	k__; p__; c__; o__; f__; g__; s__
bins-38	k__; p__; c__; o__; f__; g__; s__
bins-151	k__; p__; c__; o__; f__; g__; s__
bins-140	k__; p__; c__; o__; f__; g__; s__
bins-147	k__; p__; c__; o__; f__; g__; s__
bins-93	k__Bacteria; p__Actinobacteria; c__Actinobacteria; o__Pseudonocardiales; f__Pseudonocardiaceae; g__Amycolatopsis; s__
bins-191	k__Bacteria; p__Actinobacteria; c__Actinobacteria; o__Propionibacteriales; f__Nocardioidaceae; g__; s__
bins-223	k__Bacteria; p__Actinobacteria; c__Actinobacteria; o__Propionibacteriales; f__Nocardioidaceae; g__Nocardioides; s__
bins-322	k__Bacteria; p__Actinobacteria; c__Actinobacteria; o__Propionibacteriales; f__Nocardioidaceae; g__Nocardioides; s__
bins-493	k__Bacteria; p__Actinobacteria; c__Thermoleophilia; o__Solirubrobacterales; f__Conexibacteraceae; g__Conexibacter; s__Conexibacter woesei
bins-389	k__Bacteria; p__Actinobacteria; c__Thermoleophilia; o__Solirubrobacterales; f__Conexibacteraceae; g__Conexibacter; s__Conexibacter woesei
bins-385	k__Bacteria; p__Actinobacteria; c__Thermoleophilia; o__Solirubrobacterales; f__Conexibacteraceae; g__Conexibacter; s__Conexibacter woesei
bins-405	k__Bacteria; p__Actinobacteria; c__Thermoleophilia; o__Solirubrobacterales; f__Conexibacteraceae; g__Conexibacter; s__Conexibacter woesei
bins-399	k__Bacteria; p__Actinobacteria; c__Thermoleophilia; o__Solirubrobacterales; f__Conexibacteraceae; g__Conexibacter; s__Conexibacter woesei
bins-434	k__Bacteria; p__Actinobacteria; c__Thermoleophilia; o__Solirubrobacterales; f__Conexibacteraceae; g__Conexibacter; s__Conexibacter woesei
bins-28	k__Bacteria; p__Actinobacteria; c__Thermoleophilia; o__Solirubrobacterales; f__Conexibacteraceae; g__Conexibacter; s__Conexibacter woesei
bins-378	k__Bacteria; p__Actinobacteria; c__Thermoleophilia; o__Solirubrobacterales; f__Conexibacteraceae; g__Conexibacter; s__Conexibacter woesei
bins-414	k__Bacteria; p__Actinobacteria; c__Thermoleophilia; o__Solirubrobacterales; f__Conexibacteraceae; g__Conexibacter; s__Conexibacter woesei
bins-532	k__Bacteria; p__Actinobacteria; c__Thermoleophilia; o__Solirubrobacterales; f__Conexibacteraceae; g__Conexibacter; s__Conexibacter woesei
bins-66	k__Bacteria; p__Actinobacteria; c__Thermoleophilia; o__Solirubrobacterales; f__Conexibacteraceae; g__Conexibacter; s__Conexibacter woesei
bins-511	k__Bacteria; p__Chloroflexi; c__Anaerolineae; o__Anaerolineales; f__Anaerolineaceae; g__; s__
bins-190	k__Bacteria; p__Chloroflexi; c__Anaerolineae; o__Anaerolineales; f__Anaerolineaceae; g__; s__
bins-465	k__Bacteria; p__Chloroflexi; c__Anaerolineae; o__Anaerolineales; f__Anaerolineaceae; g__; s__
bins-77	k__Bacteria; p__Chloroflexi; c__; o__; f__; g__; s__
bins-62	k__Bacteria; p__Chloroflexi; c__; o__; f__; g__; s__
bins-84	k__Bacteria; p__Chloroflexi; c__; o__; f__; g__; s__
bins-7	k__Bacteria; p__Chloroflexi; c__; o__; f__; g__; s__
bins-81	k__Bacteria; p__Chloroflexi; c__; o__; f__; g__; s__
bins-439	k__Bacteria; p__Chloroflexi; c__; o__; f__; g__; s__
bins-457	k__Bacteria; p__Chloroflexi; c__; o__; f__; g__; s__
bins-69	k__Bacteria; p__Chloroflexi; c__; o__; f__; g__; s__
bins-13	k__Bacteria; p__Armatimonadetes; c__; o__; f__; g__; s__
bins-74	k__; p__; c__; o__; f__; g__; s__
bins-72	k__; p__; c__; o__; f__; g__; s__
bins-254	k__; p__; c__; o__; f__; g__; s__
bins-345	k__; p__; c__; o__; f__; g__; s__
bins-115	k__; p__; c__; o__; f__; g__; s__
bins-255	k__; p__; c__; o__; f__; g__; s__
bins-377	k__; p__; c__; o__; f__; g__; s__
bins-58	k__Archaea; p__Thaumarchaeota; c__; o__; f__; g__; s__
bins-490	k__Archaea; p__Thaumarchaeota; c__; o__; f__; g__; s__
bins-537	k__Archaea; p__Thaumarchaeota; c__; o__; f__; g__; s__
bins-553	k__Archaea; p__Thaumarchaeota; c__; o__; f__; g__; s__
bins-501	k__Archaea; p__Thaumarchaeota; c__; o__; f__; g__; s__
bins-446	k__Archaea; p__Thaumarchaeota; c__; o__; f__; g__; s__
bins-315	k__Bacteria; p__Firmicutes; c__Bacilli_1; o__Bacillales_1; f__Paenibacillaceae; g__; s__
bins-333	k__Bacteria; p__Firmicutes; c__Bacilli_1; o__Bacillales_1; f__Paenibacillaceae; g__; s__
bins-258	k__Bacteria; p__Firmicutes; c__Bacilli_2; o__Bacillales_5; f__Bacillaceae_2; g__Fictibacillus; s__
bins-299	k__Bacteria; p__Firmicutes; c__Bacilli_2; o__Bacillales_5; f__Bacillaceae_2; g__Fictibacillus; s__
bins-347	k__Bacteria; p__Firmicutes; c__Bacilli_2; o__Bacillales_5; f__Bacillaceae_2; g__Fictibacillus; s__
bins-268	k__Bacteria; p__Firmicutes; c__Bacilli_2; o__Bacillales_5; f__Bacillaceae_2; g__Fictibacillus; s__
bins-336	k__Bacteria; p__Firmicutes; c__Bacilli_2; o__Bacillales_5; f__Bacillaceae_2; g__Fictibacillus; s__
bins-364	k__Bacteria; p__Firmicutes; c__Bacilli_2; o__Bacillales_5; f__Bacillaceae_2; g__Fictibacillus; s__
bins-239	k__Bacteria; p__Firmicutes; c__Bacilli_2; o__Bacillales_5; f__Bacillaceae_2; g__Fictibacillus; s__
bins-253	k__Bacteria; p__Firmicutes; c__Bacilli; o__Bacillales_4; f__Bacillaceae_1; g__Bacillus; s__
bins-262	k__Bacteria; p__Firmicutes; c__Bacilli; o__Bacillales_4; f__Bacillaceae_1; g__Bacillus; s__
bins-499	k__Bacteria; p__Firmicutes; c__Bacilli; o__Bacillales_4; f__Bacillaceae_1; g__Bacillus; s__
bins-215	k__Bacteria; p__Firmicutes; c__Bacilli; o__Bacillales_4; f__Bacillaceae_1; g__Bacillus; s__
bins-396	k__Bacteria; p__Firmicutes; c__Bacilli; o__Bacillales_4; f__Bacillaceae_1; g__Bacillus; s__
bins-428	k__Bacteria; p__Firmicutes; c__Bacilli; o__Bacillales_4; f__Bacillaceae_1; g__Bacillus; s__
bins-521	k__Bacteria; p__Firmicutes; c__Bacilli; o__Bacillales_4; f__Bacillaceae_1; g__Bacillus; s__
bins-527	k__Bacteria; p__Firmicutes; c__Bacilli; o__Bacillales_4; f__Bacillaceae_1; g__Bacillus; s__
bins-551	k__Bacteria; p__Firmicutes; c__Bacilli; o__Bacillales_4; f__Bacillaceae_1; g__Bacillus; s__
bins-152	k__Bacteria; p__Firmicutes; c__Bacilli; o__Bacillales_4; f__Bacillaceae_1; g__Bacillus; s__
bins-172	k__Bacteria; p__Firmicutes; c__Bacilli; o__Bacillales_4; f__Bacillaceae_1; g__Bacillus; s__
bins-57	k__Bacteria; p__Firmicutes; c__Bacilli; o__Bacillales_3; f__Bacillaceae_3; g__Domibacillus; s__
bins-136	k__Bacteria; p__Firmicutes; c__Bacilli; o__Bacillales_3; f__; g__; s__
bins-149	k__Bacteria; p__Firmicutes; c__Bacilli; o__Bacillales_3; f__; g__; s__
bins-362	k__Bacteria; p__Firmicutes; c__Bacilli; o__Bacillales_3; f__; g__; s__
bins-170	k__Bacteria; p__Firmicutes; c__Bacilli; o__Bacillales_3; f__; g__; s__
bins-524	k__Bacteria; p__Firmicutes; c__Bacilli; o__Bacillales_3; f__; g__; s__
bins-354	k__Bacteria; p__Firmicutes; c__Bacilli; o__Bacillales_2; f__Bacillaceae; g__Terribacillus; s__
bins-250	k__Bacteria; p__Firmicutes; c__Mollicutes_1; o__Acholeplasmatales; f__Acholeplasmataceae; g__; s__
bins-376	k__Bacteria; p__Firmicutes; c__Mollicutes_1; o__Acholeplasmatales; f__Acholeplasmataceae; g__; s__
bins-21	k__Bacteria; p__Acidobacteria; c__; o__; f__; g__; s__
bins-489	k__Bacteria; p__Acidobacteria; c__; o__; f__; g__; s__
bins-516	k__Bacteria; p__Acidobacteria; c__; o__; f__; g__; s__
bins-554	k__Bacteria; p__Acidobacteria; c__; o__; f__; g__; s__
bins-8	k__Bacteria; p__Acidobacteria; c__; o__; f__; g__; s__
bins-431	k__Bacteria; p__Acidobacteria; c__; o__; f__; g__; s__
bins-500	k__Bacteria; p__Acidobacteria; c__; o__; f__; g__; s__
bins-510	k__Bacteria; p__Acidobacteria; c__; o__; f__; g__; s__
bins-487	k__Bacteria; p__Acidobacteria; c__; o__; f__; g__; s__
bins-420	k__Bacteria; p__Acidobacteria; c__; o__; f__; g__; s__
bins-150	k__Bacteria; p__Acidobacteria; c__; o__; f__; g__; s__
bins-545	k__Bacteria; p__Acidobacteria; c__; o__; f__; g__; s__
bins-512	k__Bacteria; p__Acidobacteria; c__; o__; f__; g__; s__
bins-425	k__Bacteria; p__Acidobacteria; c__; o__; f__; g__; s__
bins-398	k__Bacteria; p__Acidobacteria; c__; o__; f__; g__; s__
bins-415	k__Bacteria; p__Acidobacteria; c__; o__; f__; g__; s__
bins-392	k__Bacteria; p__Acidobacteria; c__; o__; f__; g__; s__
bins-5	k__Bacteria; p__Acidobacteria; c__; o__; f__; g__; s__
bins-86	k__Bacteria; p__Acidobacteria; c__; o__; f__; g__; s__
bins-44	k__Bacteria; p__Acidobacteria; c__Acidobacteriia; o__Acidobacteriales; f__; g__; s__
bins-16	k__Bacteria; p__Acidobacteria; c__Blastocatellia; o__; f__; g__; s__
bins-466	k__Bacteria; p__Acidobacteria; c__Blastocatellia; o__; f__; g__; s__
bins-64	k__Bacteria; p__Acidobacteria; c__Blastocatellia; o__; f__; g__; s__
bins-555	k__Bacteria; p__Acidobacteria; c__Blastocatellia; o__; f__; g__; s__
bins-471	k__Bacteria; p__Acidobacteria; c__Blastocatellia; o__; f__; g__; s__
bins-394	k__Bacteria; p__Acidobacteria; c__Blastocatellia; o__; f__; g__; s__
bins-535	k__Bacteria; p__Acidobacteria; c__Blastocatellia; o__; f__; g__; s__
bins-485	k__Bacteria; p__Acidobacteria; c__Blastocatellia; o__; f__; g__; s__
bins-463	k__Bacteria; p__Acidobacteria; c__Blastocatellia; o__; f__; g__; s__
bins-454	k__Bacteria; p__Acidobacteria; c__Blastocatellia; o__; f__; g__; s__
bins-421	k__Bacteria; p__Acidobacteria; c__Blastocatellia; o__; f__; g__; s__
bins-462	k__Bacteria; p__Acidobacteria; c__Blastocatellia; o__; f__; g__; s__
bins-453	k__Bacteria; p__Acidobacteria; c__Blastocatellia; o__; f__; g__; s__
bins-534	k__Bacteria; p__Acidobacteria; c__Blastocatellia; o__; f__; g__; s__
bins-418	k__Bacteria; p__Acidobacteria; c__Blastocatellia; o__; f__; g__; s__
bins-484	k__Bacteria; p__Acidobacteria; c__Blastocatellia; o__; f__; g__; s__
bins-548	k__Bacteria; p__Acidobacteria; c__Blastocatellia; o__; f__; g__; s__
bins-517	k__Bacteria; p__Acidobacteria; c__Blastocatellia; o__; f__; g__; s__
bins-496	k__Bacteria; p__Acidobacteria; c__Blastocatellia; o__; f__; g__; s__
bins-403	k__Bacteria; p__Acidobacteria; c__Blastocatellia; o__; f__; g__; s__
bins-470	k__Bacteria; p__Acidobacteria; c__Blastocatellia; o__; f__; g__; s__
bins-507	k__Bacteria; p__Acidobacteria; c__Blastocatellia; o__; f__; g__; s__
bins-437	k__Bacteria; p__Acidobacteria; c__Blastocatellia; o__; f__; g__; s__
bins-468	k__Bacteria; p__Acidobacteria; c__Blastocatellia; o__; f__; g__; s__
bins-382	k__Bacteria; p__Acidobacteria; c__Blastocatellia; o__; f__; g__; s__
bins-455	k__Bacteria; p__Acidobacteria; c__Blastocatellia; o__; f__; g__; s__
bins-498	k__Bacteria; p__Acidobacteria; c__Blastocatellia; o__; f__; g__; s__
bins-508	k__Bacteria; p__Acidobacteria; c__Blastocatellia; o__; f__; g__; s__
bins-486	k__Bacteria; p__Acidobacteria; c__Blastocatellia; o__; f__; g__; s__
bins-541	k__Bacteria; p__Acidobacteria; c__Blastocatellia; o__; f__; g__; s__
bins-448	k__Bacteria; p__Acidobacteria; c__Blastocatellia; o__; f__; g__; s__
bins-423	k__Bacteria; p__Acidobacteria; c__Blastocatellia; o__; f__; g__; s__
bins-397	k__Bacteria; p__Acidobacteria; c__Blastocatellia; o__; f__; g__; s__
bins-539	k__Bacteria; p__Acidobacteria; c__Blastocatellia; o__; f__; g__; s__
bins-514	k__Bacteria; p__Acidobacteria; c__Blastocatellia; o__; f__; g__; s__
bins-502	k__Bacteria; p__Acidobacteria; c__Blastocatellia; o__; f__; g__; s__
bins-9	k__Bacteria; p__Acidobacteria; c__Blastocatellia; o__; f__; g__; s__
bins-492	k__Bacteria; p__Acidobacteria; c__Blastocatellia; o__; f__; g__; s__
bins-544	k__Bacteria; p__Acidobacteria; c__Blastocatellia; o__; f__; g__; s__
bins-432	k__Bacteria; p__Acidobacteria; c__Blastocatellia; o__; f__; g__; s__
bins-386	k__Bacteria; p__Nitrospirae; c__Nitrospira; o__Nitrospirales; f__Nitrospiraceae; g__Nitrospira; s__
bins-390	k__Bacteria; p__Nitrospirae; c__Nitrospira; o__Nitrospirales; f__Nitrospiraceae; g__Nitrospira; s__
bins-65	k__Bacteria; p__Nitrospirae; c__Nitrospira; o__Nitrospirales; f__Nitrospiraceae; g__Nitrospira; s__
bins-68	k__Bacteria; p__Proteobacteria_3; c__; o__; f__; g__; s__
bins-89	k__Bacteria; p__Proteobacteria_3; c__; o__; f__; g__; s__
bins-125	k__Bacteria; p__Proteobacteria_3; c__Deltaproteobacteria_2; o__Myxococcales; f__; g__; s__
bins-289	k__Bacteria; p__Proteobacteria_3; c__Deltaproteobacteria_2; o__Myxococcales; f__; g__; s__
bins-282	k__Bacteria; p__Proteobacteria_3; c__Deltaproteobacteria_2; o__Myxococcales; f__; g__; s__
bins-34	k__Bacteria; p__Proteobacteria_3; c__Deltaproteobacteria_2; o__Myxococcales; f__; g__; s__
bins-108	k__Bacteria; p__Proteobacteria_3; c__Deltaproteobacteria_2; o__Myxococcales; f__; g__; s__
bins-317	k__Bacteria; p__Proteobacteria_3; c__Deltaproteobacteria_2; o__Myxococcales; f__; g__; s__
bins-368	k__Bacteria; p__Proteobacteria_3; c__Deltaproteobacteria_2; o__Myxococcales; f__; g__; s__
bins-131	k__Bacteria; p__Proteobacteria_3; c__Deltaproteobacteria_2; o__Myxococcales; f__; g__; s__
bins-22	k__Bacteria; p__Proteobacteria_3; c__Deltaproteobacteria_2; o__Myxococcales; f__; g__; s__
bins-156	k__Bacteria; p__Proteobacteria_3; c__Deltaproteobacteria_2; o__Myxococcales; f__; g__; s__
bins-126	k__Bacteria; p__Proteobacteria_3; c__Deltaproteobacteria_2; o__Myxococcales; f__; g__; s__
bins-101	k__Bacteria; p__Proteobacteria_3; c__Deltaproteobacteria_2; o__Myxococcales; f__; g__; s__
bins-56	k__Bacteria; p__Proteobacteria_3; c__Deltaproteobacteria_2; o__Myxococcales; f__; g__; s__
bins-301	k__Bacteria; p__Proteobacteria_3; c__Deltaproteobacteria_2; o__Myxococcales; f__; g__; s__
bins-482	k__Bacteria; p__Proteobacteria_4; c__Deltaproteobacteria_1; o__; f__; g__; s__
bins-495	k__Bacteria; p__Proteobacteria_4; c__Deltaproteobacteria_1; o__; f__; g__; s__
bins-452	k__Bacteria; p__Proteobacteria_4; c__Deltaproteobacteria_1; o__; f__; g__; s__
bins-530	k__Bacteria; p__Proteobacteria_4; c__Deltaproteobacteria_1; o__; f__; g__; s__
bins-472	k__Bacteria; p__Proteobacteria_4; c__Deltaproteobacteria_1; o__; f__; g__; s__
bins-503	k__Bacteria; p__Proteobacteria_4; c__Deltaproteobacteria_1; o__; f__; g__; s__
bins-546	k__Bacteria; p__Proteobacteria_4; c__Deltaproteobacteria_1; o__; f__; g__; s__
bins-433	k__Bacteria; p__Proteobacteria_4; c__Deltaproteobacteria_1; o__; f__; g__; s__
bins-400	k__Bacteria; p__Proteobacteria_4; c__Deltaproteobacteria_1; o__; f__; g__; s__
bins-518	k__Bacteria; p__Proteobacteria_4; c__Deltaproteobacteria_1; o__; f__; g__; s__
bins-145	k__Bacteria; p__Proteobacteria_4; c__Deltaproteobacteria_1; o__; f__; g__; s__
bins-154	k__Bacteria; p__Proteobacteria_4; c__Deltaproteobacteria_1; o__; f__; g__; s__
bins-417	k__Bacteria; p__Proteobacteria_4; c__Deltaproteobacteria_1; o__; f__; g__; s__
bins-328	k__Bacteria; p__Proteobacteria; c__Alphaproteobacteria; o__Sphingomonadales; f__Sphingomonadaceae_2; g__Sphingomonas_1; s__
bins-272	k__Bacteria; p__Proteobacteria; c__Alphaproteobacteria; o__Sphingomonadales; f__Sphingomonadaceae_2; g__Sphingomonas_1; s__
bins-352	k__Bacteria; p__Proteobacteria; c__Alphaproteobacteria; o__Sphingomonadales; f__Sphingomonadaceae_2; g__Sphingomonas_1; s__
bins-274	k__Bacteria; p__Proteobacteria; c__Alphaproteobacteria; o__Caulobacterales; f__Caulobacteraceae; g__Brevundimonas; s__
bins-114	k__Bacteria; p__Proteobacteria; c__Alphaproteobacteria; o__Rhizobiales; f__Hyphomicrobiaceae; g__Devosia; s__
bins-159	k__Bacteria; p__Proteobacteria; c__Alphaproteobacteria; o__Rhizobiales; f__Hyphomicrobiaceae; g__Devosia; s__
bins-308	k__Bacteria; p__Proteobacteria; c__Alphaproteobacteria; o__Rhizobiales; f__Rhizobiaceae; g__Rhizobium; s__
bins-104	k__Bacteria; p__Proteobacteria; c__Alphaproteobacteria; o__Rhizobiales; f__Rhizobiaceae; g__Agrobacterium; s__
bins-203	k__Bacteria; p__Proteobacteria; c__Alphaproteobacteria; o__Rhizobiales; f__Rhizobiaceae; g__Agrobacterium; s__
bins-326	k__Bacteria; p__Proteobacteria; c__Alphaproteobacteria; o__Rhizobiales; f__Rhizobiaceae; g__Agrobacterium; s__
bins-135	k__Bacteria; p__Proteobacteria; c__Alphaproteobacteria; o__Rhizobiales; f__Rhizobiaceae; g__Agrobacterium; s__
bins-270	k__Bacteria; p__Proteobacteria; c__Alphaproteobacteria; o__Rhizobiales; f__Rhizobiaceae; g__Agrobacterium; s__
bins-199	k__Bacteria; p__Proteobacteria; c__Alphaproteobacteria; o__Rhizobiales; f__Rhizobiaceae; g__Agrobacterium; s__
bins-361	k__Bacteria; p__Proteobacteria; c__Alphaproteobacteria; o__Rhizobiales; f__Rhizobiaceae; g__Agrobacterium; s__
bins-229	k__Bacteria; p__Proteobacteria; c__Alphaproteobacteria; o__Rhizobiales; f__Rhizobiaceae; g__Agrobacterium; s__
bins-24	k__Bacteria; p__Proteobacteria; c__Alphaproteobacteria; o__Rhizobiales; f__Rhizobiaceae; g__Agrobacterium; s__
bins-290	k__Bacteria; p__Proteobacteria; c__Alphaproteobacteria; o__Rhizobiales; f__Rhizobiaceae; g__Agrobacterium; s__
bins-372	k__Bacteria; p__Proteobacteria; c__Alphaproteobacteria; o__Rhizobiales; f__Rhizobiaceae; g__Agrobacterium; s__
bins-195	k__Bacteria; p__Proteobacteria; c__Alphaproteobacteria; o__Rhizobiales; f__Phyllobacteriaceae; g__; s__
bins-221	k__Bacteria; p__Proteobacteria; c__Alphaproteobacteria; o__Rhizobiales; f__Phyllobacteriaceae; g__; s__
bins-341	k__Bacteria; p__Proteobacteria; c__Alphaproteobacteria; o__Rhizobiales; f__Brucellaceae; g__; s__
bins-117	k__Bacteria; p__Proteobacteria; c__Alphaproteobacteria; o__; f__; g__; s__
bins-277	k__Bacteria; p__Proteobacteria; c__Alphaproteobacteria; o__; f__; g__; s__
bins-329	k__Bacteria; p__Proteobacteria; c__Alphaproteobacteria; o__; f__; g__; s__
bins-83	k__Bacteria; p__Proteobacteria; c__Betaproteobacteria; o__Burkholderiales; f__Alcaligenaceae; g__; s__
bins-234	k__Bacteria; p__Proteobacteria; c__Betaproteobacteria; o__Burkholderiales; f__Alcaligenaceae; g__; s__
bins-429	k__Bacteria; p__Proteobacteria; c__Betaproteobacteria; o__Burkholderiales; f__Alcaligenaceae; g__; s__
bins-219	k__Bacteria; p__Proteobacteria; c__Betaproteobacteria; o__Burkholderiales; f__Alcaligenaceae; g__; s__
bins-355	k__Bacteria; p__Proteobacteria; c__Betaproteobacteria; o__Burkholderiales; f__Alcaligenaceae; g__; s__
bins-456	k__Bacteria; p__Proteobacteria; c__Betaproteobacteria; o__Burkholderiales; f__Alcaligenaceae; g__; s__
bins-283	k__Bacteria; p__Proteobacteria; c__Betaproteobacteria; o__Burkholderiales; f__Alcaligenaceae; g__; s__
bins-460	k__Bacteria; p__Proteobacteria; c__Betaproteobacteria; o__Burkholderiales; f__Alcaligenaceae; g__; s__
bins-271	k__Bacteria; p__Proteobacteria; c__Betaproteobacteria; o__Burkholderiales; f__Alcaligenaceae; g__; s__
bins-111	k__Bacteria; p__Proteobacteria; c__Betaproteobacteria; o__Burkholderiales; f__Alcaligenaceae; g__; s__
bins-123	k__Bacteria; p__Proteobacteria; c__Betaproteobacteria; o__Burkholderiales; f__Alcaligenaceae; g__; s__
bins-41	k__Bacteria; p__Proteobacteria; c__Betaproteobacteria; o__Burkholderiales; f__Alcaligenaceae; g__; s__
bins-245	k__Bacteria; p__Proteobacteria; c__Betaproteobacteria; o__Burkholderiales; f__Alcaligenaceae; g__; s__
bins-210	k__Bacteria; p__Proteobacteria; c__Betaproteobacteria; o__Burkholderiales; f__Comamonadaceae; g__; s__
bins-292	k__Bacteria; p__Proteobacteria; c__Betaproteobacteria; o__Burkholderiales; f__Comamonadaceae; g__Variovorax; s__
bins-116	k__Bacteria; p__Proteobacteria; c__Betaproteobacteria; o__Burkholderiales; f__Comamonadaceae; g__Variovorax; s__Variovorax paradoxus
bins-148	k__Bacteria; p__Proteobacteria; c__Betaproteobacteria; o__Burkholderiales; f__Comamonadaceae; g__Ramlibacter; s__
bins-562	k__Bacteria; p__Proteobacteria; c__Betaproteobacteria; o__Burkholderiales; f__Comamonadaceae; g__Ramlibacter; s__
bins-559	k__Bacteria; p__Proteobacteria; c__Betaproteobacteria; o__Burkholderiales; f__Comamonadaceae; g__Ramlibacter; s__
bins-11	k__Bacteria; p__Proteobacteria; c__Betaproteobacteria; o__Burkholderiales; f__Comamonadaceae; g__Ramlibacter; s__
bins-313	k__Bacteria; p__Proteobacteria; c__Betaproteobacteria; o__Burkholderiales; f__Alcaligenaceae_1; g__Bordetella; s__
bins-55	k__Bacteria; p__Proteobacteria; c__Betaproteobacteria_1; o__Nitrosomonadales; f__; g__; s__
bins-85	k__Bacteria; p__Proteobacteria; c__Betaproteobacteria_1; o__Nitrosomonadales; f__; g__; s__
bins-32	k__Bacteria; p__Proteobacteria; c__Betaproteobacteria_1; o__Nitrosomonadales; f__; g__; s__
bins-14	k__Bacteria; p__Proteobacteria; c__Betaproteobacteria_1; o__Nitrosomonadales; f__; g__; s__
bins-464	k__Bacteria; p__Proteobacteria; c__Betaproteobacteria_1; o__Nitrosomonadales; f__; g__; s__
bins-505	k__Bacteria; p__Proteobacteria; c__Betaproteobacteria_1; o__Nitrosomonadales; f__; g__; s__
bins-488	k__Bacteria; p__Proteobacteria; c__Betaproteobacteria_1; o__Nitrosomonadales; f__; g__; s__
bins-515	k__Bacteria; p__Proteobacteria; c__Betaproteobacteria_1; o__Nitrosomonadales; f__; g__; s__
bins-540	k__Bacteria; p__Proteobacteria; c__Betaproteobacteria_1; o__Nitrosomonadales; f__; g__; s__
bins-407	k__Bacteria; p__Proteobacteria; c__Betaproteobacteria_1; o__Nitrosomonadales; f__; g__; s__
bins-391	k__Bacteria; p__Proteobacteria; c__Betaproteobacteria_1; o__Nitrosomonadales; f__; g__; s__
bins-497	k__Bacteria; p__Proteobacteria; c__Betaproteobacteria_1; o__Nitrosomonadales; f__; g__; s__
bins-393	k__Bacteria; p__Proteobacteria; c__Betaproteobacteria_1; o__Nitrosomonadales; f__; g__; s__
bins-351	k__Bacteria; p__Proteobacteria; c__Betaproteobacteria_1; o__Nitrosomonadales; f__; g__; s__
bins-324	k__Bacteria; p__Proteobacteria; c__Betaproteobacteria_1; o__Nitrosomonadales; f__; g__; s__
bins-380	k__Bacteria; p__Proteobacteria; c__Betaproteobacteria_1; o__Nitrosomonadales; f__; g__; s__
bins-550	k__Bacteria; p__Proteobacteria; c__Betaproteobacteria_1; o__Nitrosomonadales; f__; g__; s__
bins-451	k__Bacteria; p__Proteobacteria; c__Betaproteobacteria_1; o__Nitrosomonadales; f__; g__; s__
bins-435	k__Bacteria; p__Proteobacteria; c__Betaproteobacteria_1; o__Nitrosomonadales; f__; g__; s__
bins-426	k__Bacteria; p__Proteobacteria; c__Betaproteobacteria_1; o__Nitrosomonadales; f__; g__; s__
bins-416	k__Bacteria; p__Proteobacteria; c__Betaproteobacteria_1; o__Nitrosomonadales; f__; g__; s__
bins-63	k__Bacteria; p__Proteobacteria; c__Betaproteobacteria_1; o__Nitrosomonadales; f__Nitrosomonadaceae; g__Nitrosospira; s__
bins-259	k__Bacteria; p__Proteobacteria; c__Gammaproteobacteria; o__Pseudomonadales; f__Pseudomonadaceae; g__Pseudomonas; s__Pseudomonas putida
bins-358	k__Bacteria; p__Proteobacteria; c__Gammaproteobacteria; o__Pseudomonadales_1; f__Moraxellaceae; g__Acinetobacter; s__
bins-180	k__Bacteria; p__Proteobacteria; c__Gammaproteobacteria; o__Enterobacterales; f__Erwiniaceae_1; g__Pantoea; s__
bins-459	k__Bacteria; p__Proteobacteria; c__Gammaproteobacteria; o__Enterobacterales; f__Erwiniaceae_1; g__Pantoea; s__
bins-194	k__Bacteria; p__Proteobacteria; c__Gammaproteobacteria; o__Enterobacterales; f__Erwiniaceae_1; g__Pantoea; s__
bins-558	k__Bacteria; p__Proteobacteria; c__Gammaproteobacteria; o__Enterobacterales; f__Erwiniaceae; g__Buchnera; s__Buchnera aphidicola
bins-78	k__Bacteria; p__Proteobacteria; c__Gammaproteobacteria; o__Enterobacterales; f__Erwiniaceae; g__Buchnera; s__Buchnera aphidicola
bins-241	k__Bacteria; p__Proteobacteria; c__Gammaproteobacteria; o__Xanthomonadales; f__Xanthomonadaceae; g__Pseudoxanthomonas; s__
bins-291	k__Bacteria; p__Proteobacteria; c__Gammaproteobacteria; o__Xanthomonadales; f__Xanthomonadaceae; g__Pseudoxanthomonas; s__
bins-350	k__Bacteria; p__Proteobacteria; c__Gammaproteobacteria; o__Xanthomonadales; f__Xanthomonadaceae; g__Pseudoxanthomonas; s__
bins-185	k__Bacteria; p__Proteobacteria; c__Gammaproteobacteria; o__Xanthomonadales; f__Xanthomonadaceae; g__Stenotrophomonas; s__
bins-314	k__Bacteria; p__Proteobacteria; c__Gammaproteobacteria; o__Xanthomonadales; f__Xanthomonadaceae; g__Stenotrophomonas; s__
bins-318	k__Bacteria; p__Proteobacteria; c__Gammaproteobacteria; o__Xanthomonadales; f__Xanthomonadaceae; g__; s__
bins-173	k__Bacteria; p__Proteobacteria; c__Gammaproteobacteria; o__Xanthomonadales; f__Xanthomonadaceae; g__; s__
bins-342	k__Bacteria; p__Proteobacteria; c__Gammaproteobacteria; o__Xanthomonadales; f__Xanthomonadaceae; g__; s__
bins-95	k__Bacteria; p__Proteobacteria; c__Gammaproteobacteria; o__Xanthomonadales; f__Xanthomonadaceae; g__; s__
bins-247	k__Bacteria; p__Proteobacteria; c__Gammaproteobacteria; o__Xanthomonadales; f__Xanthomonadaceae; g__; s__
bins-31	k__Bacteria; p__Proteobacteria; c__Gammaproteobacteria; o__Xanthomonadales; f__Xanthomonadaceae; g__; s__
bins-201	k__Bacteria; p__Proteobacteria; c__Gammaproteobacteria; o__Xanthomonadales; f__Xanthomonadaceae; g__; s__
bins-134	k__Bacteria; p__Proteobacteria; c__Gammaproteobacteria; o__Xanthomonadales; f__Xanthomonadaceae; g__; s__
bins-177	k__Bacteria; p__Proteobacteria; c__Gammaproteobacteria; o__Xanthomonadales; f__Xanthomonadaceae; g__Lysobacter; s__
bins-275	k__Bacteria; p__Bacteroidetes; c__Chitinophagia; o__Chitinophagales; f__Chitinophagaceae; g__; s__
bins-294	k__Bacteria; p__Bacteroidetes; c__Chitinophagia; o__Chitinophagales; f__Chitinophagaceae; g__Chitinophaga; s__
bins-211	k__Bacteria; p__Bacteroidetes; c__Chitinophagia; o__Chitinophagales; f__Chitinophagaceae; g__Chitinophaga; s__
bins-367	k__Bacteria; p__Bacteroidetes; c__Chitinophagia; o__Chitinophagales; f__Chitinophagaceae; g__Chitinophaga; s__
bins-37	k__Bacteria; p__Bacteroidetes; c__Chitinophagia; o__Chitinophagales; f__Chitinophagaceae; g__; s__
bins-476	k__Bacteria; p__Bacteroidetes; c__Chitinophagia; o__Chitinophagales; f__Chitinophagaceae; g__; s__
bins-280	k__Bacteria; p__Bacteroidetes; c__Chitinophagia; o__Chitinophagales; f__Chitinophagaceae; g__; s__
bins-119	k__Bacteria; p__Bacteroidetes; c__Chitinophagia; o__Chitinophagales; f__Chitinophagaceae; g__; s__
bins-20	k__Bacteria; p__Bacteroidetes; c__Chitinophagia; o__Chitinophagales; f__Chitinophagaceae; g__; s__
bins-286	k__Bacteria; p__Bacteroidetes; c__Chitinophagia; o__Chitinophagales; f__Chitinophagaceae; g__; s__
bins-422	k__Bacteria; p__Bacteroidetes; c__Chitinophagia; o__Chitinophagales; f__Chitinophagaceae; g__; s__
bins-474	k__Bacteria; p__Bacteroidetes; c__Chitinophagia; o__Chitinophagales; f__Chitinophagaceae; g__; s__
bins-43	k__Bacteria; p__Bacteroidetes; c__Chitinophagia; o__Chitinophagales; f__Chitinophagaceae; g__; s__
bins-49	k__Bacteria; p__Bacteroidetes; c__Chitinophagia; o__Chitinophagales; f__Chitinophagaceae; g__; s__
bins-296	k__Bacteria; p__Bacteroidetes; c__Chitinophagia; o__Chitinophagales; f__Chitinophagaceae; g__; s__
bins-375	k__Bacteria; p__Bacteroidetes; c__Chitinophagia; o__Chitinophagales; f__Chitinophagaceae; g__; s__
bins-384	k__Bacteria; p__Bacteroidetes; c__Chitinophagia; o__Chitinophagales; f__Chitinophagaceae; g__; s__
bins-469	k__Bacteria; p__Bacteroidetes; c__Chitinophagia; o__Chitinophagales; f__Chitinophagaceae; g__; s__
bins-12	k__Bacteria; p__Bacteroidetes; c__Chitinophagia; o__Chitinophagales; f__Chitinophagaceae; g__; s__
bins-40	k__Bacteria; p__Bacteroidetes; c__Chitinophagia; o__Chitinophagales; f__Chitinophagaceae; g__; s__
bins-48	k__Bacteria; p__Bacteroidetes; c__Saprospiria; o__Saprospirales; f__; g__; s__
bins-6	k__Bacteria; p__Bacteroidetes; c__Cytophagia; o__Cytophagales; f__Flammeovirgaceae; g__; s__
bins-369	k__Bacteria; p__Bacteroidetes; c__Cytophagia; o__Cytophagales; f__Flammeovirgaceae; g__; s__
bins-343	k__Bacteria; p__Bacteroidetes; c__Cytophagia; o__Cytophagales; f__Flammeovirgaceae; g__; s__
bins-293	k__Bacteria; p__Bacteroidetes; c__Cytophagia; o__Cytophagales; f__Flammeovirgaceae; g__; s__
bins-204	k__Bacteria; p__Bacteroidetes; c__Cytophagia; o__Cytophagales; f__Flammeovirgaceae; g__; s__
bins-138	k__Bacteria; p__Bacteroidetes; c__Cytophagia; o__Cytophagales; f__Flammeovirgaceae; g__; s__
bins-206	k__Bacteria; p__Bacteroidetes; c__Cytophagia; o__Cytophagales; f__Flammeovirgaceae; g__; s__
bins-105	k__Bacteria; p__Bacteroidetes; c__Cytophagia; o__Cytophagales; f__Flammeovirgaceae; g__; s__
bins-146	k__Bacteria; p__Bacteroidetes; c__Cytophagia; o__Cytophagales; f__Flammeovirgaceae; g__; s__
bins-120	k__Bacteria; p__Bacteroidetes; c__Cytophagia; o__Cytophagales; f__Flammeovirgaceae; g__; s__
bins-91	k__Bacteria; p__Bacteroidetes; c__Cytophagia; o__Cytophagales; f__Flammeovirgaceae; g__; s__
bins-213	k__Bacteria; p__Bacteroidetes; c__Cytophagia; o__Cytophagales; f__Flammeovirgaceae; g__; s__
bins-365	k__Bacteria; p__Bacteroidetes; c__Cytophagia; o__Cytophagales; f__Flammeovirgaceae; g__; s__
bins-197	k__Bacteria; p__Bacteroidetes; c__Cytophagia; o__Cytophagales; f__Flammeovirgaceae; g__; s__
bins-238	k__Bacteria; p__Bacteroidetes; c__Cytophagia; o__Cytophagales; f__Flammeovirgaceae; g__; s__
bins-279	k__Bacteria; p__Bacteroidetes; c__Cytophagia; o__Cytophagales; f__Flammeovirgaceae; g__; s__
bins-312	k__Bacteria; p__Bacteroidetes; c__Cytophagia; o__Cytophagales; f__Flammeovirgaceae; g__; s__
bins-181	k__Bacteria; p__Bacteroidetes; c__Cytophagia; o__Cytophagales; f__Flammeovirgaceae; g__; s__
bins-76	k__Bacteria; p__Bacteroidetes; c__Cytophagia; o__Cytophagales; f__Flammeovirgaceae; g__; s__
bins-273	k__Bacteria; p__Bacteroidetes; c__Cytophagia; o__Cytophagales; f__Flammeovirgaceae; g__; s__
bins-163	k__Bacteria; p__Bacteroidetes; c__Cytophagia; o__Cytophagales; f__Flammeovirgaceae; g__; s__
bins-1	k__Bacteria; p__Bacteroidetes; c__Cytophagia; o__Cytophagales; f__Flammeovirgaceae; g__; s__
bins-337	k__Bacteria; p__Bacteroidetes; c__Cytophagia; o__Cytophagales; f__Flammeovirgaceae; g__; s__
bins-10	k__Bacteria; p__Bacteroidetes; c__Cytophagia; o__Cytophagales; f__Flammeovirgaceae; g__; s__
bins-112	k__Bacteria; p__Bacteroidetes; c__Cytophagia; o__Cytophagales; f__Flammeovirgaceae; g__; s__
bins-209	k__Bacteria; p__Bacteroidetes; c__Cytophagia; o__Cytophagales; f__Flammeovirgaceae; g__; s__
bins-218	k__Bacteria; p__Bacteroidetes; c__Cytophagia; o__Cytophagales; f__Flammeovirgaceae; g__; s__
bins-444	k__Bacteria; p__Bacteroidetes; c__Cytophagia; o__Cytophagales; f__Flammeovirgaceae; g__; s__
bins-430	k__Bacteria; p__Gemmatimonadetes; c__Gemmatimonadetes; o__Gemmatimonadales; f__Gemmatimonadaceae; g__; s__
bins-483	k__Bacteria; p__Gemmatimonadetes; c__Gemmatimonadetes; o__Gemmatimonadales; f__Gemmatimonadaceae; g__; s__
bins-379	k__Bacteria; p__Gemmatimonadetes; c__Gemmatimonadetes; o__Gemmatimonadales; f__Gemmatimonadaceae; g__; s__
bins-506	k__Bacteria; p__Gemmatimonadetes; c__Gemmatimonadetes; o__Gemmatimonadales; f__Gemmatimonadaceae; g__; s__
bins-491	k__Bacteria; p__Gemmatimonadetes; c__Gemmatimonadetes; o__Gemmatimonadales; f__Gemmatimonadaceae; g__; s__
bins-404	k__Bacteria; p__Gemmatimonadetes; c__Gemmatimonadetes; o__Gemmatimonadales; f__Gemmatimonadaceae; g__; s__
bins-184	k__Bacteria; p__Gemmatimonadetes; c__Gemmatimonadetes; o__Gemmatimonadales; f__Gemmatimonadaceae; g__; s__
bins-71	k__Bacteria; p__Gemmatimonadetes; c__Gemmatimonadetes; o__Gemmatimonadales; f__Gemmatimonadaceae; g__; s__
bins-525	k__Bacteria; p__Gemmatimonadetes; c__Gemmatimonadetes; o__Gemmatimonadales; f__Gemmatimonadaceae; g__; s__
bins-549	k__Bacteria; p__Gemmatimonadetes; c__Gemmatimonadetes; o__Gemmatimonadales; f__Gemmatimonadaceae; g__; s__
bins-19	k__Bacteria; p__Gemmatimonadetes; c__Gemmatimonadetes; o__Gemmatimonadales; f__Gemmatimonadaceae; g__; s__
bins-381	k__Bacteria; p__Gemmatimonadetes; c__Gemmatimonadetes; o__Gemmatimonadales; f__Gemmatimonadaceae; g__; s__
bins-480	k__Bacteria; p__Gemmatimonadetes; c__Gemmatimonadetes; o__Gemmatimonadales; f__Gemmatimonadaceae; g__; s__
bins-45	k__Bacteria; p__Gemmatimonadetes; c__Gemmatimonadetes; o__Gemmatimonadales; f__Gemmatimonadaceae; g__; s__
bins-543	k__Bacteria; p__Gemmatimonadetes; c__Gemmatimonadetes; o__Gemmatimonadales; f__Gemmatimonadaceae; g__; s__
bins-528	k__Bacteria; p__Gemmatimonadetes; c__Gemmatimonadetes; o__Gemmatimonadales; f__Gemmatimonadaceae; g__; s__
bins-520	k__Bacteria; p__Gemmatimonadetes; c__Gemmatimonadetes; o__Gemmatimonadales; f__Gemmatimonadaceae; g__; s__
bins-73	k__Bacteria; p__; c__; o__; f__; g__; s__
bins-557	k__Bacteria; p__Planctomycetes; c__Planctomycetia; o__Planctomycetales; f__Planctomycetaceae; g__; s__
bins-61	k__Bacteria; p__Planctomycetes; c__Planctomycetia; o__Planctomycetales; f__Planctomycetaceae; g__; s__
bins-443	k__Bacteria; p__Planctomycetes; c__Planctomycetia; o__; f__; g__; s__
bins-4	k__Bacteria; p__Planctomycetes; c__Planctomycetia; o__; f__; g__; s__
bins-80	k__Bacteria; p__Planctomycetes; c__Planctomycetia; o__; f__; g__; s__
bins-88	k__Bacteria; p__Planctomycetes; c__Planctomycetia; o__; f__; g__; s__
bins-118	k__Bacteria; p__Verrucomicrobia; c__Opitutae; o__Opitutales; f__Opitutaceae; g__; s__
bins-46	k__Bacteria; p__Verrucomicrobia; c__Opitutae; o__Opitutales; f__Opitutaceae; g__; s__
bins-106	k__Bacteria; p__Verrucomicrobia; c__Opitutae; o__Opitutales; f__Opitutaceae; g__; s__
bins-198	k__Bacteria; p__Verrucomicrobia; c__Opitutae; o__Opitutales; f__Opitutaceae; g__; s__
bins-371	k__Bacteria; p__Verrucomicrobia; c__Opitutae; o__Opitutales; f__Opitutaceae; g__; s__
bins-225	k__Bacteria; p__Verrucomicrobia; c__Opitutae; o__Opitutales; f__Opitutaceae; g__; s__
bins-3	k__Bacteria; p__Verrucomicrobia; c__Opitutae; o__Opitutales; f__Opitutaceae; g__; s__
bins-281	k__Bacteria; p__Verrucomicrobia; c__Opitutae; o__Opitutales; f__Opitutaceae; g__; s__
bins-121	k__Bacteria; p__Verrucomicrobia; c__Opitutae; o__Opitutales; f__Opitutaceae; g__; s__
bins-205	k__Bacteria; p__Verrucomicrobia; c__Opitutae; o__Opitutales; f__Opitutaceae; g__; s__
bins-316	k__Bacteria; p__Verrucomicrobia; c__Opitutae; o__Opitutales; f__Opitutaceae; g__; s__
bins-15	k__Bacteria; p__Verrucomicrobia; c__; o__; f__; g__; s__
bins-436	k__Bacteria; p__Verrucomicrobia; c__; o__; f__; g__; s__
bins-560	k__Bacteria; p__Verrucomicrobia; c__; o__; f__; g__; s__
bins-563	k__Bacteria; p__Verrucomicrobia; c__; o__; f__; g__; s__
bins-102	k__Bacteria; p__Verrucomicrobia; c__Verrucomicrobiae; o__Verrucomicrobiales; f__Akkermansiaceae; g__; s__
bins-26	k__; p__; c__; o__; f__; g__; s__
bins-39	k__Bacteria; p__Actinobacteria; c__Acidimicrobiia; o__Acidimicrobiales; f__Acidimicrobiaceae; g__; s__
bins-285	k__Bacteria; p__Actinobacteria; c__Acidimicrobiia; o__Acidimicrobiales; f__Acidimicrobiaceae; g__; s__
bins-29	k__Bacteria; p__Actinobacteria; c__Acidimicrobiia; o__Acidimicrobiales; f__Acidimicrobiaceae; g__; s__
bins-410	k__; p__; c__; o__; f__; g__; s__
bins-383	k__; p__; c__; o__; f__; g__; s__
bins-412	k__; p__; c__; o__; f__; g__; s__
bins-374	k__Bacteria; p__Actinobacteria; c__Actinobacteria; o__Micrococcales; f__Microbacteriaceae; g__Agromyces; s__
bins-98	k__Bacteria; p__Actinobacteria; c__Actinobacteria; o__Micrococcales; f__Microbacteriaceae; g__Agromyces; s__
bins-217	k__Bacteria; p__Actinobacteria; c__Actinobacteria; o__Micrococcales; f__Intrasporangiaceae; g__Intrasporangium; s__
bins-133	k__Bacteria; p__Actinobacteria; c__Actinobacteria; o__Micrococcales; f__Intrasporangiaceae; g__Intrasporangium; s__
bins-186	k__Bacteria; p__Actinobacteria; c__Actinobacteria; o__Micrococcales; f__Intrasporangiaceae; g__Intrasporangium; s__
