# Supplementary material for: The Distribution of Tryptophan-Dependent Indole-3-Acetic Acid Synthesis Pathways in Bacteria Unraveled by Large-Scale Genomic Analysis
Source: Molecules. 2019 Apr 10;24(7):1411. doi: 10.3390/molecules24071411 (PMC6479905; doi:10.3390/molecules24071411)
Supplement: Supplementary file 1 [file molecules-24-01411-s001.zip › Supplementary files/Supplementary Table 6.xlsx]

## Sheet: Acidobacteria
ftp://ftp.ncbi.nlm.nih.gov/genomes/all/GCA/000/014/005/GCA_000014005.1_ASM1400v1
ftp://ftp.ncbi.nlm.nih.gov/genomes/all/GCA/000/014/905/GCA_000014905.1_ASM1490v1
ftp://ftp.ncbi.nlm.nih.gov/genomes/all/GCA/000/022/565/GCA_000022565.1_ASM2256v1
ftp://ftp.ncbi.nlm.nih.gov/genomes/all/GCA/000/178/955/GCA_000178955.2_ASM17895v2
ftp://ftp.ncbi.nlm.nih.gov/genomes/all/GCA/000/178/975/GCA_000178975.2_ASM17897v2
ftp://ftp.ncbi.nlm.nih.gov/genomes/all/GCA/000/179/915/GCA_000179915.2_ASM17991v2
ftp://ftp.ncbi.nlm.nih.gov/genomes/all/GCA/000/226/295/GCA_000226295.1_ASM22629v1
ftp://ftp.ncbi.nlm.nih.gov/genomes/all/GCA/000/265/425/GCA_000265425.1_ASM26542v1
ftp://ftp.ncbi.nlm.nih.gov/genomes/all/GCA/000/687/145/GCA_000687145.1_TheAqu1.0
ftp://ftp.ncbi.nlm.nih.gov/genomes/all/GCA/001/724/025/GCA_001724025.1_ASM172402v1
ftp://ftp.ncbi.nlm.nih.gov/genomes/all/GCA/001/725/305/GCA_001725305.1_ASM172530v1
ftp://ftp.ncbi.nlm.nih.gov/genomes/all/GCA/001/766/875/GCA_001766875.1_ASM176687v1
ftp://ftp.ncbi.nlm.nih.gov/genomes/all/GCA/001/766/895/GCA_001766895.1_ASM176689v1
ftp://ftp.ncbi.nlm.nih.gov/genomes/all/GCA/001/766/905/GCA_001766905.1_ASM176690v1
ftp://ftp.ncbi.nlm.nih.gov/genomes/all/GCA/001/766/955/GCA_001766955.1_ASM176695v1
ftp://ftp.ncbi.nlm.nih.gov/genomes/all/GCA/001/766/965/GCA_001766965.1_ASM176696v1
ftp://ftp.ncbi.nlm.nih.gov/genomes/all/GCA/001/766/975/GCA_001766975.1_ASM176697v1
ftp://ftp.ncbi.nlm.nih.gov/genomes/all/GCA/001/766/985/GCA_001766985.1_ASM176698v1
ftp://ftp.ncbi.nlm.nih.gov/genomes/all/GCA/001/767/035/GCA_001767035.1_ASM176703v1
ftp://ftp.ncbi.nlm.nih.gov/genomes/all/GCA/001/767/065/GCA_001767065.1_ASM176706v1
ftp://ftp.ncbi.nlm.nih.gov/genomes/all/GCA/001/767/075/GCA_001767075.1_ASM176707v1
ftp://ftp.ncbi.nlm.nih.gov/genomes/all/GCA/001/767/115/GCA_001767115.1_ASM176711v1
ftp://ftp.ncbi.nlm.nih.gov/genomes/all/GCA/001/767/135/GCA_001767135.1_ASM176713v1
ftp://ftp.ncbi.nlm.nih.gov/genomes/all/GCA/001/767/145/GCA_001767145.1_ASM176714v1
ftp://ftp.ncbi.nlm.nih.gov/genomes/all/GCA/001/767/165/GCA_001767165.1_ASM176716v1
ftp://ftp.ncbi.nlm.nih.gov/genomes/all/GCA/001/767/195/GCA_001767195.1_ASM176719v1
ftp://ftp.ncbi.nlm.nih.gov/genomes/all/GCA/001/767/435/GCA_001767435.1_ASM176743v1
ftp://ftp.ncbi.nlm.nih.gov/genomes/all/GCA/001/767/445/GCA_001767445.1_ASM176744v1
ftp://ftp.ncbi.nlm.nih.gov/genomes/all/GCA/001/767/455/GCA_001767455.1_ASM176745v1
ftp://ftp.ncbi.nlm.nih.gov/genomes/all/GCA/001/767/495/GCA_001767495.1_ASM176749v1
ftp://ftp.ncbi.nlm.nih.gov/genomes/all/GCA/001/767/515/GCA_001767515.1_ASM176751v1
ftp://ftp.ncbi.nlm.nih.gov/genomes/all/GCA/001/767/525/GCA_001767525.1_ASM176752v1
ftp://ftp.ncbi.nlm.nih.gov/genomes/all/GCA/001/768/595/GCA_001768595.1_ASM176859v1
ftp://ftp.ncbi.nlm.nih.gov/genomes/all/GCA/001/768/615/GCA_001768615.1_ASM176861v1
ftp://ftp.ncbi.nlm.nih.gov/genomes/all/GCA/001/897/435/GCA_001897435.1_ASM189743v1
ftp://ftp.ncbi.nlm.nih.gov/genomes/all/GCA/001/914/735/GCA_001914735.1_ASM191473v1
ftp://ftp.ncbi.nlm.nih.gov/genomes/all/GCA/001/914/775/GCA_001914775.1_ASM191477v1
ftp://ftp.ncbi.nlm.nih.gov/genomes/all/GCA/001/914/785/GCA_001914785.1_ASM191478v1
ftp://ftp.ncbi.nlm.nih.gov/genomes/all/GCA/001/914/795/GCA_001914795.1_ASM191479v1
ftp://ftp.ncbi.nlm.nih.gov/genomes/all/GCA/001/914/815/GCA_001914815.1_ASM191481v1
ftp://ftp.ncbi.nlm.nih.gov/genomes/all/GCA/001/915/135/GCA_001915135.1_ASM191513v1
ftp://ftp.ncbi.nlm.nih.gov/genomes/all/GCA/001/917/435/GCA_001917435.1_ASM191743v1
ftp://ftp.ncbi.nlm.nih.gov/genomes/all/GCA/001/917/455/GCA_001917455.1_ASM191745v1
ftp://ftp.ncbi.nlm.nih.gov/genomes/all/GCA/001/917/495/GCA_001917495.1_ASM191749v1
ftp://ftp.ncbi.nlm.nih.gov/genomes/all/GCA/001/917/905/GCA_001917905.1_ASM191790v1
ftp://ftp.ncbi.nlm.nih.gov/genomes/all/GCA/001/917/925/GCA_001917925.1_ASM191792v1
ftp://ftp.ncbi.nlm.nih.gov/genomes/all/GCA/001/918/335/GCA_001918335.1_ASM191833v1
ftp://ftp.ncbi.nlm.nih.gov/genomes/all/GCA/001/918/375/GCA_001918375.1_ASM191837v1
ftp://ftp.ncbi.nlm.nih.gov/genomes/all/GCA/001/918/395/GCA_001918395.1_ASM191839v1
ftp://ftp.ncbi.nlm.nih.gov/genomes/all/GCA/001/918/405/GCA_001918405.1_ASM191840v1
ftp://ftp.ncbi.nlm.nih.gov/genomes/all/GCA/001/918/415/GCA_001918415.1_ASM191841v1
ftp://ftp.ncbi.nlm.nih.gov/genomes/all/GCA/001/918/865/GCA_001918865.1_ASM191886v1
ftp://ftp.ncbi.nlm.nih.gov/genomes/all/GCA/001/918/885/GCA_001918885.1_ASM191888v1
ftp://ftp.ncbi.nlm.nih.gov/genomes/all/GCA/001/918/905/GCA_001918905.1_ASM191890v1
ftp://ftp.ncbi.nlm.nih.gov/genomes/all/GCA/001/918/935/GCA_001918935.1_ASM191893v1
ftp://ftp.ncbi.nlm.nih.gov/genomes/all/GCA/001/919/365/GCA_001919365.1_ASM191936v1
ftp://ftp.ncbi.nlm.nih.gov/genomes/all/GCA/001/919/375/GCA_001919375.1_ASM191937v1
ftp://ftp.ncbi.nlm.nih.gov/genomes/all/GCA/001/919/385/GCA_001919385.1_ASM191938v1
ftp://ftp.ncbi.nlm.nih.gov/genomes/all/GCA/001/919/435/GCA_001919435.1_ASM191943v1
ftp://ftp.ncbi.nlm.nih.gov/genomes/all/GCA/001/919/445/GCA_001919445.1_ASM191944v1
ftp://ftp.ncbi.nlm.nih.gov/genomes/all/GCA/001/919/455/GCA_001919455.1_ASM191945v1
ftp://ftp.ncbi.nlm.nih.gov/genomes/all/GCA/001/919/715/GCA_001919715.1_ASM191971v1
ftp://ftp.ncbi.nlm.nih.gov/genomes/all/GCA/001/920/155/GCA_001920155.1_ASM192015v1
ftp://ftp.ncbi.nlm.nih.gov/genomes/all/GCA/001/920/165/GCA_001920165.1_ASM192016v1
ftp://ftp.ncbi.nlm.nih.gov/genomes/all/GCA/001/920/375/GCA_001920375.1_ASM192037v1
ftp://ftp.ncbi.nlm.nih.gov/genomes/all/GCA/001/920/415/GCA_001920415.1_ASM192041v1
ftp://ftp.ncbi.nlm.nih.gov/genomes/all/GCA/001/920/755/GCA_001920755.1_ASM192075v1
ftp://ftp.ncbi.nlm.nih.gov/genomes/all/GCA/001/920/795/GCA_001920795.1_ASM192079v1
ftp://ftp.ncbi.nlm.nih.gov/genomes/all/GCA/001/920/805/GCA_001920805.1_ASM192080v1
ftp://ftp.ncbi.nlm.nih.gov/genomes/all/GCA/001/920/815/GCA_001920815.1_ASM192081v1
ftp://ftp.ncbi.nlm.nih.gov/genomes/all/GCA/001/920/835/GCA_001920835.1_ASM192083v1
ftp://ftp.ncbi.nlm.nih.gov/genomes/all/GCA/001/920/875/GCA_001920875.1_ASM192087v1
ftp://ftp.ncbi.nlm.nih.gov/genomes/all/GCA/002/279/195/GCA_002279195.1_ASM227919v1
ftp://ftp.ncbi.nlm.nih.gov/genomes/all/GCA/002/279/285/GCA_002279285.1_ASM227928v1
ftp://ftp.ncbi.nlm.nih.gov/genomes/all/GCA/002/279/415/GCA_002279415.1_ASM227941v1
ftp://ftp.ncbi.nlm.nih.gov/genomes/all/GCA/900/102/185/GCA_900102185.1_IMG-taxon_2690315654_annotated_assembly
ftp://ftp.ncbi.nlm.nih.gov/genomes/all/GCA/000/428/885/GCA_000428885.1_ASM42888v1
ftp://ftp.ncbi.nlm.nih.gov/genomes/all/GCA/000/620/725/GCA_000620725.1_ASM62072v1
ftp://ftp.ncbi.nlm.nih.gov/genomes/all/GCA/000/745/965/GCA_000745965.1_ASM74596v1
ftp://ftp.ncbi.nlm.nih.gov/genomes/all/GCA/001/006/305/GCA_001006305.1_ASM100630v1
ftp://ftp.ncbi.nlm.nih.gov/genomes/all/GCA/001/449/115/GCA_001449115.1_ASM144911v1
ftp://ftp.ncbi.nlm.nih.gov/genomes/all/GCA/002/050/355/GCA_002050355.1_ASM205035v1
ftp://ftp.ncbi.nlm.nih.gov/genomes/all/GCA/002/050/455/GCA_002050455.1_ASM205045v1
ftp://ftp.ncbi.nlm.nih.gov/genomes/all/GCA/002/295/025/GCA_002295025.1_ASM229502v1
ftp://ftp.ncbi.nlm.nih.gov/genomes/all/GCA/002/296/225/GCA_002296225.1_ASM229622v1
ftp://ftp.ncbi.nlm.nih.gov/genomes/all/GCA/002/297/665/GCA_002297665.1_ASM229766v1
ftp://ftp.ncbi.nlm.nih.gov/genomes/all/GCA/002/298/155/GCA_002298155.1_ASM229815v1
ftp://ftp.ncbi.nlm.nih.gov/genomes/all/GCA/002/298/225/GCA_002298225.1_ASM229822v1
ftp://ftp.ncbi.nlm.nih.gov/genomes/all/GCA/002/307/235/GCA_002307235.1_ASM230723v1
ftp://ftp.ncbi.nlm.nih.gov/genomes/all/GCA/002/314/435/GCA_002314435.1_ASM231443v1
ftp://ftp.ncbi.nlm.nih.gov/genomes/all/GCA/002/319/925/GCA_002319925.1_ASM231992v1
ftp://ftp.ncbi.nlm.nih.gov/genomes/all/GCA/002/327/305/GCA_002327305.1_ASM232730v1
ftp://ftp.ncbi.nlm.nih.gov/genomes/all/GCA/002/327/665/GCA_002327665.1_ASM232766v1
ftp://ftp.ncbi.nlm.nih.gov/genomes/all/GCA/002/328/195/GCA_002328195.1_ASM232819v1
ftp://ftp.ncbi.nlm.nih.gov/genomes/all/GCA/002/328/835/GCA_002328835.1_ASM232883v1
ftp://ftp.ncbi.nlm.nih.gov/genomes/all/GCA/002/333/435/GCA_002333435.1_ASM233343v1
ftp://ftp.ncbi.nlm.nih.gov/genomes/all/GCA/002/344/645/GCA_002344645.1_ASM234464v1
ftp://ftp.ncbi.nlm.nih.gov/genomes/all/GCA/002/346/475/GCA_002346475.1_ASM234647v1
ftp://ftp.ncbi.nlm.nih.gov/genomes/all/GCA/002/346/545/GCA_002346545.1_ASM234654v1
ftp://ftp.ncbi.nlm.nih.gov/genomes/all/GCA/002/347/025/GCA_002347025.1_ASM234702v1
ftp://ftp.ncbi.nlm.nih.gov/genomes/all/GCA/002/360/555/GCA_002360555.1_ASM236055v1
ftp://ftp.ncbi.nlm.nih.gov/genomes/all/GCA/002/384/175/GCA_002384175.1_ASM238417v1
ftp://ftp.ncbi.nlm.nih.gov/genomes/all/GCA/002/402/485/GCA_002402485.1_ASM240248v1
ftp://ftp.ncbi.nlm.nih.gov/genomes/all/GCA/002/403/945/GCA_002403945.1_ASM240394v1
ftp://ftp.ncbi.nlm.nih.gov/genomes/all/GCA/002/404/175/GCA_002404175.1_ASM240417v1
ftp://ftp.ncbi.nlm.nih.gov/genomes/all/GCA/002/413/385/GCA_002413385.1_ASM241338v1
ftp://ftp.ncbi.nlm.nih.gov/genomes/all/GCA/002/413/505/GCA_002413505.1_ASM241350v1
ftp://ftp.ncbi.nlm.nih.gov/genomes/all/GCA/002/414/905/GCA_002414905.1_ASM241490v1
ftp://ftp.ncbi.nlm.nih.gov/genomes/all/GCA/002/420/005/GCA_002420005.1_ASM242000v1
ftp://ftp.ncbi.nlm.nih.gov/genomes/all/GCA/002/424/725/GCA_002424725.1_ASM242472v1
ftp://ftp.ncbi.nlm.nih.gov/genomes/all/GCA/002/427/845/GCA_002427845.1_ASM242784v1
ftp://ftp.ncbi.nlm.nih.gov/genomes/all/GCA/002/433/055/GCA_002433055.1_ASM243305v1
ftp://ftp.ncbi.nlm.nih.gov/genomes/all/GCA/001/618/865/GCA_001618865.1_ASM161886v1
ftp://ftp.ncbi.nlm.nih.gov/genomes/all/GCA/001/767/055/GCA_001767055.1_ASM176705v1

## Sheet: Actinobacteria
ftp://ftp.ncbi.nlm.nih.gov/genomes/all/GCA/000/006/605/GCA_000006605.1_ASM660v1
ftp://ftp.ncbi.nlm.nih.gov/genomes/all/GCA/000/007/485/GCA_000007485.1_ASM748v1
ftp://ftp.ncbi.nlm.nih.gov/genomes/all/GCA/000/007/525/GCA_000007525.1_ASM752v1
ftp://ftp.ncbi.nlm.nih.gov/genomes/all/GCA/000/007/665/GCA_000007665.1_ASM766v1
ftp://ftp.ncbi.nlm.nih.gov/genomes/all/GCA/000/007/865/GCA_000007865.1_ASM786v1
ftp://ftp.ncbi.nlm.nih.gov/genomes/all/GCA/000/008/345/GCA_000008345.1_ASM834v1
ftp://ftp.ncbi.nlm.nih.gov/genomes/all/GCA/000/008/585/GCA_000008585.1_ASM858v1
ftp://ftp.ncbi.nlm.nih.gov/genomes/all/GCA/000/008/945/GCA_000008945.1_ASM894v1
ftp://ftp.ncbi.nlm.nih.gov/genomes/all/GCA/000/009/445/GCA_000009445.1_ASM944v1
ftp://ftp.ncbi.nlm.nih.gov/genomes/all/GCA/000/009/765/GCA_000009765.2_ASM976v2
ftp://ftp.ncbi.nlm.nih.gov/genomes/all/GCA/000/009/805/GCA_000009805.1_ASM980v1
ftp://ftp.ncbi.nlm.nih.gov/genomes/all/GCA/000/010/105/GCA_000010105.1_ASM1010v1
ftp://ftp.ncbi.nlm.nih.gov/genomes/all/GCA/000/010/225/GCA_000010225.1_ASM1022v1
ftp://ftp.ncbi.nlm.nih.gov/genomes/all/GCA/000/010/285/GCA_000010285.1_ASM1028v1
ftp://ftp.ncbi.nlm.nih.gov/genomes/all/GCA/000/010/425/GCA_000010425.1_ASM1042v1
ftp://ftp.ncbi.nlm.nih.gov/genomes/all/GCA/000/010/605/GCA_000010605.1_ASM1060v1
ftp://ftp.ncbi.nlm.nih.gov/genomes/all/GCA/000/010/685/GCA_000010685.1_ASM1068v1
ftp://ftp.ncbi.nlm.nih.gov/genomes/all/GCA/000/010/805/GCA_000010805.1_ASM1080v1
ftp://ftp.ncbi.nlm.nih.gov/genomes/all/GCA/000/011/025/GCA_000011025.1_ASM1102v1
ftp://ftp.ncbi.nlm.nih.gov/genomes/all/GCA/000/011/305/GCA_000011305.1_ASM1130v1
ftp://ftp.ncbi.nlm.nih.gov/genomes/all/GCA/000/011/325/GCA_000011325.1_ASM1132v1
ftp://ftp.ncbi.nlm.nih.gov/genomes/all/GCA/000/012/405/GCA_000012405.1_ASM1240v1
ftp://ftp.ncbi.nlm.nih.gov/genomes/all/GCA/000/013/345/GCA_000013345.1_ASM1334v1
ftp://ftp.ncbi.nlm.nih.gov/genomes/all/GCA/000/013/925/GCA_000013925.2_ASM1392v2
ftp://ftp.ncbi.nlm.nih.gov/genomes/all/GCA/000/014/165/GCA_000014165.1_ASM1416v1
ftp://ftp.ncbi.nlm.nih.gov/genomes/all/GCA/000/014/185/GCA_000014185.1_ASM1418v1
ftp://ftp.ncbi.nlm.nih.gov/genomes/all/GCA/000/014/565/GCA_000014565.1_ASM1456v1
ftp://ftp.ncbi.nlm.nih.gov/genomes/all/GCA/000/014/925/GCA_000014925.1_ASM1492v1
ftp://ftp.ncbi.nlm.nih.gov/genomes/all/GCA/000/014/985/GCA_000014985.1_ASM1498v1
ftp://ftp.ncbi.nlm.nih.gov/genomes/all/GCA/000/015/005/GCA_000015005.1_ASM1500v1
ftp://ftp.ncbi.nlm.nih.gov/genomes/all/GCA/000/015/025/GCA_000015025.1_ASM1502v1
ftp://ftp.ncbi.nlm.nih.gov/genomes/all/GCA/000/015/265/GCA_000015265.1_ASM1526v1
ftp://ftp.ncbi.nlm.nih.gov/genomes/all/GCA/000/015/305/GCA_000015305.1_ASM1530v1
ftp://ftp.ncbi.nlm.nih.gov/genomes/all/GCA/000/015/405/GCA_000015405.1_ASM1540v1
ftp://ftp.ncbi.nlm.nih.gov/genomes/all/GCA/000/016/005/GCA_000016005.1_ASM1600v1
ftp://ftp.ncbi.nlm.nih.gov/genomes/all/GCA/000/016/145/GCA_000016145.1_ASM1614v1
ftp://ftp.ncbi.nlm.nih.gov/genomes/all/GCA/000/016/365/GCA_000016365.1_ASM1636v1
ftp://ftp.ncbi.nlm.nih.gov/genomes/all/GCA/000/016/425/GCA_000016425.1_ASM1642v1
ftp://ftp.ncbi.nlm.nih.gov/genomes/all/GCA/000/016/925/GCA_000016925.1_ASM1692v1
ftp://ftp.ncbi.nlm.nih.gov/genomes/all/GCA/000/017/305/GCA_000017305.1_ASM1730v1
ftp://ftp.ncbi.nlm.nih.gov/genomes/all/GCA/000/018/005/GCA_000018005.1_ASM1800v1
ftp://ftp.ncbi.nlm.nih.gov/genomes/all/GCA/000/018/265/GCA_000018265.1_ASM1826v1
ftp://ftp.ncbi.nlm.nih.gov/genomes/all/GCA/000/018/345/GCA_000018345.1_ASM1834v1
ftp://ftp.ncbi.nlm.nih.gov/genomes/all/GCA/000/018/885/GCA_000018885.1_ASM1888v1
ftp://ftp.ncbi.nlm.nih.gov/genomes/all/GCA/000/020/425/GCA_000020425.1_ASM2042v1
ftp://ftp.ncbi.nlm.nih.gov/genomes/all/GCA/000/021/425/GCA_000021425.1_ASM2142v1
ftp://ftp.ncbi.nlm.nih.gov/genomes/all/GCA/000/022/025/GCA_000022025.1_ASM2202v1
ftp://ftp.ncbi.nlm.nih.gov/genomes/all/GCA/000/022/705/GCA_000022705.1_ASM2270v1
ftp://ftp.ncbi.nlm.nih.gov/genomes/all/GCA/000/022/905/GCA_000022905.1_ASM2290v1
ftp://ftp.ncbi.nlm.nih.gov/genomes/all/GCA/000/022/965/GCA_000022965.1_ASM2296v1
ftp://ftp.ncbi.nlm.nih.gov/genomes/all/GCA/000/023/105/GCA_000023105.1_ASM2310v1
ftp://ftp.ncbi.nlm.nih.gov/genomes/all/GCA/000/023/145/GCA_000023145.1_ASM2314v1
ftp://ftp.ncbi.nlm.nih.gov/genomes/all/GCA/000/023/205/GCA_000023205.1_ASM2320v1
ftp://ftp.ncbi.nlm.nih.gov/genomes/all/GCA/000/023/245/GCA_000023245.1_ASM2324v1
ftp://ftp.ncbi.nlm.nih.gov/genomes/all/GCA/000/023/265/GCA_000023265.1_ASM2326v1
ftp://ftp.ncbi.nlm.nih.gov/genomes/all/GCA/000/023/405/GCA_000023405.1_ASM2340v1
ftp://ftp.ncbi.nlm.nih.gov/genomes/all/GCA/000/023/625/GCA_000023625.1_ASM2362v1
ftp://ftp.ncbi.nlm.nih.gov/genomes/all/GCA/000/023/845/GCA_000023845.1_ASM2384v1
ftp://ftp.ncbi.nlm.nih.gov/genomes/all/GCA/000/023/865/GCA_000023865.1_ASM2386v1
ftp://ftp.ncbi.nlm.nih.gov/genomes/all/GCA/000/023/885/GCA_000023885.1_ASM2388v1
ftp://ftp.ncbi.nlm.nih.gov/genomes/all/GCA/000/023/925/GCA_000023925.1_ASM2392v1
ftp://ftp.ncbi.nlm.nih.gov/genomes/all/GCA/000/024/025/GCA_000024025.1_ASM2402v1
ftp://ftp.ncbi.nlm.nih.gov/genomes/all/GCA/000/024/065/GCA_000024065.1_ASM2406v1
ftp://ftp.ncbi.nlm.nih.gov/genomes/all/GCA/000/024/225/GCA_000024225.1_ASM2422v1
ftp://ftp.ncbi.nlm.nih.gov/genomes/all/GCA/000/024/265/GCA_000024265.1_ASM2426v1
ftp://ftp.ncbi.nlm.nih.gov/genomes/all/GCA/000/024/345/GCA_000024345.1_ASM2434v1
ftp://ftp.ncbi.nlm.nih.gov/genomes/all/GCA/000/024/365/GCA_000024365.1_ASM2436v1
ftp://ftp.ncbi.nlm.nih.gov/genomes/all/GCA/000/024/385/GCA_000024385.1_ASM2438v1
ftp://ftp.ncbi.nlm.nih.gov/genomes/all/GCA/000/024/445/GCA_000024445.1_ASM2444v1
ftp://ftp.ncbi.nlm.nih.gov/genomes/all/GCA/000/024/545/GCA_000024545.1_ASM2454v1
ftp://ftp.ncbi.nlm.nih.gov/genomes/all/GCA/000/024/785/GCA_000024785.1_ASM2478v1
ftp://ftp.ncbi.nlm.nih.gov/genomes/all/GCA/000/024/865/GCA_000024865.1_ASM2486v1
ftp://ftp.ncbi.nlm.nih.gov/genomes/all/GCA/000/024/925/GCA_000024925.1_ASM2492v1
ftp://ftp.ncbi.nlm.nih.gov/genomes/all/GCA/000/024/965/GCA_000024965.1_ASM2496v1
ftp://ftp.ncbi.nlm.nih.gov/genomes/all/GCA/000/025/205/GCA_000025205.1_ASM2520v1
ftp://ftp.ncbi.nlm.nih.gov/genomes/all/GCA/000/025/245/GCA_000025245.1_ASM2524v1
ftp://ftp.ncbi.nlm.nih.gov/genomes/all/GCA/000/025/265/GCA_000025265.1_ASM2526v1
ftp://ftp.ncbi.nlm.nih.gov/genomes/all/GCA/000/025/345/GCA_000025345.1_ASM2534v1
ftp://ftp.ncbi.nlm.nih.gov/genomes/all/GCA/000/025/765/GCA_000025765.1_ASM2576v1
ftp://ftp.ncbi.nlm.nih.gov/genomes/all/GCA/000/026/445/GCA_000026445.2_ASM2644v2
ftp://ftp.ncbi.nlm.nih.gov/genomes/all/GCA/000/026/685/GCA_000026685.1_ASM2668v1
ftp://ftp.ncbi.nlm.nih.gov/genomes/all/GCA/000/058/485/GCA_000058485.1_ASM5848v1
ftp://ftp.ncbi.nlm.nih.gov/genomes/all/GCA/000/062/885/GCA_000062885.1_ASM6288v1
ftp://ftp.ncbi.nlm.nih.gov/genomes/all/GCA/000/063/485/GCA_000063485.1_ASM6348v1
ftp://ftp.ncbi.nlm.nih.gov/genomes/all/GCA/000/069/185/GCA_000069185.1_ASM6918v1
ftp://ftp.ncbi.nlm.nih.gov/genomes/all/GCA/000/069/225/GCA_000069225.1_ASM6922v1
ftp://ftp.ncbi.nlm.nih.gov/genomes/all/GCA/000/069/945/GCA_000069945.1_ASM6994v1
ftp://ftp.ncbi.nlm.nih.gov/genomes/all/GCA/000/091/305/GCA_000091305.1_ASM9130v1
ftp://ftp.ncbi.nlm.nih.gov/genomes/all/GCA/000/091/725/GCA_000091725.1_ASM9172v1
ftp://ftp.ncbi.nlm.nih.gov/genomes/all/GCA/000/092/225/GCA_000092225.1_ASM9222v1
ftp://ftp.ncbi.nlm.nih.gov/genomes/all/GCA/000/092/325/GCA_000092325.1_ASM9232v1
ftp://ftp.ncbi.nlm.nih.gov/genomes/all/GCA/000/092/365/GCA_000092365.1_ASM9236v1
ftp://ftp.ncbi.nlm.nih.gov/genomes/all/GCA/000/092/385/GCA_000092385.1_ASM9238v1
ftp://ftp.ncbi.nlm.nih.gov/genomes/all/GCA/000/092/645/GCA_000092645.1_ASM9264v1
ftp://ftp.ncbi.nlm.nih.gov/genomes/all/GCA/000/092/765/GCA_000092765.1_ASM9276v1
ftp://ftp.ncbi.nlm.nih.gov/genomes/all/GCA/000/092/825/GCA_000092825.1_ASM9282v1
ftp://ftp.ncbi.nlm.nih.gov/genomes/all/GCA/000/092/865/GCA_000092865.1_ASM9286v1
ftp://ftp.ncbi.nlm.nih.gov/genomes/all/GCA/000/092/985/GCA_000092985.1_ASM9298v1
ftp://ftp.ncbi.nlm.nih.gov/genomes/all/GCA/000/143/705/GCA_000143705.1_ASM14370v1
ftp://ftp.ncbi.nlm.nih.gov/genomes/all/GCA/000/143/845/GCA_000143845.1_ASM14384v1
ftp://ftp.ncbi.nlm.nih.gov/genomes/all/GCA/000/143/885/GCA_000143885.2_ASM14388v2
ftp://ftp.ncbi.nlm.nih.gov/genomes/all/GCA/000/144/675/GCA_000144675.1_ASM14467v1
ftp://ftp.ncbi.nlm.nih.gov/genomes/all/GCA/000/144/935/GCA_000144935.2_ASM14493v2
ftp://ftp.ncbi.nlm.nih.gov/genomes/all/GCA/000/145/235/GCA_000145235.1_ASM14523v1
ftp://ftp.ncbi.nlm.nih.gov/genomes/all/GCA/000/147/815/GCA_000147815.3_ASM14781v3
ftp://ftp.ncbi.nlm.nih.gov/genomes/all/GCA/000/152/065/GCA_000152065.2_ASM15206v2
ftp://ftp.ncbi.nlm.nih.gov/genomes/all/GCA/000/153/685/GCA_000153685.2_ASM15368v2
ftp://ftp.ncbi.nlm.nih.gov/genomes/all/GCA/000/154/585/GCA_000154585.2_ASM15458v2
ftp://ftp.ncbi.nlm.nih.gov/genomes/all/GCA/000/154/605/GCA_000154605.2_ASM15460v2
ftp://ftp.ncbi.nlm.nih.gov/genomes/all/GCA/000/154/945/GCA_000154945.1_ASM15494v1
ftp://ftp.ncbi.nlm.nih.gov/genomes/all/GCA/000/157/895/GCA_000157895.2_ASM15789v2
ftp://ftp.ncbi.nlm.nih.gov/genomes/all/GCA/000/159/155/GCA_000159155.2_ASM15915v2
ftp://ftp.ncbi.nlm.nih.gov/genomes/all/GCA/000/162/975/GCA_000162975.1_ASM16297v1
ftp://ftp.ncbi.nlm.nih.gov/genomes/all/GCA/000/162/995/GCA_000162995.1_ASM16299v1
ftp://ftp.ncbi.nlm.nih.gov/genomes/all/GCA/000/163/015/GCA_000163015.1_ASM16301v1
ftp://ftp.ncbi.nlm.nih.gov/genomes/all/GCA/000/164/155/GCA_000164155.2_ASM16415v2
ftp://ftp.ncbi.nlm.nih.gov/genomes/all/GCA/000/164/695/GCA_000164695.2_ASM16469v2
ftp://ftp.ncbi.nlm.nih.gov/genomes/all/GCA/000/164/965/GCA_000164965.1_ASM16496v1
ftp://ftp.ncbi.nlm.nih.gov/genomes/all/GCA/000/165/905/GCA_000165905.1_ASM16590v1
ftp://ftp.ncbi.nlm.nih.gov/genomes/all/GCA/000/166/135/GCA_000166135.1_ASM16613v1
ftp://ftp.ncbi.nlm.nih.gov/genomes/all/GCA/000/166/315/GCA_000166315.1_ASM16631v1
ftp://ftp.ncbi.nlm.nih.gov/genomes/all/GCA/000/176/115/GCA_000176115.2_ASM17611v2
ftp://ftp.ncbi.nlm.nih.gov/genomes/all/GCA/000/177/195/GCA_000177195.2_ASM17719v2
ftp://ftp.ncbi.nlm.nih.gov/genomes/all/GCA/000/177/535/GCA_000177535.2_ASM17753v2
ftp://ftp.ncbi.nlm.nih.gov/genomes/all/GCA/000/177/615/GCA_000177615.2_ASM17761v2
ftp://ftp.ncbi.nlm.nih.gov/genomes/all/GCA/000/177/655/GCA_000177655.2_ASM17765v2
ftp://ftp.ncbi.nlm.nih.gov/genomes/all/GCA/000/179/395/GCA_000179395.2_ASM17939v2
ftp://ftp.ncbi.nlm.nih.gov/genomes/all/GCA/000/184/005/GCA_000184005.1_ASM18400v1
ftp://ftp.ncbi.nlm.nih.gov/genomes/all/GCA/000/184/025/GCA_000184025.1_ASM18402v1
ftp://ftp.ncbi.nlm.nih.gov/genomes/all/GCA/000/184/045/GCA_000184045.1_ASM18404v1
ftp://ftp.ncbi.nlm.nih.gov/genomes/all/GCA/000/184/435/GCA_000184435.1_ASM18443v1
ftp://ftp.ncbi.nlm.nih.gov/genomes/all/GCA/000/184/685/GCA_000184685.1_ASM18468v1
ftp://ftp.ncbi.nlm.nih.gov/genomes/all/GCA/000/189/535/GCA_000189535.1_ASM18953v1
ftp://ftp.ncbi.nlm.nih.gov/genomes/all/GCA/000/191/785/GCA_000191785.1_ASM19178v1
ftp://ftp.ncbi.nlm.nih.gov/genomes/all/GCA/000/193/185/GCA_000193185.2_ASM19318v2
ftp://ftp.ncbi.nlm.nih.gov/genomes/all/GCA/000/194/075/GCA_000194075.3_ASM19407v3
ftp://ftp.ncbi.nlm.nih.gov/genomes/all/GCA/000/195/315/GCA_000195315.1_ASM19531v1
ftp://ftp.ncbi.nlm.nih.gov/genomes/all/GCA/000/195/815/GCA_000195815.1_ASM19581v1
ftp://ftp.ncbi.nlm.nih.gov/genomes/all/GCA/000/195/835/GCA_000195835.1_ASM19583v1
ftp://ftp.ncbi.nlm.nih.gov/genomes/all/GCA/000/195/855/GCA_000195855.1_ASM19585v1
ftp://ftp.ncbi.nlm.nih.gov/genomes/all/GCA/000/195/955/GCA_000195955.2_ASM19595v2
ftp://ftp.ncbi.nlm.nih.gov/genomes/all/GCA/000/196/075/GCA_000196075.1_ASM19607v1
ftp://ftp.ncbi.nlm.nih.gov/genomes/all/GCA/000/196/235/GCA_000196235.1_ASM19623v1
ftp://ftp.ncbi.nlm.nih.gov/genomes/all/GCA/000/196/335/GCA_000196335.1_ASM19633v1
ftp://ftp.ncbi.nlm.nih.gov/genomes/all/GCA/000/196/535/GCA_000196535.1_ASM19653v1
ftp://ftp.ncbi.nlm.nih.gov/genomes/all/GCA/000/196/555/GCA_000196555.1_ASM19655v1
ftp://ftp.ncbi.nlm.nih.gov/genomes/all/GCA/000/196/575/GCA_000196575.1_ASM19657v1
ftp://ftp.ncbi.nlm.nih.gov/genomes/all/GCA/000/196/675/GCA_000196675.1_ASM19667v1
ftp://ftp.ncbi.nlm.nih.gov/genomes/all/GCA/000/196/695/GCA_000196695.1_ASM19669v1
ftp://ftp.ncbi.nlm.nih.gov/genomes/all/GCA/000/196/835/GCA_000196835.1_ASM19683v1
ftp://ftp.ncbi.nlm.nih.gov/genomes/all/GCA/000/197/735/GCA_000197735.1_ASM19773v1
ftp://ftp.ncbi.nlm.nih.gov/genomes/all/GCA/000/202/635/GCA_000202635.1_ASM20263v1
ftp://ftp.ncbi.nlm.nih.gov/genomes/all/GCA/000/203/835/GCA_000203835.1_ASM20383v1
ftp://ftp.ncbi.nlm.nih.gov/genomes/all/GCA/000/204/155/GCA_000204155.1_ASM20415v1
ftp://ftp.ncbi.nlm.nih.gov/genomes/all/GCA/000/210/755/GCA_000210755.1_ASM21075v1
ftp://ftp.ncbi.nlm.nih.gov/genomes/all/GCA/000/212/695/GCA_000212695.1_ASM21269v1
ftp://ftp.ncbi.nlm.nih.gov/genomes/all/GCA/000/213/155/GCA_000213155.1_ASM21315v1
ftp://ftp.ncbi.nlm.nih.gov/genomes/all/GCA/000/213/865/GCA_000213865.1_ASM21386v1
ftp://ftp.ncbi.nlm.nih.gov/genomes/all/GCA/000/213/955/GCA_000213955.1_ASM21395v1
ftp://ftp.ncbi.nlm.nih.gov/genomes/all/GCA/000/214/155/GCA_000214155.1_ASM21415v1
ftp://ftp.ncbi.nlm.nih.gov/genomes/all/GCA/000/214/175/GCA_000214175.1_ASM21417v1
ftp://ftp.ncbi.nlm.nih.gov/genomes/all/GCA/000/215/105/GCA_000215105.1_ASM21510v1
ftp://ftp.ncbi.nlm.nih.gov/genomes/all/GCA/000/215/645/GCA_000215645.1_ASM21564v1
ftp://ftp.ncbi.nlm.nih.gov/genomes/all/GCA/000/215/665/GCA_000215665.1_ASM21566v1
ftp://ftp.ncbi.nlm.nih.gov/genomes/all/GCA/000/217/615/GCA_000217615.1_ASM21761v1
ftp://ftp.ncbi.nlm.nih.gov/genomes/all/GCA/000/218/545/GCA_000218545.1_ASM21854v1
ftp://ftp.ncbi.nlm.nih.gov/genomes/all/GCA/000/219/455/GCA_000219455.1_ASM21945v1
ftp://ftp.ncbi.nlm.nih.gov/genomes/all/GCA/000/220/135/GCA_000220135.1_ASM22013v1
ftp://ftp.ncbi.nlm.nih.gov/genomes/all/GCA/000/220/415/GCA_000220415.1_ASM22041v1
ftp://ftp.ncbi.nlm.nih.gov/genomes/all/GCA/000/220/435/GCA_000220435.1_ASM22043v1
ftp://ftp.ncbi.nlm.nih.gov/genomes/all/GCA/000/220/455/GCA_000220455.1_ASM22045v1
ftp://ftp.ncbi.nlm.nih.gov/genomes/all/GCA/000/220/885/GCA_000220885.1_ASM22088v1
ftp://ftp.ncbi.nlm.nih.gov/genomes/all/GCA/000/220/945/GCA_000220945.1_ASM22094v1
ftp://ftp.ncbi.nlm.nih.gov/genomes/all/GCA/000/221/625/GCA_000221625.1_ASM22162v1
ftp://ftp.ncbi.nlm.nih.gov/genomes/all/GCA/000/224/435/GCA_000224435.1_ASM22443v1
ftp://ftp.ncbi.nlm.nih.gov/genomes/all/GCA/000/224/965/GCA_000224965.2_ASM22496v2
ftp://ftp.ncbi.nlm.nih.gov/genomes/all/GCA/000/227/175/GCA_000227175.1_ASM22717v1
ftp://ftp.ncbi.nlm.nih.gov/genomes/all/GCA/000/227/605/GCA_000227605.2_ASM22760v2
ftp://ftp.ncbi.nlm.nih.gov/genomes/all/GCA/000/230/895/GCA_000230895.3_ASM23089v3
ftp://ftp.ncbi.nlm.nih.gov/genomes/all/GCA/000/231/215/GCA_000231215.1_ASM23121v1
ftp://ftp.ncbi.nlm.nih.gov/genomes/all/GCA/000/233/735/GCA_000233735.1_ASM23373v1
ftp://ftp.ncbi.nlm.nih.gov/genomes/all/GCA/000/234/725/GCA_000234725.1_ASM23472v1
ftp://ftp.ncbi.nlm.nih.gov/genomes/all/GCA/000/237/145/GCA_000237145.1_ASM23714v1
ftp://ftp.ncbi.nlm.nih.gov/genomes/all/GCA/000/237/305/GCA_000237305.1_ASM23730v1
ftp://ftp.ncbi.nlm.nih.gov/genomes/all/GCA/000/240/015/GCA_000240015.1_ASM24001v1
ftp://ftp.ncbi.nlm.nih.gov/genomes/all/GCA/000/240/035/GCA_000240035.1_ASM24003v1
ftp://ftp.ncbi.nlm.nih.gov/genomes/all/GCA/000/240/055/GCA_000240055.1_ASM24005v1
ftp://ftp.ncbi.nlm.nih.gov/genomes/all/GCA/000/240/165/GCA_000240165.1_ASM24016v1
ftp://ftp.ncbi.nlm.nih.gov/genomes/all/GCA/000/241/855/GCA_000241855.1_ASM24185v1
ftp://ftp.ncbi.nlm.nih.gov/genomes/all/GCA/000/241/875/GCA_000241875.1_ASM24187v1
ftp://ftp.ncbi.nlm.nih.gov/genomes/all/GCA/000/241/895/GCA_000241895.1_ASM24189v1
ftp://ftp.ncbi.nlm.nih.gov/genomes/all/GCA/000/241/915/GCA_000241915.1_ASM24191v1
ftp://ftp.ncbi.nlm.nih.gov/genomes/all/GCA/000/241/935/GCA_000241935.1_ASM24193v1
ftp://ftp.ncbi.nlm.nih.gov/genomes/all/GCA/000/242/775/GCA_000242775.1_ASM24277v1
ftp://ftp.ncbi.nlm.nih.gov/genomes/all/GCA/000/245/355/GCA_000245355.1_ASM24535v1
ftp://ftp.ncbi.nlm.nih.gov/genomes/all/GCA/000/247/715/GCA_000247715.1_ASM24771v1
ftp://ftp.ncbi.nlm.nih.gov/genomes/all/GCA/000/248/375/GCA_000248375.1_ASM24837v1
ftp://ftp.ncbi.nlm.nih.gov/genomes/all/GCA/000/250/675/GCA_000250675.3_ASM25067v3
ftp://ftp.ncbi.nlm.nih.gov/genomes/all/GCA/000/253/235/GCA_000253235.1_ASM25323v1
ftp://ftp.ncbi.nlm.nih.gov/genomes/all/GCA/000/253/355/GCA_000253355.1_ASM25335v1
ftp://ftp.ncbi.nlm.nih.gov/genomes/all/GCA/000/253/375/GCA_000253375.1_ASM25337v1
ftp://ftp.ncbi.nlm.nih.gov/genomes/all/GCA/000/255/155/GCA_000255155.1_ASM25515v1
ftp://ftp.ncbi.nlm.nih.gov/genomes/all/GCA/000/255/175/GCA_000255175.1_ASM25517v1
ftp://ftp.ncbi.nlm.nih.gov/genomes/all/GCA/000/255/195/GCA_000255195.1_ASM25519v1
ftp://ftp.ncbi.nlm.nih.gov/genomes/all/GCA/000/255/215/GCA_000255215.1_ASM25521v1
ftp://ftp.ncbi.nlm.nih.gov/genomes/all/GCA/000/255/235/GCA_000255235.1_ASM25523v1
ftp://ftp.ncbi.nlm.nih.gov/genomes/all/GCA/000/255/255/GCA_000255255.1_ASM25525v1
ftp://ftp.ncbi.nlm.nih.gov/genomes/all/GCA/000/255/275/GCA_000255275.1_ASM25527v1
ftp://ftp.ncbi.nlm.nih.gov/genomes/all/GCA/000/255/935/GCA_000255935.1_ASM25593v1
ftp://ftp.ncbi.nlm.nih.gov/genomes/all/GCA/000/258/385/GCA_000258385.1_ASM25838v1
ftp://ftp.ncbi.nlm.nih.gov/genomes/all/GCA/000/259/155/GCA_000259155.3_ASM25915v3
ftp://ftp.ncbi.nlm.nih.gov/genomes/all/GCA/000/260/715/GCA_000260715.1_ASM26071v1
ftp://ftp.ncbi.nlm.nih.gov/genomes/all/GCA/000/261/345/GCA_000261345.2_ASM26134v2
ftp://ftp.ncbi.nlm.nih.gov/genomes/all/GCA/000/262/165/GCA_000262165.1_ASM26216v1
ftp://ftp.ncbi.nlm.nih.gov/genomes/all/GCA/000/262/465/GCA_000262465.1_ASM26246v1
ftp://ftp.ncbi.nlm.nih.gov/genomes/all/GCA/000/263/135/GCA_000263135.1_H37RvCO4
ftp://ftp.ncbi.nlm.nih.gov/genomes/all/GCA/000/263/755/GCA_000263755.2_ASM26375v2
ftp://ftp.ncbi.nlm.nih.gov/genomes/all/GCA/000/265/095/GCA_000265095.1_ASM26509v1
ftp://ftp.ncbi.nlm.nih.gov/genomes/all/GCA/000/265/545/GCA_000265545.2_ASM26554v2
ftp://ftp.ncbi.nlm.nih.gov/genomes/all/GCA/000/266/905/GCA_000266905.1_ASM26690v1
ftp://ftp.ncbi.nlm.nih.gov/genomes/all/GCA/000/269/965/GCA_000269965.1_ASM26996v1
ftp://ftp.ncbi.nlm.nih.gov/genomes/all/GCA/000/269/985/GCA_000269985.1_ASM26998v1
ftp://ftp.ncbi.nlm.nih.gov/genomes/all/GCA/000/270/245/GCA_000270245.1_ASM27024v1
ftp://ftp.ncbi.nlm.nih.gov/genomes/all/GCA/000/270/285/GCA_000270285.1_ASM27028v1
ftp://ftp.ncbi.nlm.nih.gov/genomes/all/GCA/000/270/345/GCA_000270345.1_ASM27034v1
ftp://ftp.ncbi.nlm.nih.gov/genomes/all/GCA/000/270/365/GCA_000270365.1_ASM27036v1
ftp://ftp.ncbi.nlm.nih.gov/genomes/all/GCA/000/276/825/GCA_000276825.1_ASM27682v1
ftp://ftp.ncbi.nlm.nih.gov/genomes/all/GCA/000/277/085/GCA_000277085.1_ASM27708v1
ftp://ftp.ncbi.nlm.nih.gov/genomes/all/GCA/000/277/105/GCA_000277105.1_ASM27710v1
ftp://ftp.ncbi.nlm.nih.gov/genomes/all/GCA/000/277/125/GCA_000277125.1_ASM27712v1
ftp://ftp.ncbi.nlm.nih.gov/genomes/all/GCA/000/277/145/GCA_000277145.1_ASM27714v1
ftp://ftp.ncbi.nlm.nih.gov/genomes/all/GCA/000/277/325/GCA_000277325.1_ASM27732v1
ftp://ftp.ncbi.nlm.nih.gov/genomes/all/GCA/000/277/345/GCA_000277345.1_ASM27734v1
ftp://ftp.ncbi.nlm.nih.gov/genomes/all/GCA/000/277/715/GCA_000277715.1_ASM27771v1
ftp://ftp.ncbi.nlm.nih.gov/genomes/all/GCA/000/277/735/GCA_000277735.2_ASM27773v2
ftp://ftp.ncbi.nlm.nih.gov/genomes/all/GCA/000/277/775/GCA_000277775.2_ASM27777v2
ftp://ftp.ncbi.nlm.nih.gov/genomes/all/GCA/000/282/715/GCA_000282715.1_ASM28271v1
ftp://ftp.ncbi.nlm.nih.gov/genomes/all/GCA/000/283/295/GCA_000283295.1_ASM28329v1
ftp://ftp.ncbi.nlm.nih.gov/genomes/all/GCA/000/284/015/GCA_000284015.1_ASM28401v1
ftp://ftp.ncbi.nlm.nih.gov/genomes/all/GCA/000/284/035/GCA_000284035.1_ASM28403v1
ftp://ftp.ncbi.nlm.nih.gov/genomes/all/GCA/000/284/295/GCA_000284295.1_ASM28429v1
ftp://ftp.ncbi.nlm.nih.gov/genomes/all/GCA/000/294/515/GCA_000294515.1_ASM29451v1
ftp://ftp.ncbi.nlm.nih.gov/genomes/all/GCA/000/294/695/GCA_000294695.2_ASM29469v2
ftp://ftp.ncbi.nlm.nih.gov/genomes/all/GCA/000/298/095/GCA_000298095.1_ASM29809v1
ftp://ftp.ncbi.nlm.nih.gov/genomes/all/GCA/000/302/515/GCA_000302515.1_ASM30251v1
ftp://ftp.ncbi.nlm.nih.gov/genomes/all/GCA/000/304/215/GCA_000304215.1_ASM30421v1
ftp://ftp.ncbi.nlm.nih.gov/genomes/all/GCA/000/304/555/GCA_000304555.1_Mt_UT205
ftp://ftp.ncbi.nlm.nih.gov/genomes/all/GCA/000/306/785/GCA_000306785.1_ASM30678v1
ftp://ftp.ncbi.nlm.nih.gov/genomes/all/GCA/000/306/825/GCA_000306825.1_ASM30682v1
ftp://ftp.ncbi.nlm.nih.gov/genomes/all/GCA/000/310/065/GCA_000310065.1_ASM31006v1
ftp://ftp.ncbi.nlm.nih.gov/genomes/all/GCA/000/317/305/GCA_000317305.3_ASM31730v3
ftp://ftp.ncbi.nlm.nih.gov/genomes/all/GCA/000/328/565/GCA_000328565.1_ASM32856v1
ftp://ftp.ncbi.nlm.nih.gov/genomes/all/GCA/000/328/705/GCA_000328705.1_ASM32870v1
ftp://ftp.ncbi.nlm.nih.gov/genomes/all/GCA/000/328/785/GCA_000328785.1_ASM32878v1
ftp://ftp.ncbi.nlm.nih.gov/genomes/all/GCA/000/328/805/GCA_000328805.1_ASM32880v1
ftp://ftp.ncbi.nlm.nih.gov/genomes/all/GCA/000/328/825/GCA_000328825.1_ASM32882v1
ftp://ftp.ncbi.nlm.nih.gov/genomes/all/GCA/000/328/845/GCA_000328845.1_ASM32884v1
ftp://ftp.ncbi.nlm.nih.gov/genomes/all/GCA/000/331/165/GCA_000331165.1_ASM33116v1
ftp://ftp.ncbi.nlm.nih.gov/genomes/all/GCA/000/331/445/GCA_000331445.1_ASM33144v1
ftp://ftp.ncbi.nlm.nih.gov/genomes/all/GCA/000/338/095/GCA_000338095.1_ASM33809v1
ftp://ftp.ncbi.nlm.nih.gov/genomes/all/GCA/000/338/715/GCA_000338715.2_ASM33871v2
ftp://ftp.ncbi.nlm.nih.gov/genomes/all/GCA/000/340/435/GCA_000340435.3_ASM34043v3
ftp://ftp.ncbi.nlm.nih.gov/genomes/all/GCA/000/340/845/GCA_000340845.1_ASM34084v1
ftp://ftp.ncbi.nlm.nih.gov/genomes/all/GCA/000/341/345/GCA_000341345.1_ASM34134v1
ftp://ftp.ncbi.nlm.nih.gov/genomes/all/GCA/000/344/785/GCA_000344785.1_ASM34478v1
ftp://ftp.ncbi.nlm.nih.gov/genomes/all/GCA/000/347/695/GCA_000347695.1_ASM34769v1
ftp://ftp.ncbi.nlm.nih.gov/genomes/all/GCA/000/348/785/GCA_000348785.1_ASM34878v1
ftp://ftp.ncbi.nlm.nih.gov/genomes/all/GCA/000/350/205/GCA_000350205.1_ASM35020v1
ftp://ftp.ncbi.nlm.nih.gov/genomes/all/GCA/000/355/695/GCA_000355695.1_ASM35569v1
ftp://ftp.ncbi.nlm.nih.gov/genomes/all/GCA/000/359/525/GCA_000359525.1_ASM35952v1
ftp://ftp.ncbi.nlm.nih.gov/genomes/all/GCA/000/364/805/GCA_000364805.1_ASM36480v1
ftp://ftp.ncbi.nlm.nih.gov/genomes/all/GCA/000/364/825/GCA_000364825.1_ASM36482v1
ftp://ftp.ncbi.nlm.nih.gov/genomes/all/GCA/000/367/205/GCA_000367205.1_ASM36720v1
ftp://ftp.ncbi.nlm.nih.gov/genomes/all/GCA/000/376/705/GCA_000376705.1_ASM37670v1
ftp://ftp.ncbi.nlm.nih.gov/genomes/all/GCA/000/382/905/GCA_000382905.1_ASM38290v1
ftp://ftp.ncbi.nlm.nih.gov/genomes/all/GCA/000/385/945/GCA_000385945.1_ASM38594v1
ftp://ftp.ncbi.nlm.nih.gov/genomes/all/GCA/000/389/905/GCA_000389905.1_ASM38990v1
ftp://ftp.ncbi.nlm.nih.gov/genomes/all/GCA/000/389/925/GCA_000389925.1_ASM38992v1
ftp://ftp.ncbi.nlm.nih.gov/genomes/all/GCA/000/389/945/GCA_000389945.1_ASM38994v1
ftp://ftp.ncbi.nlm.nih.gov/genomes/all/GCA/000/389/965/GCA_000389965.1_ASM38996v1
ftp://ftp.ncbi.nlm.nih.gov/genomes/all/GCA/000/390/085/GCA_000390085.1_ASM39008v1
ftp://ftp.ncbi.nlm.nih.gov/genomes/all/GCA/000/400/615/GCA_000400615.1_ASM40061v1
ftp://ftp.ncbi.nlm.nih.gov/genomes/all/GCA/000/400/635/GCA_000400635.2_ASM40063v2
ftp://ftp.ncbi.nlm.nih.gov/genomes/all/GCA/000/403/665/GCA_000403665.1_Streptomyces_lividans_1326
ftp://ftp.ncbi.nlm.nih.gov/genomes/all/GCA/000/404/145/GCA_000404145.1_ASM40414v1
ftp://ftp.ncbi.nlm.nih.gov/genomes/all/GCA/000/404/185/GCA_000404185.1_ASM40418v1
ftp://ftp.ncbi.nlm.nih.gov/genomes/all/GCA/000/412/265/GCA_000412265.2_ASM41226v2
ftp://ftp.ncbi.nlm.nih.gov/genomes/all/GCA/000/414/215/GCA_000414215.1_ASM41421v1
ftp://ftp.ncbi.nlm.nih.gov/genomes/all/GCA/000/416/365/GCA_000416365.2_ASM41636v2
ftp://ftp.ncbi.nlm.nih.gov/genomes/all/GCA/000/417/925/GCA_000417925.1_fedora0202c
ftp://ftp.ncbi.nlm.nih.gov/genomes/all/GCA/000/418/365/GCA_000418365.1_ASM41836v1
ftp://ftp.ncbi.nlm.nih.gov/genomes/all/GCA/000/418/535/GCA_000418535.2_ASM41853v2
ftp://ftp.ncbi.nlm.nih.gov/genomes/all/GCA/000/422/125/GCA_000422125.1_ASM42212v1
ftp://ftp.ncbi.nlm.nih.gov/genomes/all/GCA/000/442/645/GCA_000442645.1_ASM44264v1
ftp://ftp.ncbi.nlm.nih.gov/genomes/all/GCA/000/442/795/GCA_000442795.1_fedora0704i_IS
ftp://ftp.ncbi.nlm.nih.gov/genomes/all/GCA/000/442/945/GCA_000442945.1_fedora0201c_IS
ftp://ftp.ncbi.nlm.nih.gov/genomes/all/GCA/000/442/965/GCA_000442965.1_fedora0802c_IS
ftp://ftp.ncbi.nlm.nih.gov/genomes/all/GCA/000/443/005/GCA_000443005.1_fedora1005_IS
ftp://ftp.ncbi.nlm.nih.gov/genomes/all/GCA/000/443/305/GCA_000443305.1_fedora0203c_IS
ftp://ftp.ncbi.nlm.nih.gov/genomes/all/GCA/000/443/325/GCA_000443325.1_fedora0205e_IS
ftp://ftp.ncbi.nlm.nih.gov/genomes/all/GCA/000/443/345/GCA_000443345.1_fedora0206b_IS
ftp://ftp.ncbi.nlm.nih.gov/genomes/all/GCA/000/443/365/GCA_000443365.1_fedora0208e_IS
ftp://ftp.ncbi.nlm.nih.gov/genomes/all/GCA/000/443/405/GCA_000443405.1_fedora0209_IS
ftp://ftp.ncbi.nlm.nih.gov/genomes/all/GCA/000/443/425/GCA_000443425.1_fedora0207g_IS
ftp://ftp.ncbi.nlm.nih.gov/genomes/all/GCA/000/443/445/GCA_000443445.1_fedora0412_IS
ftp://ftp.ncbi.nlm.nih.gov/genomes/all/GCA/000/443/465/GCA_000443465.1_fedora0410_IS
ftp://ftp.ncbi.nlm.nih.gov/genomes/all/GCA/000/443/485/GCA_000443485.1_fedora0411_IS
ftp://ftp.ncbi.nlm.nih.gov/genomes/all/GCA/000/443/505/GCA_000443505.1_fedora0409_IS
ftp://ftp.ncbi.nlm.nih.gov/genomes/all/GCA/000/443/525/GCA_000443525.1_fedora0407b_IS
ftp://ftp.ncbi.nlm.nih.gov/genomes/all/GCA/000/443/545/GCA_000443545.1_fedora0405c_IS
ftp://ftp.ncbi.nlm.nih.gov/genomes/all/GCA/000/443/575/GCA_000443575.1_fedora0404_IS
ftp://ftp.ncbi.nlm.nih.gov/genomes/all/GCA/000/443/595/GCA_000443595.1_fedora0403_IS
ftp://ftp.ncbi.nlm.nih.gov/genomes/all/GCA/000/443/615/GCA_000443615.1_fedora0402_IS
ftp://ftp.ncbi.nlm.nih.gov/genomes/all/GCA/000/443/635/GCA_000443635.1_fedora0401c_IS
ftp://ftp.ncbi.nlm.nih.gov/genomes/all/GCA/000/443/655/GCA_000443655.1_fedora0317b_IS
ftp://ftp.ncbi.nlm.nih.gov/genomes/all/GCA/000/443/675/GCA_000443675.1_fedora0316c_IS
ftp://ftp.ncbi.nlm.nih.gov/genomes/all/GCA/000/443/695/GCA_000443695.1_fedora0315_IS
ftp://ftp.ncbi.nlm.nih.gov/genomes/all/GCA/000/443/715/GCA_000443715.1_fedora0314e_IS
ftp://ftp.ncbi.nlm.nih.gov/genomes/all/GCA/000/443/755/GCA_000443755.1_fedora0309c_IS
ftp://ftp.ncbi.nlm.nih.gov/genomes/all/GCA/000/443/795/GCA_000443795.1_fedora0313c_IS
ftp://ftp.ncbi.nlm.nih.gov/genomes/all/GCA/000/443/815/GCA_000443815.1_fedora0308g_IS
ftp://ftp.ncbi.nlm.nih.gov/genomes/all/GCA/000/443/835/GCA_000443835.1_fedora0307c_IS
ftp://ftp.ncbi.nlm.nih.gov/genomes/all/GCA/000/443/855/GCA_000443855.1_fedora0306b_IS
ftp://ftp.ncbi.nlm.nih.gov/genomes/all/GCA/000/443/875/GCA_000443875.1_fedora0304b_IS
ftp://ftp.ncbi.nlm.nih.gov/genomes/all/GCA/000/443/895/GCA_000443895.1_fedora0301c_IS
ftp://ftp.ncbi.nlm.nih.gov/genomes/all/GCA/000/443/915/GCA_000443915.1_fedora0305_IS
ftp://ftp.ncbi.nlm.nih.gov/genomes/all/GCA/000/443/935/GCA_000443935.1_fedora0311b_IS
ftp://ftp.ncbi.nlm.nih.gov/genomes/all/GCA/000/444/875/GCA_000444875.1_ASM44487v1
ftp://ftp.ncbi.nlm.nih.gov/genomes/all/GCA/000/445/015/GCA_000445015.1_ASM44501v1
ftp://ftp.ncbi.nlm.nih.gov/genomes/all/GCA/000/445/035/GCA_000445035.1_ASM44503v1
ftp://ftp.ncbi.nlm.nih.gov/genomes/all/GCA/000/445/245/GCA_000445245.1_fedora0501_IS
ftp://ftp.ncbi.nlm.nih.gov/genomes/all/GCA/000/445/265/GCA_000445265.1_fedora0503_IS
ftp://ftp.ncbi.nlm.nih.gov/genomes/all/GCA/000/445/285/GCA_000445285.1_fedora0505_IS
ftp://ftp.ncbi.nlm.nih.gov/genomes/all/GCA/000/445/305/GCA_000445305.1_fedora0601c_IS
ftp://ftp.ncbi.nlm.nih.gov/genomes/all/GCA/000/445/325/GCA_000445325.1_fedora0602_IS
ftp://ftp.ncbi.nlm.nih.gov/genomes/all/GCA/000/445/345/GCA_000445345.1_fedora0603_IS
ftp://ftp.ncbi.nlm.nih.gov/genomes/all/GCA/000/445/365/GCA_000445365.1_fedora0604_IS
ftp://ftp.ncbi.nlm.nih.gov/genomes/all/GCA/000/445/515/GCA_000445515.1_fedora0605_IS
ftp://ftp.ncbi.nlm.nih.gov/genomes/all/GCA/000/445/535/GCA_000445535.1_fedora0606c_IS
ftp://ftp.ncbi.nlm.nih.gov/genomes/all/GCA/000/445/555/GCA_000445555.1_fedora0607c_IS
ftp://ftp.ncbi.nlm.nih.gov/genomes/all/GCA/000/445/575/GCA_000445575.1_fedora0609c_IS
ftp://ftp.ncbi.nlm.nih.gov/genomes/all/GCA/000/445/595/GCA_000445595.1_fedora0610c_IS
ftp://ftp.ncbi.nlm.nih.gov/genomes/all/GCA/000/445/615/GCA_000445615.1_fedora0611c_IS
ftp://ftp.ncbi.nlm.nih.gov/genomes/all/GCA/000/445/635/GCA_000445635.1_fedora0702f_IS
ftp://ftp.ncbi.nlm.nih.gov/genomes/all/GCA/000/445/655/GCA_000445655.1_fedora0703c_IS
ftp://ftp.ncbi.nlm.nih.gov/genomes/all/GCA/000/445/675/GCA_000445675.1_fedora0707_IS
ftp://ftp.ncbi.nlm.nih.gov/genomes/all/GCA/000/445/695/GCA_000445695.1_fedora0708c_IS
ftp://ftp.ncbi.nlm.nih.gov/genomes/all/GCA/000/445/715/GCA_000445715.1_fedora0801c_IS
ftp://ftp.ncbi.nlm.nih.gov/genomes/all/GCA/000/445/735/GCA_000445735.1_fedora0803c_IS
ftp://ftp.ncbi.nlm.nih.gov/genomes/all/GCA/000/445/755/GCA_000445755.1_fedora0804_IS
ftp://ftp.ncbi.nlm.nih.gov/genomes/all/GCA/000/445/775/GCA_000445775.1_fedora0805c_IS
ftp://ftp.ncbi.nlm.nih.gov/genomes/all/GCA/000/445/795/GCA_000445795.1_fedora0902c_IS
ftp://ftp.ncbi.nlm.nih.gov/genomes/all/GCA/000/445/815/GCA_000445815.1_fedora0903_IS
ftp://ftp.ncbi.nlm.nih.gov/genomes/all/GCA/000/445/835/GCA_000445835.1_fedora0904_IS
ftp://ftp.ncbi.nlm.nih.gov/genomes/all/GCA/000/445/855/GCA_000445855.1_fedora0906c_IS
ftp://ftp.ncbi.nlm.nih.gov/genomes/all/GCA/000/445/875/GCA_000445875.1_fedora0907c_IS
ftp://ftp.ncbi.nlm.nih.gov/genomes/all/GCA/000/445/895/GCA_000445895.1_fedora0908c_IS
ftp://ftp.ncbi.nlm.nih.gov/genomes/all/GCA/000/445/915/GCA_000445915.1_fedora0909_IS
ftp://ftp.ncbi.nlm.nih.gov/genomes/all/GCA/000/445/935/GCA_000445935.1_fedora1007_IS
ftp://ftp.ncbi.nlm.nih.gov/genomes/all/GCA/000/445/955/GCA_000445955.1_fedora1101e_IS
ftp://ftp.ncbi.nlm.nih.gov/genomes/all/GCA/000/445/975/GCA_000445975.1_fedora1006_IS
ftp://ftp.ncbi.nlm.nih.gov/genomes/all/GCA/000/454/025/GCA_000454025.1_ASM45402v1
ftp://ftp.ncbi.nlm.nih.gov/genomes/all/GCA/000/454/045/GCA_000454045.1_ASM45404v1
ftp://ftp.ncbi.nlm.nih.gov/genomes/all/GCA/000/470/775/GCA_000470775.1_ASM47077v1
ftp://ftp.ncbi.nlm.nih.gov/genomes/all/GCA/000/470/885/GCA_000470885.1_RhoBCP1_1.0
ftp://ftp.ncbi.nlm.nih.gov/genomes/all/GCA/000/471/945/GCA_000471945.1_ASM47194v1
ftp://ftp.ncbi.nlm.nih.gov/genomes/all/GCA/000/478/885/GCA_000478885.1_ASM47888v1
ftp://ftp.ncbi.nlm.nih.gov/genomes/all/GCA/000/494/755/GCA_000494755.1_ASM49475v1
ftp://ftp.ncbi.nlm.nih.gov/genomes/all/GCA/000/497/265/GCA_000497265.2_ASM49726v2
ftp://ftp.ncbi.nlm.nih.gov/genomes/all/GCA/000/497/735/GCA_000497735.1_BLONGv1.0
ftp://ftp.ncbi.nlm.nih.gov/genomes/all/GCA/000/499/805/GCA_000499805.2_ASM49980v2
ftp://ftp.ncbi.nlm.nih.gov/genomes/all/GCA/000/511/305/GCA_000511305.1_ASM51130v1
ftp://ftp.ncbi.nlm.nih.gov/genomes/all/GCA/000/523/235/GCA_000523235.1_ASM52323v1
ftp://ftp.ncbi.nlm.nih.gov/genomes/all/GCA/000/525/635/GCA_000525635.1_ASM52563v1
ftp://ftp.ncbi.nlm.nih.gov/genomes/all/GCA/000/525/655/GCA_000525655.1_ASM52565v1
ftp://ftp.ncbi.nlm.nih.gov/genomes/all/GCA/000/550/785/GCA_000550785.1_ASM55078v1
ftp://ftp.ncbi.nlm.nih.gov/genomes/all/GCA/000/550/805/GCA_000550805.1_ASM55080v1
ftp://ftp.ncbi.nlm.nih.gov/genomes/all/GCA/000/568/955/GCA_000568955.1_ASM56895v1
ftp://ftp.ncbi.nlm.nih.gov/genomes/all/GCA/000/568/975/GCA_000568975.1_ASM56897v1
ftp://ftp.ncbi.nlm.nih.gov/genomes/all/GCA/000/569/015/GCA_000569015.1_ASM56901v1
ftp://ftp.ncbi.nlm.nih.gov/genomes/all/GCA/000/569/035/GCA_000569035.1_ASM56903v1
ftp://ftp.ncbi.nlm.nih.gov/genomes/all/GCA/000/569/055/GCA_000569055.1_ASM56905v1
ftp://ftp.ncbi.nlm.nih.gov/genomes/all/GCA/000/569/075/GCA_000569075.1_ASM56907v1
ftp://ftp.ncbi.nlm.nih.gov/genomes/all/GCA/000/572/125/GCA_000572125.1_ASM57212v1
ftp://ftp.ncbi.nlm.nih.gov/genomes/all/GCA/000/572/155/GCA_000572155.1_ASM57215v1
ftp://ftp.ncbi.nlm.nih.gov/genomes/all/GCA/000/572/175/GCA_000572175.1_ASM57217v1
ftp://ftp.ncbi.nlm.nih.gov/genomes/all/GCA/000/572/195/GCA_000572195.1_ASM57219v1
ftp://ftp.ncbi.nlm.nih.gov/genomes/all/GCA/000/590/555/GCA_000590555.1_ASM59055v1
ftp://ftp.ncbi.nlm.nih.gov/genomes/all/GCA/000/599/545/GCA_000599545.1_ASM59954v1
ftp://ftp.ncbi.nlm.nih.gov/genomes/all/GCA/000/612/055/GCA_000612055.1_ASM61205v1
ftp://ftp.ncbi.nlm.nih.gov/genomes/all/GCA/000/626/675/GCA_000626675.1_ASM62667v1
ftp://ftp.ncbi.nlm.nih.gov/genomes/all/GCA/000/661/895/GCA_000661895.1_ASM66189v1
ftp://ftp.ncbi.nlm.nih.gov/genomes/all/GCA/000/695/235/GCA_000695235.1_ASM69523v1
ftp://ftp.ncbi.nlm.nih.gov/genomes/all/GCA/000/695/895/GCA_000695895.1_ASM69589v1
ftp://ftp.ncbi.nlm.nih.gov/genomes/all/GCA/000/696/675/GCA_000696675.2_ASM69667v2
ftp://ftp.ncbi.nlm.nih.gov/genomes/all/GCA/000/698/475/GCA_000698475.1_ASM69847v1
ftp://ftp.ncbi.nlm.nih.gov/genomes/all/GCA/000/699/505/GCA_000699505.1_ASM69950v1
ftp://ftp.ncbi.nlm.nih.gov/genomes/all/GCA/000/706/665/GCA_000706665.1_ASM70666v1
ftp://ftp.ncbi.nlm.nih.gov/genomes/all/GCA/000/706/765/GCA_000706765.1_ASM70676v1
ftp://ftp.ncbi.nlm.nih.gov/genomes/all/GCA/000/709/495/GCA_000709495.1_ASM70949v1
ftp://ftp.ncbi.nlm.nih.gov/genomes/all/GCA/000/723/425/GCA_000723425.2_E11
ftp://ftp.ncbi.nlm.nih.gov/genomes/all/GCA/000/724/605/GCA_000724605.1_ASM72460v1
ftp://ftp.ncbi.nlm.nih.gov/genomes/all/GCA/000/725/405/GCA_000725405.1_ASM72540v1
ftp://ftp.ncbi.nlm.nih.gov/genomes/all/GCA/000/730/205/GCA_000730205.1_ASM73020v1
ftp://ftp.ncbi.nlm.nih.gov/genomes/all/GCA/000/730/365/GCA_000730365.1_ASM73036v1
ftp://ftp.ncbi.nlm.nih.gov/genomes/all/GCA/000/730/405/GCA_000730405.1_ASM73040v1
ftp://ftp.ncbi.nlm.nih.gov/genomes/all/GCA/000/730/445/GCA_000730445.1_ASM73044v1
ftp://ftp.ncbi.nlm.nih.gov/genomes/all/GCA/000/732/925/GCA_000732925.1_ASM73292v1
ftp://ftp.ncbi.nlm.nih.gov/genomes/all/GCA/000/732/945/GCA_000732945.1_ASM73294v1
ftp://ftp.ncbi.nlm.nih.gov/genomes/all/GCA/000/735/795/GCA_000735795.1_ASM73579v1
ftp://ftp.ncbi.nlm.nih.gov/genomes/all/GCA/000/735/815/GCA_000735815.1_ASM73581v1
ftp://ftp.ncbi.nlm.nih.gov/genomes/all/GCA/000/735/835/GCA_000735835.1_ASM73583v1
ftp://ftp.ncbi.nlm.nih.gov/genomes/all/GCA/000/735/855/GCA_000735855.1_ASM73585v1
ftp://ftp.ncbi.nlm.nih.gov/genomes/all/GCA/000/735/875/GCA_000735875.1_ASM73587v1
ftp://ftp.ncbi.nlm.nih.gov/genomes/all/GCA/000/735/895/GCA_000735895.1_ASM73589v1
ftp://ftp.ncbi.nlm.nih.gov/genomes/all/GCA/000/735/915/GCA_000735915.1_ASM73591v1
ftp://ftp.ncbi.nlm.nih.gov/genomes/all/GCA/000/735/935/GCA_000735935.1_ASM73593v1
ftp://ftp.ncbi.nlm.nih.gov/genomes/all/GCA/000/735/955/GCA_000735955.1_ASM73595v1
ftp://ftp.ncbi.nlm.nih.gov/genomes/all/GCA/000/735/975/GCA_000735975.1_ASM73597v1
ftp://ftp.ncbi.nlm.nih.gov/genomes/all/GCA/000/735/995/GCA_000735995.1_ASM73599v1
ftp://ftp.ncbi.nlm.nih.gov/genomes/all/GCA/000/736/015/GCA_000736015.1_ASM73601v1
ftp://ftp.ncbi.nlm.nih.gov/genomes/all/GCA/000/736/035/GCA_000736035.1_ASM73603v1
ftp://ftp.ncbi.nlm.nih.gov/genomes/all/GCA/000/736/055/GCA_000736055.1_ASM73605v1
ftp://ftp.ncbi.nlm.nih.gov/genomes/all/GCA/000/736/075/GCA_000736075.1_ASM73607v1
ftp://ftp.ncbi.nlm.nih.gov/genomes/all/GCA/000/736/095/GCA_000736095.1_ASM73609v1
ftp://ftp.ncbi.nlm.nih.gov/genomes/all/GCA/000/736/115/GCA_000736115.1_ASM73611v1
ftp://ftp.ncbi.nlm.nih.gov/genomes/all/GCA/000/736/135/GCA_000736135.1_ASM73613v1
ftp://ftp.ncbi.nlm.nih.gov/genomes/all/GCA/000/736/155/GCA_000736155.1_ASM73615v1
ftp://ftp.ncbi.nlm.nih.gov/genomes/all/GCA/000/736/175/GCA_000736175.1_ASM73617v1
ftp://ftp.ncbi.nlm.nih.gov/genomes/all/GCA/000/736/195/GCA_000736195.1_ASM73619v1
ftp://ftp.ncbi.nlm.nih.gov/genomes/all/GCA/000/736/215/GCA_000736215.1_ASM73621v1
ftp://ftp.ncbi.nlm.nih.gov/genomes/all/GCA/000/736/235/GCA_000736235.1_ASM73623v1
ftp://ftp.ncbi.nlm.nih.gov/genomes/all/GCA/000/736/255/GCA_000736255.1_ASM73625v1
ftp://ftp.ncbi.nlm.nih.gov/genomes/all/GCA/000/736/275/GCA_000736275.1_ASM73627v1
ftp://ftp.ncbi.nlm.nih.gov/genomes/all/GCA/000/736/435/GCA_000736435.1_ASM73643v1
ftp://ftp.ncbi.nlm.nih.gov/genomes/all/GCA/000/737/865/GCA_000737865.1_ASM73786v1
ftp://ftp.ncbi.nlm.nih.gov/genomes/all/GCA/000/737/885/GCA_000737885.1_ASM73788v1
ftp://ftp.ncbi.nlm.nih.gov/genomes/all/GCA/000/738/445/GCA_000738445.1_ASM73844v1
ftp://ftp.ncbi.nlm.nih.gov/genomes/all/GCA/000/738/475/GCA_000738475.1_ASM73847v1
ftp://ftp.ncbi.nlm.nih.gov/genomes/all/GCA/000/739/085/GCA_000739085.1_ASM73908v1
ftp://ftp.ncbi.nlm.nih.gov/genomes/all/GCA/000/739/105/GCA_000739105.1_ASM73910v1
ftp://ftp.ncbi.nlm.nih.gov/genomes/all/GCA/000/739/455/GCA_000739455.1_ASM73945v1
ftp://ftp.ncbi.nlm.nih.gov/genomes/all/GCA/000/742/715/GCA_000742715.1_ASM74271v1
ftp://ftp.ncbi.nlm.nih.gov/genomes/all/GCA/000/742/735/GCA_000742735.1_ASM74273v1
ftp://ftp.ncbi.nlm.nih.gov/genomes/all/GCA/000/746/805/GCA_000746805.1_H37RvAE4
ftp://ftp.ncbi.nlm.nih.gov/genomes/all/GCA/000/747/315/GCA_000747315.1_ASM74731v1
ftp://ftp.ncbi.nlm.nih.gov/genomes/all/GCA/000/749/465/GCA_000749465.2_ASM74946v2
ftp://ftp.ncbi.nlm.nih.gov/genomes/all/GCA/000/751/475/GCA_000751475.1_H37RvLPb
ftp://ftp.ncbi.nlm.nih.gov/genomes/all/GCA/000/751/615/GCA_000751615.1_H37RvMA2
ftp://ftp.ncbi.nlm.nih.gov/genomes/all/GCA/000/755/185/GCA_000755185.1_ASM75518v1
ftp://ftp.ncbi.nlm.nih.gov/genomes/all/GCA/000/755/585/GCA_000755585.2_ASM75558v2
ftp://ftp.ncbi.nlm.nih.gov/genomes/all/GCA/000/756/525/GCA_000756525.1_ASM75652v1
ftp://ftp.ncbi.nlm.nih.gov/genomes/all/GCA/000/756/545/GCA_000756545.1_ASM75654v1
ftp://ftp.ncbi.nlm.nih.gov/genomes/all/GCA/000/758/225/GCA_000758225.1_ASM75822v1
ftp://ftp.ncbi.nlm.nih.gov/genomes/all/GCA/000/758/245/GCA_000758245.1_ASM75824v1
ftp://ftp.ncbi.nlm.nih.gov/genomes/all/GCA/000/758/285/GCA_000758285.1_ASM75828v1
ftp://ftp.ncbi.nlm.nih.gov/genomes/all/GCA/000/758/385/GCA_000758385.1_ASM75838v1
ftp://ftp.ncbi.nlm.nih.gov/genomes/all/GCA/000/758/405/GCA_000758405.1_ASM75840v1
ftp://ftp.ncbi.nlm.nih.gov/genomes/all/GCA/000/761/215/GCA_000761215.1_ASM76121v1
ftp://ftp.ncbi.nlm.nih.gov/genomes/all/GCA/000/763/325/GCA_000763325.2_ASM76332v2
ftp://ftp.ncbi.nlm.nih.gov/genomes/all/GCA/000/764/045/GCA_000764045.2_ASM76404v2
ftp://ftp.ncbi.nlm.nih.gov/genomes/all/GCA/000/767/055/GCA_000767055.1_ASM76705v1
ftp://ftp.ncbi.nlm.nih.gov/genomes/all/GCA/000/767/415/GCA_000767415.1_ASM76741v1
ftp://ftp.ncbi.nlm.nih.gov/genomes/all/GCA/000/767/485/GCA_000767485.1_ASM76748v1
ftp://ftp.ncbi.nlm.nih.gov/genomes/all/GCA/000/767/605/GCA_000767605.1_ASM76760v1
ftp://ftp.ncbi.nlm.nih.gov/genomes/all/GCA/000/767/645/GCA_000767645.1_ASM76764v1
ftp://ftp.ncbi.nlm.nih.gov/genomes/all/GCA/000/767/665/GCA_000767665.1_ASM76766v1
ftp://ftp.ncbi.nlm.nih.gov/genomes/all/GCA/000/767/685/GCA_000767685.1_ASM76768v1
ftp://ftp.ncbi.nlm.nih.gov/genomes/all/GCA/000/767/705/GCA_000767705.1_ASM76770v1
ftp://ftp.ncbi.nlm.nih.gov/genomes/all/GCA/000/769/635/GCA_000769635.1_ASM76963v1
ftp://ftp.ncbi.nlm.nih.gov/genomes/all/GCA/000/770/125/GCA_000770125.1_ASM77012v1
ftp://ftp.ncbi.nlm.nih.gov/genomes/all/GCA/000/770/175/GCA_000770175.1_ASM77017v1
ftp://ftp.ncbi.nlm.nih.gov/genomes/all/GCA/000/770/215/GCA_000770215.1_ASM77021v1
ftp://ftp.ncbi.nlm.nih.gov/genomes/all/GCA/000/770/235/GCA_000770235.1_ASM77023v1
ftp://ftp.ncbi.nlm.nih.gov/genomes/all/GCA/000/772/045/GCA_000772045.1_ASM77204v1
ftp://ftp.ncbi.nlm.nih.gov/genomes/all/GCA/000/772/085/GCA_000772085.1_ASM77208v1
ftp://ftp.ncbi.nlm.nih.gov/genomes/all/GCA/000/772/485/GCA_000772485.1_ASM77248v1
ftp://ftp.ncbi.nlm.nih.gov/genomes/all/GCA/000/785/495/GCA_000785495.1_ASM78549v1
ftp://ftp.ncbi.nlm.nih.gov/genomes/all/GCA/000/785/535/GCA_000785535.1_ASM78553v1
ftp://ftp.ncbi.nlm.nih.gov/genomes/all/GCA/000/786/505/GCA_000786505.1_MT49-02
ftp://ftp.ncbi.nlm.nih.gov/genomes/all/GCA/000/800/455/GCA_000800455.1_ASM80045v1
ftp://ftp.ncbi.nlm.nih.gov/genomes/all/GCA/000/800/475/GCA_000800475.2_ASM80047v2
ftp://ftp.ncbi.nlm.nih.gov/genomes/all/GCA/000/802/245/GCA_000802245.2_ASM80224v2
ftp://ftp.ncbi.nlm.nih.gov/genomes/all/GCA/000/814/825/GCA_000814825.1_ASM81482v1
ftp://ftp.ncbi.nlm.nih.gov/genomes/all/GCA/000/814/865/GCA_000814865.1_ASM81486v1
ftp://ftp.ncbi.nlm.nih.gov/genomes/all/GCA/000/816/025/GCA_000816025.1_ASM81602v1
ftp://ftp.ncbi.nlm.nih.gov/genomes/all/GCA/000/816/065/GCA_000816065.1_ASM81606v1
ftp://ftp.ncbi.nlm.nih.gov/genomes/all/GCA/000/816/205/GCA_000816205.1_ASM81620v1
ftp://ftp.ncbi.nlm.nih.gov/genomes/all/GCA/000/816/465/GCA_000816465.4_ASM81646v4
ftp://ftp.ncbi.nlm.nih.gov/genomes/all/GCA/000/817/045/GCA_000817045.1_ASM81704v1
ftp://ftp.ncbi.nlm.nih.gov/genomes/all/GCA/000/817/995/GCA_000817995.1_ASM81799v1
ftp://ftp.ncbi.nlm.nih.gov/genomes/all/GCA/000/818/055/GCA_000818055.1_ASM81805v1
ftp://ftp.ncbi.nlm.nih.gov/genomes/all/GCA/000/819/445/GCA_000819445.1_ASM81944v1
ftp://ftp.ncbi.nlm.nih.gov/genomes/all/GCA/000/827/005/GCA_000827005.1_ASM82700v1
ftp://ftp.ncbi.nlm.nih.gov/genomes/all/GCA/000/827/085/GCA_000827085.1_ASM82708v1
ftp://ftp.ncbi.nlm.nih.gov/genomes/all/GCA/000/828/015/GCA_000828015.1_ASM82801v1
ftp://ftp.ncbi.nlm.nih.gov/genomes/all/GCA/000/828/995/GCA_000828995.1_ASM82899v1
ftp://ftp.ncbi.nlm.nih.gov/genomes/all/GCA/000/829/075/GCA_000829075.1_ASM82907v1
ftp://ftp.ncbi.nlm.nih.gov/genomes/all/GCA/000/829/295/GCA_000829295.1_ASM82929v1
ftp://ftp.ncbi.nlm.nih.gov/genomes/all/GCA/000/830/005/GCA_000830005.1_ASM83000v1
ftp://ftp.ncbi.nlm.nih.gov/genomes/all/GCA/000/831/245/GCA_000831245.1_ASM83124v1
ftp://ftp.ncbi.nlm.nih.gov/genomes/all/GCA/000/831/285/GCA_000831285.1_ASM83128v1
ftp://ftp.ncbi.nlm.nih.gov/genomes/all/GCA/000/831/305/GCA_000831305.1_ASM83130v1
ftp://ftp.ncbi.nlm.nih.gov/genomes/all/GCA/000/833/575/GCA_000833575.1_ASM83357v1
ftp://ftp.ncbi.nlm.nih.gov/genomes/all/GCA/000/835/125/GCA_000835125.1_ASM83512v1
ftp://ftp.ncbi.nlm.nih.gov/genomes/all/GCA/000/835/165/GCA_000835165.1_ASM83516v1
ftp://ftp.ncbi.nlm.nih.gov/genomes/all/GCA/000/835/225/GCA_000835225.1_ASM83522v1
ftp://ftp.ncbi.nlm.nih.gov/genomes/all/GCA/000/835/265/GCA_000835265.1_ASM83526v1
ftp://ftp.ncbi.nlm.nih.gov/genomes/all/GCA/000/875/675/GCA_000875675.1_ASM87567v1
ftp://ftp.ncbi.nlm.nih.gov/genomes/all/GCA/000/877/795/GCA_000877795.1_ASM87779v1
ftp://ftp.ncbi.nlm.nih.gov/genomes/all/GCA/000/931/445/GCA_000931445.1_ASM93144v1
ftp://ftp.ncbi.nlm.nih.gov/genomes/all/GCA/000/934/325/GCA_000934325.3_ASM93432v3
ftp://ftp.ncbi.nlm.nih.gov/genomes/all/GCA/000/934/585/GCA_000934585.1_ASM93458v1
ftp://ftp.ncbi.nlm.nih.gov/genomes/all/GCA/000/940/845/GCA_000940845.1_ASM94084v1
ftp://ftp.ncbi.nlm.nih.gov/genomes/all/GCA/000/943/515/GCA_000943515.2_ASM94351v2
ftp://ftp.ncbi.nlm.nih.gov/genomes/all/GCA/000/950/575/GCA_000950575.1_ASM95057v1
ftp://ftp.ncbi.nlm.nih.gov/genomes/all/GCA/000/952/035/GCA_000952035.2_ASM95203v2
ftp://ftp.ncbi.nlm.nih.gov/genomes/all/GCA/000/954/115/GCA_000954115.1_ASM95411v1
ftp://ftp.ncbi.nlm.nih.gov/genomes/all/GCA/000/954/155/GCA_000954155.1_ASM95415v1
ftp://ftp.ncbi.nlm.nih.gov/genomes/all/GCA/000/958/465/GCA_000958465.1_ASM95846v1
ftp://ftp.ncbi.nlm.nih.gov/genomes/all/GCA/000/963/515/GCA_000963515.1_ASM96351v1
ftp://ftp.ncbi.nlm.nih.gov/genomes/all/GCA/000/966/445/GCA_000966445.2_ASM96644v2
ftp://ftp.ncbi.nlm.nih.gov/genomes/all/GCA/000/967/285/GCA_000967285.1_ASM96728v1
ftp://ftp.ncbi.nlm.nih.gov/genomes/all/GCA/000/968/945/GCA_000968945.1_ASM96894v1
ftp://ftp.ncbi.nlm.nih.gov/genomes/all/GCA/000/972/805/GCA_000972805.1_ASM97280v1
ftp://ftp.ncbi.nlm.nih.gov/genomes/all/GCA/000/975/175/GCA_000975175.1_ASM97517v1
ftp://ftp.ncbi.nlm.nih.gov/genomes/all/GCA/000/980/815/GCA_000980815.1_ASM98081v1
ftp://ftp.ncbi.nlm.nih.gov/genomes/all/GCA/000/980/835/GCA_000980835.1_ASM98083v1
ftp://ftp.ncbi.nlm.nih.gov/genomes/all/GCA/000/982/715/GCA_000982715.1_ASM98271v1
ftp://ftp.ncbi.nlm.nih.gov/genomes/all/GCA/000/987/865/GCA_000987865.1_ASM98786v1
ftp://ftp.ncbi.nlm.nih.gov/genomes/all/GCA/000/993/785/GCA_000993785.2_ASM99378v2
ftp://ftp.ncbi.nlm.nih.gov/genomes/all/GCA/001/011/035/GCA_001011035.1_ASM101103v1
ftp://ftp.ncbi.nlm.nih.gov/genomes/all/GCA/001/013/905/GCA_001013905.1_sleC34
ftp://ftp.ncbi.nlm.nih.gov/genomes/all/GCA/001/017/615/GCA_001017615.1_ASM101761v1
ftp://ftp.ncbi.nlm.nih.gov/genomes/all/GCA/001/020/985/GCA_001020985.1_ASM102098v1
ftp://ftp.ncbi.nlm.nih.gov/genomes/all/GCA/001/021/025/GCA_001021025.1_ASM102102v1
ftp://ftp.ncbi.nlm.nih.gov/genomes/all/GCA/001/021/045/GCA_001021045.1_ASM102104v1
ftp://ftp.ncbi.nlm.nih.gov/genomes/all/GCA/001/021/065/GCA_001021065.1_ASM102106v1
ftp://ftp.ncbi.nlm.nih.gov/genomes/all/GCA/001/021/385/GCA_001021385.1_ASM102138v1
ftp://ftp.ncbi.nlm.nih.gov/genomes/all/GCA/001/023/575/GCA_001023575.1_ASM102357v1
ftp://ftp.ncbi.nlm.nih.gov/genomes/all/GCA/001/025/135/GCA_001025135.1_ASM102513v1
ftp://ftp.ncbi.nlm.nih.gov/genomes/all/GCA/001/025/155/GCA_001025155.1_ASM102515v1
ftp://ftp.ncbi.nlm.nih.gov/genomes/all/GCA/001/025/175/GCA_001025175.1_ASM102517v1
ftp://ftp.ncbi.nlm.nih.gov/genomes/all/GCA/001/025/195/GCA_001025195.1_ASM102519v1
ftp://ftp.ncbi.nlm.nih.gov/genomes/all/GCA/001/025/215/GCA_001025215.1_ASM102521v1
ftp://ftp.ncbi.nlm.nih.gov/genomes/all/GCA/001/026/945/GCA_001026945.1_ASM102694v1
ftp://ftp.ncbi.nlm.nih.gov/genomes/all/GCA/001/042/595/GCA_001042595.1_ASM104259v1
ftp://ftp.ncbi.nlm.nih.gov/genomes/all/GCA/001/042/615/GCA_001042615.1_ASM104261v1
ftp://ftp.ncbi.nlm.nih.gov/genomes/all/GCA/001/042/635/GCA_001042635.1_ASM104263v1
ftp://ftp.ncbi.nlm.nih.gov/genomes/all/GCA/001/042/655/GCA_001042655.1_ASM104265v1
ftp://ftp.ncbi.nlm.nih.gov/genomes/all/GCA/001/042/675/GCA_001042675.1_ASM104267v1
ftp://ftp.ncbi.nlm.nih.gov/genomes/all/GCA/001/042/695/GCA_001042695.1_ASM104269v1
ftp://ftp.ncbi.nlm.nih.gov/genomes/all/GCA/001/043/255/GCA_001043255.1_ASM104325v1
ftp://ftp.ncbi.nlm.nih.gov/genomes/all/GCA/001/047/215/GCA_001047215.2_ASM104721v2
ftp://ftp.ncbi.nlm.nih.gov/genomes/all/GCA/001/050/395/GCA_001050395.1_ASM105039v1
ftp://ftp.ncbi.nlm.nih.gov/genomes/all/GCA/001/078/615/GCA_001078615.1_ASM107861v1
ftp://ftp.ncbi.nlm.nih.gov/genomes/all/GCA/001/182/745/GCA_001182745.2_NCTC11134
ftp://ftp.ncbi.nlm.nih.gov/genomes/all/GCA/001/186/445/GCA_001186445.1_ASM118644v1
ftp://ftp.ncbi.nlm.nih.gov/genomes/all/GCA/001/187/505/GCA_001187505.1_ASM118750v1
ftp://ftp.ncbi.nlm.nih.gov/genomes/all/GCA/001/189/515/GCA_001189515.2_ASM118951v2
ftp://ftp.ncbi.nlm.nih.gov/genomes/all/GCA/001/189/535/GCA_001189535.1_ASM118953v1
ftp://ftp.ncbi.nlm.nih.gov/genomes/all/GCA/001/190/945/GCA_001190945.1_ASM119094v1
ftp://ftp.ncbi.nlm.nih.gov/genomes/all/GCA/001/262/055/GCA_001262055.1_ASM126205v1
ftp://ftp.ncbi.nlm.nih.gov/genomes/all/GCA/001/263/395/GCA_001263395.1_ASM126339v1
ftp://ftp.ncbi.nlm.nih.gov/genomes/all/GCA/001/266/755/GCA_001266755.1_ASM126675v1
ftp://ftp.ncbi.nlm.nih.gov/genomes/all/GCA/001/267/885/GCA_001267885.1_ASM126788v1
ftp://ftp.ncbi.nlm.nih.gov/genomes/all/GCA/001/274/555/GCA_001274555.1_ASM127455v1
ftp://ftp.ncbi.nlm.nih.gov/genomes/all/GCA/001/274/895/GCA_001274895.1_ASM127489v1
ftp://ftp.ncbi.nlm.nih.gov/genomes/all/GCA/001/275/345/GCA_001275345.1_ASM127534v1
ftp://ftp.ncbi.nlm.nih.gov/genomes/all/GCA/001/275/565/GCA_001275565.2_ASM127556v2
ftp://ftp.ncbi.nlm.nih.gov/genomes/all/GCA/001/277/995/GCA_001277995.1_ASM127799v1
ftp://ftp.ncbi.nlm.nih.gov/genomes/all/GCA/001/278/075/GCA_001278075.1_ASM127807v1
ftp://ftp.ncbi.nlm.nih.gov/genomes/all/GCA/001/278/095/GCA_001278095.1_ASM127809v1
ftp://ftp.ncbi.nlm.nih.gov/genomes/all/GCA/001/278/845/GCA_001278845.1_ASM127884v1
ftp://ftp.ncbi.nlm.nih.gov/genomes/all/GCA/001/280/205/GCA_001280205.1_ASM128020v1
ftp://ftp.ncbi.nlm.nih.gov/genomes/all/GCA/001/281/065/GCA_001281065.1_ASM128106v1
ftp://ftp.ncbi.nlm.nih.gov/genomes/all/GCA/001/281/085/GCA_001281085.1_ASM128108v1
ftp://ftp.ncbi.nlm.nih.gov/genomes/all/GCA/001/281/115/GCA_001281115.1_ASM128111v1
ftp://ftp.ncbi.nlm.nih.gov/genomes/all/GCA/001/281/305/GCA_001281305.1_ASM128130v1
ftp://ftp.ncbi.nlm.nih.gov/genomes/all/GCA/001/281/315/GCA_001281315.1_ASM128131v1
ftp://ftp.ncbi.nlm.nih.gov/genomes/all/GCA/001/281/345/GCA_001281345.1_ASM128134v1
ftp://ftp.ncbi.nlm.nih.gov/genomes/all/GCA/001/281/425/GCA_001281425.1_ASM128142v1
ftp://ftp.ncbi.nlm.nih.gov/genomes/all/GCA/001/281/445/GCA_001281445.1_ASM128144v1
ftp://ftp.ncbi.nlm.nih.gov/genomes/all/GCA/001/281/505/GCA_001281505.1_ASM128150v1
ftp://ftp.ncbi.nlm.nih.gov/genomes/all/GCA/001/293/105/GCA_001293105.1_ASM129310v1
ftp://ftp.ncbi.nlm.nih.gov/genomes/all/GCA/001/293/125/GCA_001293125.1_ASM129312v1
ftp://ftp.ncbi.nlm.nih.gov/genomes/all/GCA/001/293/145/GCA_001293145.1_ASM129314v1
ftp://ftp.ncbi.nlm.nih.gov/genomes/all/GCA/001/294/425/GCA_001294425.1_ASM129442v1
ftp://ftp.ncbi.nlm.nih.gov/genomes/all/GCA/001/294/605/GCA_001294605.1_ASM129460v1
ftp://ftp.ncbi.nlm.nih.gov/genomes/all/GCA/001/294/625/GCA_001294625.1_ASM129462v1
ftp://ftp.ncbi.nlm.nih.gov/genomes/all/GCA/001/294/645/GCA_001294645.1_ASM129464v1
ftp://ftp.ncbi.nlm.nih.gov/genomes/all/GCA/001/298/505/GCA_001298505.1_ASM129850v1
ftp://ftp.ncbi.nlm.nih.gov/genomes/all/GCA/001/302/565/GCA_001302565.1_ASM130256v1
ftp://ftp.ncbi.nlm.nih.gov/genomes/all/GCA/001/302/585/GCA_001302585.1_ASM130258v1
ftp://ftp.ncbi.nlm.nih.gov/genomes/all/GCA/001/305/675/GCA_001305675.1_ASM130567v1
ftp://ftp.ncbi.nlm.nih.gov/genomes/all/GCA/001/307/545/GCA_001307545.1_ASM130754v1
ftp://ftp.ncbi.nlm.nih.gov/genomes/all/GCA/001/314/225/GCA_001314225.1_ASM131422v1
ftp://ftp.ncbi.nlm.nih.gov/genomes/all/GCA/001/406/115/GCA_001406115.1_Streptomyces_venezuelae_ATCC_15439
ftp://ftp.ncbi.nlm.nih.gov/genomes/all/GCA/001/420/975/GCA_001420975.1_ASM142097v1
ftp://ftp.ncbi.nlm.nih.gov/genomes/all/GCA/001/420/995/GCA_001420995.1_ASM142099v1
ftp://ftp.ncbi.nlm.nih.gov/genomes/all/GCA/001/430/775/GCA_001430775.1_ASM143077v1
ftp://ftp.ncbi.nlm.nih.gov/genomes/all/GCA/001/431/765/GCA_001431765.1_ASM143176v1
ftp://ftp.ncbi.nlm.nih.gov/genomes/all/GCA/001/433/475/GCA_001433475.1_ASM143347v1
ftp://ftp.ncbi.nlm.nih.gov/genomes/all/GCA/001/441/165/GCA_001441165.1_ASM144116v1
ftp://ftp.ncbi.nlm.nih.gov/genomes/all/GCA/001/443/625/GCA_001443625.1_ASM144362v1
ftp://ftp.ncbi.nlm.nih.gov/genomes/all/GCA/001/445/575/GCA_001445575.1_ASM144557v1
ftp://ftp.ncbi.nlm.nih.gov/genomes/all/GCA/001/446/255/GCA_001446255.1_ASM144625v1
ftp://ftp.ncbi.nlm.nih.gov/genomes/all/GCA/001/446/275/GCA_001446275.1_ASM144627v1
ftp://ftp.ncbi.nlm.nih.gov/genomes/all/GCA/001/447/075/GCA_001447075.1_ASM144707v1
ftp://ftp.ncbi.nlm.nih.gov/genomes/all/GCA/001/447/295/GCA_001447295.1_ASM144729v1
ftp://ftp.ncbi.nlm.nih.gov/genomes/all/GCA/001/447/865/GCA_001447865.2_ASM144786v2
ftp://ftp.ncbi.nlm.nih.gov/genomes/all/GCA/001/454/985/GCA_001454985.1_ASM145498v1
ftp://ftp.ncbi.nlm.nih.gov/genomes/all/GCA/001/456/175/GCA_001456175.1_ASM145617v1
ftp://ftp.ncbi.nlm.nih.gov/genomes/all/GCA/001/456/355/GCA_001456355.1_ASM145635v1
ftp://ftp.ncbi.nlm.nih.gov/genomes/all/GCA/001/457/455/GCA_001457455.1_NCTC11397
ftp://ftp.ncbi.nlm.nih.gov/genomes/all/GCA/001/457/595/GCA_001457595.1_NCTC8159
ftp://ftp.ncbi.nlm.nih.gov/genomes/all/GCA/001/465/855/GCA_001465855.1_ASM146585v1
ftp://ftp.ncbi.nlm.nih.gov/genomes/all/GCA/001/469/555/GCA_001469555.1_ASM146955v1
ftp://ftp.ncbi.nlm.nih.gov/genomes/all/GCA/001/469/565/GCA_001469565.1_ASM146956v1
ftp://ftp.ncbi.nlm.nih.gov/genomes/all/GCA/001/469/595/GCA_001469595.1_ASM146959v1
ftp://ftp.ncbi.nlm.nih.gov/genomes/all/GCA/001/469/615/GCA_001469615.1_ASM146961v1
ftp://ftp.ncbi.nlm.nih.gov/genomes/all/GCA/001/469/635/GCA_001469635.1_ASM146963v1
ftp://ftp.ncbi.nlm.nih.gov/genomes/all/GCA/001/469/655/GCA_001469655.1_ASM146965v1
ftp://ftp.ncbi.nlm.nih.gov/genomes/all/GCA/001/475/495/GCA_001475495.2_ASM147549v2
ftp://ftp.ncbi.nlm.nih.gov/genomes/all/GCA/001/481/615/GCA_001481615.1_ASM148161v1
ftp://ftp.ncbi.nlm.nih.gov/genomes/all/GCA/001/481/675/GCA_001481675.1_ASM148167v1
ftp://ftp.ncbi.nlm.nih.gov/genomes/all/GCA/001/481/715/GCA_001481715.1_ASM148171v1
ftp://ftp.ncbi.nlm.nih.gov/genomes/all/GCA/001/481/755/GCA_001481755.1_ASM148175v1
ftp://ftp.ncbi.nlm.nih.gov/genomes/all/GCA/001/482/365/GCA_001482365.1_ASM148236v1
ftp://ftp.ncbi.nlm.nih.gov/genomes/all/GCA/001/483/905/GCA_001483905.1_ASM148390v1
ftp://ftp.ncbi.nlm.nih.gov/genomes/all/GCA/001/484/565/GCA_001484565.1_ASM148456v1
ftp://ftp.ncbi.nlm.nih.gov/genomes/all/GCA/001/484/605/GCA_001484605.1_ASM148460v1
ftp://ftp.ncbi.nlm.nih.gov/genomes/all/GCA/001/484/705/GCA_001484705.1_ASM148470v1
ftp://ftp.ncbi.nlm.nih.gov/genomes/all/GCA/001/509/405/GCA_001509405.1_ASM150940v1
ftp://ftp.ncbi.nlm.nih.gov/genomes/all/GCA/001/511/815/GCA_001511815.1_TUE45
ftp://ftp.ncbi.nlm.nih.gov/genomes/all/GCA/001/513/675/GCA_001513675.1_ASM151367v1
ftp://ftp.ncbi.nlm.nih.gov/genomes/all/GCA/001/518/935/GCA_001518935.2_ASM151893v2
ftp://ftp.ncbi.nlm.nih.gov/genomes/all/GCA/001/542/565/GCA_001542565.1_ASM154256v1
ftp://ftp.ncbi.nlm.nih.gov/genomes/all/GCA/001/542/625/GCA_001542625.2_ASM154262v2
ftp://ftp.ncbi.nlm.nih.gov/genomes/all/GCA/001/542/775/GCA_001542775.1_ASM154277v1
ftp://ftp.ncbi.nlm.nih.gov/genomes/all/GCA/001/544/675/GCA_001544675.1_ASM154467v1
ftp://ftp.ncbi.nlm.nih.gov/genomes/all/GCA/001/544/705/GCA_001544705.1_ASM154470v1
ftp://ftp.ncbi.nlm.nih.gov/genomes/all/GCA/001/544/735/GCA_001544735.1_ASM154473v1
ftp://ftp.ncbi.nlm.nih.gov/genomes/all/GCA/001/544/775/GCA_001544775.1_ASM154477v1
ftp://ftp.ncbi.nlm.nih.gov/genomes/all/GCA/001/544/815/GCA_001544815.1_ASM154481v1
ftp://ftp.ncbi.nlm.nih.gov/genomes/all/GCA/001/544/855/GCA_001544855.1_ASM154485v1
ftp://ftp.ncbi.nlm.nih.gov/genomes/all/GCA/001/544/895/GCA_001544895.1_ASM154489v1
ftp://ftp.ncbi.nlm.nih.gov/genomes/all/GCA/001/544/935/GCA_001544935.1_ASM154493v1
ftp://ftp.ncbi.nlm.nih.gov/genomes/all/GCA/001/544/955/GCA_001544955.1_ASM154495v1
ftp://ftp.ncbi.nlm.nih.gov/genomes/all/GCA/001/544/985/GCA_001544985.1_ASM154498v1
ftp://ftp.ncbi.nlm.nih.gov/genomes/all/GCA/001/545/015/GCA_001545015.1_ASM154501v1
ftp://ftp.ncbi.nlm.nih.gov/genomes/all/GCA/001/545/055/GCA_001545055.1_ASM154505v1
ftp://ftp.ncbi.nlm.nih.gov/genomes/all/GCA/001/548/235/GCA_001548235.1_ASM154823v1
ftp://ftp.ncbi.nlm.nih.gov/genomes/all/GCA/001/549/895/GCA_001549895.1_ASM154989v1
ftp://ftp.ncbi.nlm.nih.gov/genomes/all/GCA/001/553/565/GCA_001553565.1_ASM155356v1
ftp://ftp.ncbi.nlm.nih.gov/genomes/all/GCA/001/553/935/GCA_001553935.1_ASM155393v1
ftp://ftp.ncbi.nlm.nih.gov/genomes/all/GCA/001/558/975/GCA_001558975.1_ASM155897v1
ftp://ftp.ncbi.nlm.nih.gov/genomes/all/GCA/001/561/975/GCA_001561975.1_ASM156197v1
ftp://ftp.ncbi.nlm.nih.gov/genomes/all/GCA/001/577/305/GCA_001577305.1_ASM157730v1
ftp://ftp.ncbi.nlm.nih.gov/genomes/all/GCA/001/577/365/GCA_001577365.1_ASM157736v1
ftp://ftp.ncbi.nlm.nih.gov/genomes/all/GCA/001/577/385/GCA_001577385.1_ASM157738v1
ftp://ftp.ncbi.nlm.nih.gov/genomes/all/GCA/001/579/825/GCA_001579825.1_ASM157982v1
ftp://ftp.ncbi.nlm.nih.gov/genomes/all/GCA/001/579/865/GCA_001579865.1_ASM157986v1
ftp://ftp.ncbi.nlm.nih.gov/genomes/all/GCA/001/579/925/GCA_001579925.1_ASM157992v1
ftp://ftp.ncbi.nlm.nih.gov/genomes/all/GCA/001/580/365/GCA_001580365.1_ASM158036v1
ftp://ftp.ncbi.nlm.nih.gov/genomes/all/GCA/001/580/385/GCA_001580385.1_ASM158038v1
ftp://ftp.ncbi.nlm.nih.gov/genomes/all/GCA/001/580/405/GCA_001580405.1_ASM158040v1
ftp://ftp.ncbi.nlm.nih.gov/genomes/all/GCA/001/583/415/GCA_001583415.1_ASM158341v1
ftp://ftp.ncbi.nlm.nih.gov/genomes/all/GCA/001/584/745/GCA_001584745.1_ASM158474v1
ftp://ftp.ncbi.nlm.nih.gov/genomes/all/GCA/001/584/765/GCA_001584765.1_ASM158476v1
ftp://ftp.ncbi.nlm.nih.gov/genomes/all/GCA/001/586/215/GCA_001586215.1_ASM158621v1
ftp://ftp.ncbi.nlm.nih.gov/genomes/all/GCA/001/586/235/GCA_001586235.1_ASM158623v1
ftp://ftp.ncbi.nlm.nih.gov/genomes/all/GCA/001/593/225/GCA_001593225.1_ASM159322v1
ftp://ftp.ncbi.nlm.nih.gov/genomes/all/GCA/001/602/115/GCA_001602115.1_ASM160211v1
ftp://ftp.ncbi.nlm.nih.gov/genomes/all/GCA/001/605/725/GCA_001605725.1_ASM160572v1
ftp://ftp.ncbi.nlm.nih.gov/genomes/all/GCA/001/606/005/GCA_001606005.1_ASM160600v1
ftp://ftp.ncbi.nlm.nih.gov/genomes/all/GCA/001/606/195/GCA_001606195.1_ASM160619v1
ftp://ftp.ncbi.nlm.nih.gov/genomes/all/GCA/001/606/215/GCA_001606215.1_ASM160621v1
ftp://ftp.ncbi.nlm.nih.gov/genomes/all/GCA/001/606/235/GCA_001606235.1_ASM160623v1
ftp://ftp.ncbi.nlm.nih.gov/genomes/all/GCA/001/606/255/GCA_001606255.1_ASM160625v1
ftp://ftp.ncbi.nlm.nih.gov/genomes/all/GCA/001/606/275/GCA_001606275.1_ASM160627v1
ftp://ftp.ncbi.nlm.nih.gov/genomes/all/GCA/001/606/295/GCA_001606295.1_ASM160629v1
ftp://ftp.ncbi.nlm.nih.gov/genomes/all/GCA/001/606/315/GCA_001606315.1_ASM160631v1
ftp://ftp.ncbi.nlm.nih.gov/genomes/all/GCA/001/606/335/GCA_001606335.1_ASM160633v1
ftp://ftp.ncbi.nlm.nih.gov/genomes/all/GCA/001/610/615/GCA_001610615.1_ASM161061v1
ftp://ftp.ncbi.nlm.nih.gov/genomes/all/GCA/001/610/635/GCA_001610635.1_ASM161063v1
ftp://ftp.ncbi.nlm.nih.gov/genomes/all/GCA/001/610/655/GCA_001610655.1_ASM161065v1
ftp://ftp.ncbi.nlm.nih.gov/genomes/all/GCA/001/610/675/GCA_001610675.1_ASM161067v1
ftp://ftp.ncbi.nlm.nih.gov/genomes/all/GCA/001/611/795/GCA_001611795.1_ASM161179v1
ftp://ftp.ncbi.nlm.nih.gov/genomes/all/GCA/001/611/855/GCA_001611855.1_ASM161185v1
ftp://ftp.ncbi.nlm.nih.gov/genomes/all/GCA/001/620/005/GCA_001620005.1_ASM162000v1
ftp://ftp.ncbi.nlm.nih.gov/genomes/all/GCA/001/620/025/GCA_001620025.1_ASM162002v1
ftp://ftp.ncbi.nlm.nih.gov/genomes/all/GCA/001/620/305/GCA_001620305.1_ASM162030v1
ftp://ftp.ncbi.nlm.nih.gov/genomes/all/GCA/001/632/805/GCA_001632805.1_ASM163280v1
ftp://ftp.ncbi.nlm.nih.gov/genomes/all/GCA/001/632/865/GCA_001632865.1_ASM163286v1
ftp://ftp.ncbi.nlm.nih.gov/genomes/all/GCA/001/636/295/GCA_001636295.1_ASM163629v1
ftp://ftp.ncbi.nlm.nih.gov/genomes/all/GCA/001/641/005/GCA_001641005.1_ASM164100v1
ftp://ftp.ncbi.nlm.nih.gov/genomes/all/GCA/001/643/015/GCA_001643015.1_ASM164301v1
ftp://ftp.ncbi.nlm.nih.gov/genomes/all/GCA/001/643/035/GCA_001643035.1_ASM164303v1
ftp://ftp.ncbi.nlm.nih.gov/genomes/all/GCA/001/643/775/GCA_001643775.1_ASM164377v1
ftp://ftp.ncbi.nlm.nih.gov/genomes/all/GCA/001/644/575/GCA_001644575.1_ASM164457v1
ftp://ftp.ncbi.nlm.nih.gov/genomes/all/GCA/001/647/635/GCA_001647635.1_ASM164763v1
ftp://ftp.ncbi.nlm.nih.gov/genomes/all/GCA/001/650/215/GCA_001650215.1_ASM165021v1
ftp://ftp.ncbi.nlm.nih.gov/genomes/all/GCA/001/652/465/GCA_001652465.1_ASM165246v1
ftp://ftp.ncbi.nlm.nih.gov/genomes/all/GCA/001/653/295/GCA_001653295.1_ASM165329v1
ftp://ftp.ncbi.nlm.nih.gov/genomes/all/GCA/001/653/315/GCA_001653315.1_ASM165331v1
ftp://ftp.ncbi.nlm.nih.gov/genomes/all/GCA/001/653/335/GCA_001653335.1_ASM165333v1
ftp://ftp.ncbi.nlm.nih.gov/genomes/all/GCA/001/653/355/GCA_001653355.1_ASM165335v1
ftp://ftp.ncbi.nlm.nih.gov/genomes/all/GCA/001/654/495/GCA_001654495.1_ASM165449v1
ftp://ftp.ncbi.nlm.nih.gov/genomes/all/GCA/001/655/245/GCA_001655245.1_ASM165524v1
ftp://ftp.ncbi.nlm.nih.gov/genomes/all/GCA/001/659/785/GCA_001659785.1_ASM165978v1
ftp://ftp.ncbi.nlm.nih.gov/genomes/all/GCA/001/660/045/GCA_001660045.1_ASM166004v1
ftp://ftp.ncbi.nlm.nih.gov/genomes/all/GCA/001/660/485/GCA_001660485.1_ASM166048v1
ftp://ftp.ncbi.nlm.nih.gov/genomes/all/GCA/001/663/495/GCA_001663495.1_ASM166349v1
ftp://ftp.ncbi.nlm.nih.gov/genomes/all/GCA/001/677/095/GCA_001677095.1_ASM167709v1
ftp://ftp.ncbi.nlm.nih.gov/genomes/all/GCA/001/677/135/GCA_001677135.1_ASM167713v1
ftp://ftp.ncbi.nlm.nih.gov/genomes/all/GCA/001/677/155/GCA_001677155.1_ASM167715v1
ftp://ftp.ncbi.nlm.nih.gov/genomes/all/GCA/001/677/175/GCA_001677175.1_ASM167717v1
ftp://ftp.ncbi.nlm.nih.gov/genomes/all/GCA/001/677/195/GCA_001677195.1_ASM167719v1
ftp://ftp.ncbi.nlm.nih.gov/genomes/all/GCA/001/677/215/GCA_001677215.1_ASM167721v1
ftp://ftp.ncbi.nlm.nih.gov/genomes/all/GCA/001/678/905/GCA_001678905.1_ASM167890v1
ftp://ftp.ncbi.nlm.nih.gov/genomes/all/GCA/001/679/725/GCA_001679725.1_ASM167972v1
ftp://ftp.ncbi.nlm.nih.gov/genomes/all/GCA/001/682/255/GCA_001682255.1_ASM168225v1
ftp://ftp.ncbi.nlm.nih.gov/genomes/all/GCA/001/682/275/GCA_001682275.1_ASM168227v1
ftp://ftp.ncbi.nlm.nih.gov/genomes/all/GCA/001/682/295/GCA_001682295.1_ASM168229v1
ftp://ftp.ncbi.nlm.nih.gov/genomes/all/GCA/001/683/055/GCA_001683055.1_ASM168305v1
ftp://ftp.ncbi.nlm.nih.gov/genomes/all/GCA/001/683/115/GCA_001683115.1_ASM168311v1
ftp://ftp.ncbi.nlm.nih.gov/genomes/all/GCA/001/683/455/GCA_001683455.1_ASM168345v1
ftp://ftp.ncbi.nlm.nih.gov/genomes/all/GCA/001/685/355/GCA_001685355.1_ASM168535v1
ftp://ftp.ncbi.nlm.nih.gov/genomes/all/GCA/001/685/415/GCA_001685415.1_ASM168541v1
ftp://ftp.ncbi.nlm.nih.gov/genomes/all/GCA/001/685/605/GCA_001685605.1_ASM168560v1
ftp://ftp.ncbi.nlm.nih.gov/genomes/all/GCA/001/687/645/GCA_001687645.1_ASM168764v1
ftp://ftp.ncbi.nlm.nih.gov/genomes/all/GCA/001/688/645/GCA_001688645.2_ASM168864v2
ftp://ftp.ncbi.nlm.nih.gov/genomes/all/GCA/001/693/675/GCA_001693675.1_ASM169367v1
ftp://ftp.ncbi.nlm.nih.gov/genomes/all/GCA/001/695/755/GCA_001695755.1_ASM169575v1
ftp://ftp.ncbi.nlm.nih.gov/genomes/all/GCA/001/698/125/GCA_001698125.1_ASM169812v1
ftp://ftp.ncbi.nlm.nih.gov/genomes/all/GCA/001/698/225/GCA_001698225.1_ASM169822v1
ftp://ftp.ncbi.nlm.nih.gov/genomes/all/GCA/001/700/945/GCA_001700945.1_ASM170094v1
ftp://ftp.ncbi.nlm.nih.gov/genomes/all/GCA/001/701/025/GCA_001701025.1_ASM170102v1
ftp://ftp.ncbi.nlm.nih.gov/genomes/all/GCA/001/702/435/GCA_001702435.1_ASM170243v1
ftp://ftp.ncbi.nlm.nih.gov/genomes/all/GCA/001/704/195/GCA_001704195.1_ASM170419v1
ftp://ftp.ncbi.nlm.nih.gov/genomes/all/GCA/001/704/275/GCA_001704275.1_ASM170427v1
ftp://ftp.ncbi.nlm.nih.gov/genomes/all/GCA/001/708/265/GCA_001708265.1_ASM170826v1
ftp://ftp.ncbi.nlm.nih.gov/genomes/all/GCA/001/714/705/GCA_001714705.1_ASM171470v1
ftp://ftp.ncbi.nlm.nih.gov/genomes/all/GCA/001/717/565/GCA_001717565.1_ASM171756v1
ftp://ftp.ncbi.nlm.nih.gov/genomes/all/GCA/001/719/085/GCA_001719085.1_ASM171908v1
ftp://ftp.ncbi.nlm.nih.gov/genomes/all/GCA/001/725/985/GCA_001725985.1_ASM172598v1
ftp://ftp.ncbi.nlm.nih.gov/genomes/all/GCA/001/729/485/GCA_001729485.1_ASM172948v1
ftp://ftp.ncbi.nlm.nih.gov/genomes/all/GCA/001/729/525/GCA_001729525.1_ASM172952v1
ftp://ftp.ncbi.nlm.nih.gov/genomes/all/GCA/001/735/805/GCA_001735805.1_ASM173580v1
ftp://ftp.ncbi.nlm.nih.gov/genomes/all/GCA/001/747/425/GCA_001747425.1_ASM174742v1
ftp://ftp.ncbi.nlm.nih.gov/genomes/all/GCA/001/750/065/GCA_001750065.2_ASM175006v2
ftp://ftp.ncbi.nlm.nih.gov/genomes/all/GCA/001/750/145/GCA_001750145.1_ASM175014v1
ftp://ftp.ncbi.nlm.nih.gov/genomes/all/GCA/001/750/785/GCA_001750785.1_ASM175078v1
ftp://ftp.ncbi.nlm.nih.gov/genomes/all/GCA/001/750/865/GCA_001750865.1_ASM175086v1
ftp://ftp.ncbi.nlm.nih.gov/genomes/all/GCA/001/753/425/GCA_001753425.1_ASM175342v1
ftp://ftp.ncbi.nlm.nih.gov/genomes/all/GCA/001/767/255/GCA_001767255.1_ASM176725v1
ftp://ftp.ncbi.nlm.nih.gov/genomes/all/GCA/001/767/375/GCA_001767375.1_ASM176737v1
ftp://ftp.ncbi.nlm.nih.gov/genomes/all/GCA/001/767/395/GCA_001767395.1_ASM176739v1
ftp://ftp.ncbi.nlm.nih.gov/genomes/all/GCA/001/792/815/GCA_001792815.1_ASM179281v1
ftp://ftp.ncbi.nlm.nih.gov/genomes/all/GCA/001/806/325/GCA_001806325.1_ASM180632v1
ftp://ftp.ncbi.nlm.nih.gov/genomes/all/GCA/001/854/225/GCA_001854225.1_ASM185422v1
ftp://ftp.ncbi.nlm.nih.gov/genomes/all/GCA/001/854/365/GCA_001854365.1_ASM185436v1
ftp://ftp.ncbi.nlm.nih.gov/genomes/all/GCA/001/855/255/GCA_001855255.1_ASM185525v1
ftp://ftp.ncbi.nlm.nih.gov/genomes/all/GCA/001/855/335/GCA_001855335.1_ASM185533v1
ftp://ftp.ncbi.nlm.nih.gov/genomes/all/GCA/001/856/685/GCA_001856685.1_ASM185668v1
ftp://ftp.ncbi.nlm.nih.gov/genomes/all/GCA/001/865/765/GCA_001865765.1_ASM186576v1
ftp://ftp.ncbi.nlm.nih.gov/genomes/all/GCA/001/865/855/GCA_001865855.1_ASM186585v1
ftp://ftp.ncbi.nlm.nih.gov/genomes/all/GCA/001/866/985/GCA_001866985.1_ASM186698v1
ftp://ftp.ncbi.nlm.nih.gov/genomes/all/GCA/001/867/005/GCA_001867005.1_ASM186700v1
ftp://ftp.ncbi.nlm.nih.gov/genomes/all/GCA/001/867/025/GCA_001867025.1_ASM186702v1
ftp://ftp.ncbi.nlm.nih.gov/genomes/all/GCA/001/867/045/GCA_001867045.1_ASM186704v1
ftp://ftp.ncbi.nlm.nih.gov/genomes/all/GCA/001/867/065/GCA_001867065.1_ASM186706v1
ftp://ftp.ncbi.nlm.nih.gov/genomes/all/GCA/001/867/085/GCA_001867085.1_ASM186708v1
ftp://ftp.ncbi.nlm.nih.gov/genomes/all/GCA/001/867/105/GCA_001867105.1_ASM186710v1
ftp://ftp.ncbi.nlm.nih.gov/genomes/all/GCA/001/867/125/GCA_001867125.1_ASM186712v1
ftp://ftp.ncbi.nlm.nih.gov/genomes/all/GCA/001/867/145/GCA_001867145.1_ASM186714v1
ftp://ftp.ncbi.nlm.nih.gov/genomes/all/GCA/001/867/165/GCA_001867165.1_ASM186716v1
ftp://ftp.ncbi.nlm.nih.gov/genomes/all/GCA/001/870/145/GCA_001870145.1_ASM187014v1
ftp://ftp.ncbi.nlm.nih.gov/genomes/all/GCA/001/877/055/GCA_001877055.1_ASM187705v1
ftp://ftp.ncbi.nlm.nih.gov/genomes/all/GCA/001/886/355/GCA_001886355.1_ASM188635v1
ftp://ftp.ncbi.nlm.nih.gov/genomes/all/GCA/001/886/515/GCA_001886515.1_ASM188651v1
ftp://ftp.ncbi.nlm.nih.gov/genomes/all/GCA/001/886/595/GCA_001886595.1_ASM188659v1
ftp://ftp.ncbi.nlm.nih.gov/genomes/all/GCA/001/886/715/GCA_001886715.1_ASM188671v1
ftp://ftp.ncbi.nlm.nih.gov/genomes/all/GCA/001/887/245/GCA_001887245.1_ASM188724v1
ftp://ftp.ncbi.nlm.nih.gov/genomes/all/GCA/001/887/285/GCA_001887285.1_ASM188728v1
ftp://ftp.ncbi.nlm.nih.gov/genomes/all/GCA/001/889/125/GCA_001889125.1_ASM188912v1
ftp://ftp.ncbi.nlm.nih.gov/genomes/all/GCA/001/889/145/GCA_001889145.1_ASM188914v1
ftp://ftp.ncbi.nlm.nih.gov/genomes/all/GCA/001/889/265/GCA_001889265.1_ASM188926v1
ftp://ftp.ncbi.nlm.nih.gov/genomes/all/GCA/001/895/765/GCA_001895765.1_ASM189576v1
ftp://ftp.ncbi.nlm.nih.gov/genomes/all/GCA/001/895/785/GCA_001895785.1_ASM189578v1
ftp://ftp.ncbi.nlm.nih.gov/genomes/all/GCA/001/895/805/GCA_001895805.1_ASM189580v1
ftp://ftp.ncbi.nlm.nih.gov/genomes/all/GCA/001/895/825/GCA_001895825.1_ASM189582v1
ftp://ftp.ncbi.nlm.nih.gov/genomes/all/GCA/001/895/845/GCA_001895845.1_ASM189584v1
ftp://ftp.ncbi.nlm.nih.gov/genomes/all/GCA/001/895/865/GCA_001895865.1_ASM189586v1
ftp://ftp.ncbi.nlm.nih.gov/genomes/all/GCA/001/902/275/GCA_001902275.1_ASM190227v1
ftp://ftp.ncbi.nlm.nih.gov/genomes/all/GCA/001/922/265/GCA_001922265.1_ASM192226v1
ftp://ftp.ncbi.nlm.nih.gov/genomes/all/GCA/001/922/285/GCA_001922285.1_ASM192228v1
ftp://ftp.ncbi.nlm.nih.gov/genomes/all/GCA/001/922/485/GCA_001922485.1_ASM192248v1
ftp://ftp.ncbi.nlm.nih.gov/genomes/all/GCA/001/931/635/GCA_001931635.1_ASM193163v1
ftp://ftp.ncbi.nlm.nih.gov/genomes/all/GCA/001/936/195/GCA_001936195.1_ASM193619v1
ftp://ftp.ncbi.nlm.nih.gov/genomes/all/GCA/001/936/215/GCA_001936215.1_ASM193621v1
ftp://ftp.ncbi.nlm.nih.gov/genomes/all/GCA/001/938/725/GCA_001938725.1_ASM193872v1
ftp://ftp.ncbi.nlm.nih.gov/genomes/all/GCA/001/941/345/GCA_001941345.1_ASM194134v1
ftp://ftp.ncbi.nlm.nih.gov/genomes/all/GCA/001/941/425/GCA_001941425.1_ASM194142v1
ftp://ftp.ncbi.nlm.nih.gov/genomes/all/GCA/001/941/445/GCA_001941445.1_ASM194144v1
ftp://ftp.ncbi.nlm.nih.gov/genomes/all/GCA/001/941/465/GCA_001941465.1_ASM194146v1
ftp://ftp.ncbi.nlm.nih.gov/genomes/all/GCA/001/941/485/GCA_001941485.1_ASM194148v1
ftp://ftp.ncbi.nlm.nih.gov/genomes/all/GCA/001/941/505/GCA_001941505.1_ASM194150v1
ftp://ftp.ncbi.nlm.nih.gov/genomes/all/GCA/001/941/565/GCA_001941565.1_ASM194156v1
ftp://ftp.ncbi.nlm.nih.gov/genomes/all/GCA/001/941/625/GCA_001941625.1_ASM194162v1
ftp://ftp.ncbi.nlm.nih.gov/genomes/all/GCA/001/941/645/GCA_001941645.1_ASM194164v1
ftp://ftp.ncbi.nlm.nih.gov/genomes/all/GCA/001/941/845/GCA_001941845.1_ASM194184v1
ftp://ftp.ncbi.nlm.nih.gov/genomes/all/GCA/001/942/025/GCA_001942025.1_ASM194202v1
ftp://ftp.ncbi.nlm.nih.gov/genomes/all/GCA/001/953/155/GCA_001953155.1_ASM195315v1
ftp://ftp.ncbi.nlm.nih.gov/genomes/all/GCA/001/969/165/GCA_001969165.2_ASM196916v2
ftp://ftp.ncbi.nlm.nih.gov/genomes/all/GCA/001/969/265/GCA_001969265.1_ASM196926v1
ftp://ftp.ncbi.nlm.nih.gov/genomes/all/GCA/001/969/445/GCA_001969445.1_ASM196944v1
ftp://ftp.ncbi.nlm.nih.gov/genomes/all/GCA/001/974/985/GCA_001974985.1_ASM197498v1
ftp://ftp.ncbi.nlm.nih.gov/genomes/all/GCA/001/975/025/GCA_001975025.1_ASM197502v1
ftp://ftp.ncbi.nlm.nih.gov/genomes/all/GCA/001/975/165/GCA_001975165.1_ASM197516v1
ftp://ftp.ncbi.nlm.nih.gov/genomes/all/GCA/001/975/205/GCA_001975205.1_ASM197520v1
ftp://ftp.ncbi.nlm.nih.gov/genomes/all/GCA/001/983/975/GCA_001983975.1_ASM198397v1
ftp://ftp.ncbi.nlm.nih.gov/genomes/all/GCA/001/984/015/GCA_001984015.1_ASM198401v1
ftp://ftp.ncbi.nlm.nih.gov/genomes/all/GCA/001/984/445/GCA_001984445.1_ASM198444v1
ftp://ftp.ncbi.nlm.nih.gov/genomes/all/GCA/001/989/595/GCA_001989595.1_ASM198959v1
ftp://ftp.ncbi.nlm.nih.gov/genomes/all/GCA/001/990/225/GCA_001990225.1_ASM199022v1
ftp://ftp.ncbi.nlm.nih.gov/genomes/all/GCA/001/997/295/GCA_001997295.1_ASM199729v1
ftp://ftp.ncbi.nlm.nih.gov/genomes/all/GCA/001/997/345/GCA_001997345.1_ASM199734v1
ftp://ftp.ncbi.nlm.nih.gov/genomes/all/GCA/001/998/865/GCA_001998865.1_ASM199886v1
ftp://ftp.ncbi.nlm.nih.gov/genomes/all/GCA/002/005/225/GCA_002005225.1_ASM200522v1
ftp://ftp.ncbi.nlm.nih.gov/genomes/all/GCA/002/005/245/GCA_002005245.1_ASM200524v1
ftp://ftp.ncbi.nlm.nih.gov/genomes/all/GCA/002/007/685/GCA_002007685.1_ASM200768v1
ftp://ftp.ncbi.nlm.nih.gov/genomes/all/GCA/002/007/745/GCA_002007745.1_ASM200774v1
ftp://ftp.ncbi.nlm.nih.gov/genomes/all/GCA/002/009/175/GCA_002009175.1_ASM200917v1
ftp://ftp.ncbi.nlm.nih.gov/genomes/all/GCA/002/009/385/GCA_002009385.1_ASM200938v1
ftp://ftp.ncbi.nlm.nih.gov/genomes/all/GCA/002/009/415/GCA_002009415.1_ASM200941v1
ftp://ftp.ncbi.nlm.nih.gov/genomes/all/GCA/002/021/875/GCA_002021875.1_ASM202187v1
ftp://ftp.ncbi.nlm.nih.gov/genomes/all/GCA/002/022/225/GCA_002022225.1_ASM202222v1
ftp://ftp.ncbi.nlm.nih.gov/genomes/all/GCA/002/024/345/GCA_002024345.1_ASM202434v1
ftp://ftp.ncbi.nlm.nih.gov/genomes/all/GCA/002/025/645/GCA_002025645.1_ASM202564v1
ftp://ftp.ncbi.nlm.nih.gov/genomes/all/GCA/002/028/385/GCA_002028385.1_ASM202838v1
ftp://ftp.ncbi.nlm.nih.gov/genomes/all/GCA/002/057/455/GCA_002057455.1_ASM205745v1
ftp://ftp.ncbi.nlm.nih.gov/genomes/all/GCA/002/072/715/GCA_002072715.1_ASM207271v1
ftp://ftp.ncbi.nlm.nih.gov/genomes/all/GCA/002/072/775/GCA_002072775.2_ASM207277v2
ftp://ftp.ncbi.nlm.nih.gov/genomes/all/GCA/002/073/375/GCA_002073375.1_ASM207337v1
ftp://ftp.ncbi.nlm.nih.gov/genomes/all/GCA/002/076/915/GCA_002076915.1_ASM207691v1
ftp://ftp.ncbi.nlm.nih.gov/genomes/all/GCA/002/079/265/GCA_002079265.1_ASM207926v1
ftp://ftp.ncbi.nlm.nih.gov/genomes/all/GCA/002/080/455/GCA_002080455.1_ASM208045v1
ftp://ftp.ncbi.nlm.nih.gov/genomes/all/GCA/002/082/175/GCA_002082175.1_ASM208217v1
ftp://ftp.ncbi.nlm.nih.gov/genomes/all/GCA/002/082/195/GCA_002082195.1_ASM208219v1
ftp://ftp.ncbi.nlm.nih.gov/genomes/all/GCA/002/082/585/GCA_002082585.1_ASM208258v1
ftp://ftp.ncbi.nlm.nih.gov/genomes/all/GCA/002/082/605/GCA_002082605.1_ASM208260v1
ftp://ftp.ncbi.nlm.nih.gov/genomes/all/GCA/002/090/335/GCA_002090335.1_ASM209033v1
ftp://ftp.ncbi.nlm.nih.gov/genomes/all/GCA/002/094/995/GCA_002094995.1_ASM209499v1
ftp://ftp.ncbi.nlm.nih.gov/genomes/all/GCA/002/096/055/GCA_002096055.1_ASM209605v1
ftp://ftp.ncbi.nlm.nih.gov/genomes/all/GCA/002/105/755/GCA_002105755.1_ASM210575v1
ftp://ftp.ncbi.nlm.nih.gov/genomes/all/GCA/002/105/775/GCA_002105775.1_ASM210577v1
ftp://ftp.ncbi.nlm.nih.gov/genomes/all/GCA/002/116/755/GCA_002116755.1_ASM211675v1
ftp://ftp.ncbi.nlm.nih.gov/genomes/all/GCA/002/116/775/GCA_002116775.1_ASM211677v1
ftp://ftp.ncbi.nlm.nih.gov/genomes/all/GCA/002/116/795/GCA_002116795.1_ASM211679v1
ftp://ftp.ncbi.nlm.nih.gov/genomes/all/GCA/002/116/815/GCA_002116815.1_ASM211681v1
ftp://ftp.ncbi.nlm.nih.gov/genomes/all/GCA/002/116/835/GCA_002116835.1_ASM211683v1
ftp://ftp.ncbi.nlm.nih.gov/genomes/all/GCA/002/116/855/GCA_002116855.1_ASM211685v1
ftp://ftp.ncbi.nlm.nih.gov/genomes/all/GCA/002/117/425/GCA_002117425.1_ASM211742v1
ftp://ftp.ncbi.nlm.nih.gov/genomes/all/GCA/002/128/305/GCA_002128305.1_ASM212830v1
ftp://ftp.ncbi.nlm.nih.gov/genomes/all/GCA/002/140/035/GCA_002140035.1_ASM214003v1
ftp://ftp.ncbi.nlm.nih.gov/genomes/all/GCA/002/148/175/GCA_002148175.1_ASM214817v1
ftp://ftp.ncbi.nlm.nih.gov/genomes/all/GCA/002/148/195/GCA_002148195.1_ASM214819v1
ftp://ftp.ncbi.nlm.nih.gov/genomes/all/GCA/002/148/255/GCA_002148255.1_ASM214825v1
ftp://ftp.ncbi.nlm.nih.gov/genomes/all/GCA/002/155/265/GCA_002155265.1_ASM215526v1
ftp://ftp.ncbi.nlm.nih.gov/genomes/all/GCA/002/156/805/GCA_002156805.1_ASM215680v1
ftp://ftp.ncbi.nlm.nih.gov/genomes/all/GCA/002/157/835/GCA_002157835.1_ASM215783v1
ftp://ftp.ncbi.nlm.nih.gov/genomes/all/GCA/002/162/115/GCA_002162115.1_ASM216211v1
ftp://ftp.ncbi.nlm.nih.gov/genomes/all/GCA/002/162/335/GCA_002162335.1_ASM216233v1
ftp://ftp.ncbi.nlm.nih.gov/genomes/all/GCA/002/163/915/GCA_002163915.1_ASM216391v1
ftp://ftp.ncbi.nlm.nih.gov/genomes/all/GCA/002/166/795/GCA_002166795.1_ASM216679v1
ftp://ftp.ncbi.nlm.nih.gov/genomes/all/GCA/002/189/675/GCA_002189675.1_ASM218967v1
ftp://ftp.ncbi.nlm.nih.gov/genomes/all/GCA/002/192/455/GCA_002192455.1_ASM219245v1
ftp://ftp.ncbi.nlm.nih.gov/genomes/all/GCA/002/205/495/GCA_002205495.1_ASM220549v1
ftp://ftp.ncbi.nlm.nih.gov/genomes/all/GCA/002/208/235/GCA_002208235.1_ASM220823v1
ftp://ftp.ncbi.nlm.nih.gov/genomes/all/GCA/002/208/685/GCA_002208685.1_ASM220868v1
ftp://ftp.ncbi.nlm.nih.gov/genomes/all/GCA/002/208/705/GCA_002208705.1_ASM220870v1
ftp://ftp.ncbi.nlm.nih.gov/genomes/all/GCA/002/209/125/GCA_002209125.1_ASM220912v1
ftp://ftp.ncbi.nlm.nih.gov/genomes/all/GCA/002/209/145/GCA_002209145.1_ASM220914v1
ftp://ftp.ncbi.nlm.nih.gov/genomes/all/GCA/002/209/185/GCA_002209185.1_ASM220918v1
ftp://ftp.ncbi.nlm.nih.gov/genomes/all/GCA/002/216/795/GCA_002216795.1_ASM221679v1
ftp://ftp.ncbi.nlm.nih.gov/genomes/all/GCA/002/219/245/GCA_002219245.1_ASM221924v1
ftp://ftp.ncbi.nlm.nih.gov/genomes/all/GCA/002/219/265/GCA_002219265.1_ASM221926v1
ftp://ftp.ncbi.nlm.nih.gov/genomes/all/GCA/002/219/285/GCA_002219285.1_ASM221928v1
ftp://ftp.ncbi.nlm.nih.gov/genomes/all/GCA/002/220/135/GCA_002220135.1_ASM222013v1
ftp://ftp.ncbi.nlm.nih.gov/genomes/all/GCA/002/220/485/GCA_002220485.1_ASM222048v1
ftp://ftp.ncbi.nlm.nih.gov/genomes/all/GCA/002/224/285/GCA_002224285.1_ASM222428v1
ftp://ftp.ncbi.nlm.nih.gov/genomes/all/GCA/002/234/535/GCA_002234535.1_ASM223453v1
ftp://ftp.ncbi.nlm.nih.gov/genomes/all/GCA/002/240/155/GCA_002240155.1_ASM224015v1
ftp://ftp.ncbi.nlm.nih.gov/genomes/all/GCA/002/240/355/GCA_002240355.1_ASM224035v1
ftp://ftp.ncbi.nlm.nih.gov/genomes/all/GCA/002/240/455/GCA_002240455.1_ASM224045v1
ftp://ftp.ncbi.nlm.nih.gov/genomes/all/GCA/002/243/555/GCA_002243555.1_ASM224355v1
ftp://ftp.ncbi.nlm.nih.gov/genomes/all/GCA/002/260/685/GCA_002260685.1_ASM226068v1
ftp://ftp.ncbi.nlm.nih.gov/genomes/all/GCA/002/263/495/GCA_002263495.1_ASM226349v1
ftp://ftp.ncbi.nlm.nih.gov/genomes/all/GCA/002/263/515/GCA_002263515.1_ASM226351v1
ftp://ftp.ncbi.nlm.nih.gov/genomes/all/GCA/002/269/365/GCA_002269365.1_ASM226936v1
ftp://ftp.ncbi.nlm.nih.gov/genomes/all/GCA/002/277/975/GCA_002277975.1_ASM227797v1
ftp://ftp.ncbi.nlm.nih.gov/genomes/all/GCA/900/016/155/GCA_900016155.1_PFREUDJS1
ftp://ftp.ncbi.nlm.nih.gov/genomes/all/GCA/900/070/355/GCA_900070355.1_S2_rcS3_S1_rcS3
ftp://ftp.ncbi.nlm.nih.gov/genomes/all/GCA/900/070/365/GCA_900070365.1_Alloactinosynnema_sp._L-07
ftp://ftp.ncbi.nlm.nih.gov/genomes/all/GCA/900/078/775/GCA_900078775.1_ASM90007877v1
ftp://ftp.ncbi.nlm.nih.gov/genomes/all/GCA/900/116/695/GCA_900116695.1_ASM90011669v1
ftp://ftp.ncbi.nlm.nih.gov/genomes/all/GCA/900/119/315/GCA_900119315.1_ACP50
ftp://ftp.ncbi.nlm.nih.gov/genomes/all/GCA/900/119/915/GCA_900119915.1_PRJEB16351
ftp://ftp.ncbi.nlm.nih.gov/genomes/all/GCA/900/120/245/GCA_900120245.1_PRJEB17949
ftp://ftp.ncbi.nlm.nih.gov/genomes/all/GCA/900/155/645/GCA_900155645.1_Propionibacterium_massiliense
ftp://ftp.ncbi.nlm.nih.gov/genomes/all/GCA/900/169/485/GCA_900169485.1_PRJEB19959
ftp://ftp.ncbi.nlm.nih.gov/genomes/all/GCA/900/170/005/GCA_900170005.1_PRJEB19975
ftp://ftp.ncbi.nlm.nih.gov/genomes/all/GCA/900/186/975/GCA_900186975.1_50569_F01
ftp://ftp.ncbi.nlm.nih.gov/genomes/all/GCA/900/187/045/GCA_900187045.1_51485_B01
ftp://ftp.ncbi.nlm.nih.gov/genomes/all/GCA/900/187/065/GCA_900187065.1_50465_H02
ftp://ftp.ncbi.nlm.nih.gov/genomes/all/GCA/900/187/135/GCA_900187135.1_51485_C02
ftp://ftp.ncbi.nlm.nih.gov/genomes/all/GCA/900/187/145/GCA_900187145.1_50818_H01
ftp://ftp.ncbi.nlm.nih.gov/genomes/all/GCA/900/187/215/GCA_900187215.1_52295_D01
ftp://ftp.ncbi.nlm.nih.gov/genomes/all/GCA/900/187/235/GCA_900187235.1_52184_D01
ftp://ftp.ncbi.nlm.nih.gov/genomes/all/GCA/900/187/265/GCA_900187265.1_52295_G01
ftp://ftp.ncbi.nlm.nih.gov/genomes/all/GCA/900/187/295/GCA_900187295.1_52191_E01

## Sheet: Bacteroidetes
ftp://ftp.ncbi.nlm.nih.gov/genomes/all/GCA/000/006/985/GCA_000006985.1_ASM698v1
ftp://ftp.ncbi.nlm.nih.gov/genomes/all/GCA/000/007/585/GCA_000007585.1_ASM758v1
ftp://ftp.ncbi.nlm.nih.gov/genomes/all/GCA/000/009/925/GCA_000009925.1_ASM992v1
ftp://ftp.ncbi.nlm.nih.gov/genomes/all/GCA/000/010/505/GCA_000010505.1_ASM1050v1
ftp://ftp.ncbi.nlm.nih.gov/genomes/all/GCA/000/010/645/GCA_000010645.1_ASM1064v1
ftp://ftp.ncbi.nlm.nih.gov/genomes/all/GCA/000/011/065/GCA_000011065.1_ASM1106v1
ftp://ftp.ncbi.nlm.nih.gov/genomes/all/GCA/000/012/485/GCA_000012485.1_ASM1248v1
ftp://ftp.ncbi.nlm.nih.gov/genomes/all/GCA/000/012/585/GCA_000012585.1_ASM1258v1
ftp://ftp.ncbi.nlm.nih.gov/genomes/all/GCA/000/012/825/GCA_000012825.1_ASM1282v1
ftp://ftp.ncbi.nlm.nih.gov/genomes/all/GCA/000/012/845/GCA_000012845.1_ASM1284v1
ftp://ftp.ncbi.nlm.nih.gov/genomes/all/GCA/000/013/045/GCA_000013045.1_ASM1304v1
ftp://ftp.ncbi.nlm.nih.gov/genomes/all/GCA/000/014/145/GCA_000014145.1_ASM1414v1
ftp://ftp.ncbi.nlm.nih.gov/genomes/all/GCA/000/015/125/GCA_000015125.1_ASM1512v1
ftp://ftp.ncbi.nlm.nih.gov/genomes/all/GCA/000/016/085/GCA_000016085.1_ASM1608v1
ftp://ftp.ncbi.nlm.nih.gov/genomes/all/GCA/000/016/645/GCA_000016645.1_ASM1664v1
ftp://ftp.ncbi.nlm.nih.gov/genomes/all/GCA/000/017/525/GCA_000017525.1_ASM1752v1
ftp://ftp.ncbi.nlm.nih.gov/genomes/all/GCA/000/020/465/GCA_000020465.1_ASM2046v1
ftp://ftp.ncbi.nlm.nih.gov/genomes/all/GCA/000/020/505/GCA_000020505.1_ASM2050v1
ftp://ftp.ncbi.nlm.nih.gov/genomes/all/GCA/000/020/525/GCA_000020525.1_ASM2052v1
ftp://ftp.ncbi.nlm.nih.gov/genomes/all/GCA/000/020/545/GCA_000020545.1_ASM2054v1
ftp://ftp.ncbi.nlm.nih.gov/genomes/all/GCA/000/020/565/GCA_000020565.1_ASM2056v1
ftp://ftp.ncbi.nlm.nih.gov/genomes/all/GCA/000/020/625/GCA_000020625.1_ASM2062v1
ftp://ftp.ncbi.nlm.nih.gov/genomes/all/GCA/000/020/645/GCA_000020645.1_ASM2064v1
ftp://ftp.ncbi.nlm.nih.gov/genomes/all/GCA/000/022/605/GCA_000022605.2_ASM2260v1
ftp://ftp.ncbi.nlm.nih.gov/genomes/all/GCA/000/022/945/GCA_000022945.1_ASM2294v1
ftp://ftp.ncbi.nlm.nih.gov/genomes/all/GCA/000/023/125/GCA_000023125.1_ASM2312v1
ftp://ftp.ncbi.nlm.nih.gov/genomes/all/GCA/000/023/285/GCA_000023285.1_ASM2328v1
ftp://ftp.ncbi.nlm.nih.gov/genomes/all/GCA/000/023/465/GCA_000023465.1_ASM2346v1
ftp://ftp.ncbi.nlm.nih.gov/genomes/all/GCA/000/023/725/GCA_000023725.1_ASM2372v1
ftp://ftp.ncbi.nlm.nih.gov/genomes/all/GCA/000/023/825/GCA_000023825.1_ASM2382v1
ftp://ftp.ncbi.nlm.nih.gov/genomes/all/GCA/000/024/005/GCA_000024005.1_ASM2400v1
ftp://ftp.ncbi.nlm.nih.gov/genomes/all/GCA/000/024/125/GCA_000024125.1_ASM2412v1
ftp://ftp.ncbi.nlm.nih.gov/genomes/all/GCA/000/024/525/GCA_000024525.1_ASM2452v1
ftp://ftp.ncbi.nlm.nih.gov/genomes/all/GCA/000/024/845/GCA_000024845.1_ASM2484v1
ftp://ftp.ncbi.nlm.nih.gov/genomes/all/GCA/000/025/785/GCA_000025785.1_ASM2578v1
ftp://ftp.ncbi.nlm.nih.gov/genomes/all/GCA/000/025/925/GCA_000025925.1_ASM2592v1
ftp://ftp.ncbi.nlm.nih.gov/genomes/all/GCA/000/025/985/GCA_000025985.1_ASM2598v1
ftp://ftp.ncbi.nlm.nih.gov/genomes/all/GCA/000/060/345/GCA_000060345.1_ASM6034v1
ftp://ftp.ncbi.nlm.nih.gov/genomes/all/GCA/000/064/305/GCA_000064305.2_ASM6430v2
ftp://ftp.ncbi.nlm.nih.gov/genomes/all/GCA/000/090/405/GCA_000090405.1_ASM9040v2
ftp://ftp.ncbi.nlm.nih.gov/genomes/all/GCA/000/093/165/GCA_000093165.1_ASM9316v1
ftp://ftp.ncbi.nlm.nih.gov/genomes/all/GCA/000/144/405/GCA_000144405.1_ASM14440v1
ftp://ftp.ncbi.nlm.nih.gov/genomes/all/GCA/000/147/035/GCA_000147035.1_ASM14703v1
ftp://ftp.ncbi.nlm.nih.gov/genomes/all/GCA/000/152/925/GCA_000152925.3_ASM15292v3
ftp://ftp.ncbi.nlm.nih.gov/genomes/all/GCA/000/152/945/GCA_000152945.2_ASM15294v2
ftp://ftp.ncbi.nlm.nih.gov/genomes/all/GCA/000/153/165/GCA_000153165.2_ASM15316v2
ftp://ftp.ncbi.nlm.nih.gov/genomes/all/GCA/000/153/485/GCA_000153485.2_ASM15348v2
ftp://ftp.ncbi.nlm.nih.gov/genomes/all/GCA/000/163/055/GCA_000163055.2_ASM16305v2
ftp://ftp.ncbi.nlm.nih.gov/genomes/all/GCA/000/166/395/GCA_000166395.1_ASM16639v1
ftp://ftp.ncbi.nlm.nih.gov/genomes/all/GCA/000/183/135/GCA_000183135.1_ASM18313v1
ftp://ftp.ncbi.nlm.nih.gov/genomes/all/GCA/000/183/155/GCA_000183155.1_ASM18315v1
ftp://ftp.ncbi.nlm.nih.gov/genomes/all/GCA/000/183/425/GCA_000183425.1_ASM18342v1
ftp://ftp.ncbi.nlm.nih.gov/genomes/all/GCA/000/186/225/GCA_000186225.1_ASM18622v1
ftp://ftp.ncbi.nlm.nih.gov/genomes/all/GCA/000/186/265/GCA_000186265.1_ASM18626v1
ftp://ftp.ncbi.nlm.nih.gov/genomes/all/GCA/000/189/415/GCA_000189415.1_ASM18941v1
ftp://ftp.ncbi.nlm.nih.gov/genomes/all/GCA/000/190/535/GCA_000190535.1_ASM19053v1
ftp://ftp.ncbi.nlm.nih.gov/genomes/all/GCA/000/190/575/GCA_000190575.1_ASM19057v1
ftp://ftp.ncbi.nlm.nih.gov/genomes/all/GCA/000/190/595/GCA_000190595.1_ASM19059v1
ftp://ftp.ncbi.nlm.nih.gov/genomes/all/GCA/000/190/735/GCA_000190735.2_ASM19073v2
ftp://ftp.ncbi.nlm.nih.gov/genomes/all/GCA/000/191/565/GCA_000191565.1_ASM19156v1
ftp://ftp.ncbi.nlm.nih.gov/genomes/all/GCA/000/192/845/GCA_000192845.1_ASM19284v1
ftp://ftp.ncbi.nlm.nih.gov/genomes/all/GCA/000/193/395/GCA_000193395.1_ASM19339v1
ftp://ftp.ncbi.nlm.nih.gov/genomes/all/GCA/000/194/605/GCA_000194605.1_ASM19460v1
ftp://ftp.ncbi.nlm.nih.gov/genomes/all/GCA/000/196/315/GCA_000196315.1_ASM19631v1
ftp://ftp.ncbi.nlm.nih.gov/genomes/all/GCA/000/210/835/GCA_000210835.1_ASM21083v1
ftp://ftp.ncbi.nlm.nih.gov/genomes/all/GCA/000/211/855/GCA_000211855.3_ASM21185v3
ftp://ftp.ncbi.nlm.nih.gov/genomes/all/GCA/000/212/355/GCA_000212355.1_ASM21235v1
ftp://ftp.ncbi.nlm.nih.gov/genomes/all/GCA/000/212/375/GCA_000212375.1_ASM21237v1
ftp://ftp.ncbi.nlm.nih.gov/genomes/all/GCA/000/212/735/GCA_000212735.1_ASM21273v1
ftp://ftp.ncbi.nlm.nih.gov/genomes/all/GCA/000/218/895/GCA_000218895.1_ASM21889v1
ftp://ftp.ncbi.nlm.nih.gov/genomes/all/GCA/000/220/625/GCA_000220625.1_ASM22062v1
ftp://ftp.ncbi.nlm.nih.gov/genomes/all/GCA/000/222/485/GCA_000222485.1_ASM22248v1
ftp://ftp.ncbi.nlm.nih.gov/genomes/all/GCA/000/224/085/GCA_000224085.1_ASM22408v1
ftp://ftp.ncbi.nlm.nih.gov/genomes/all/GCA/000/224/745/GCA_000224745.1_ASM22474v1
ftp://ftp.ncbi.nlm.nih.gov/genomes/all/GCA/000/233/435/GCA_000233435.1_ASM23343v1
ftp://ftp.ncbi.nlm.nih.gov/genomes/all/GCA/000/236/405/GCA_000236405.1_ASM23640v1
ftp://ftp.ncbi.nlm.nih.gov/genomes/all/GCA/000/236/705/GCA_000236705.1_ASM23670v1
ftp://ftp.ncbi.nlm.nih.gov/genomes/all/GCA/000/238/215/GCA_000238215.1_ASM23821v1
ftp://ftp.ncbi.nlm.nih.gov/genomes/all/GCA/000/240/075/GCA_000240075.2_ASM24007v2
ftp://ftp.ncbi.nlm.nih.gov/genomes/all/GCA/000/242/335/GCA_000242335.3_ASM24233v3
ftp://ftp.ncbi.nlm.nih.gov/genomes/all/GCA/000/242/635/GCA_000242635.3_ASM24263v3
ftp://ftp.ncbi.nlm.nih.gov/genomes/all/GCA/000/243/115/GCA_000243115.3_ASM24311v3
ftp://ftp.ncbi.nlm.nih.gov/genomes/all/GCA/000/246/855/GCA_000246855.1_ASM24685v1
ftp://ftp.ncbi.nlm.nih.gov/genomes/all/GCA/000/250/635/GCA_000250635.1_ASM25063v1
ftp://ftp.ncbi.nlm.nih.gov/genomes/all/GCA/000/252/855/GCA_000252855.1_ASM25285v1
ftp://ftp.ncbi.nlm.nih.gov/genomes/all/GCA/000/253/275/GCA_000253275.1_ASM25327v1
ftp://ftp.ncbi.nlm.nih.gov/genomes/all/GCA/000/258/405/GCA_000258405.1_ASM25840v1
ftp://ftp.ncbi.nlm.nih.gov/genomes/all/GCA/000/261/025/GCA_000261025.1_ASM26102v1
ftp://ftp.ncbi.nlm.nih.gov/genomes/all/GCA/000/262/715/GCA_000262715.1_ASM26271v1
ftp://ftp.ncbi.nlm.nih.gov/genomes/all/GCA/000/263/195/GCA_000263195.1_ASM26319v1
ftp://ftp.ncbi.nlm.nih.gov/genomes/all/GCA/000/265/365/GCA_000265365.1_ASM26536v1
ftp://ftp.ncbi.nlm.nih.gov/genomes/all/GCA/000/265/385/GCA_000265385.1_ASM26538v1
ftp://ftp.ncbi.nlm.nih.gov/genomes/all/GCA/000/265/405/GCA_000265405.1_ASM26540v1
ftp://ftp.ncbi.nlm.nih.gov/genomes/all/GCA/000/265/465/GCA_000265465.1_ASM26546v1
ftp://ftp.ncbi.nlm.nih.gov/genomes/all/GCA/000/265/505/GCA_000265505.1_ASM26550v1
ftp://ftp.ncbi.nlm.nih.gov/genomes/all/GCA/000/270/225/GCA_000270225.1_ASM27022v1
ftp://ftp.ncbi.nlm.nih.gov/genomes/all/GCA/000/279/145/GCA_000279145.1_ASM27914v1
ftp://ftp.ncbi.nlm.nih.gov/genomes/all/GCA/000/295/655/GCA_000295655.1_ASM29565v1
ftp://ftp.ncbi.nlm.nih.gov/genomes/all/GCA/000/304/455/GCA_000304455.1_CCh_cEper1
ftp://ftp.ncbi.nlm.nih.gov/genomes/all/GCA/000/325/705/GCA_000325705.1_ASM32570v1
ftp://ftp.ncbi.nlm.nih.gov/genomes/all/GCA/000/331/695/GCA_000331695.1_ASM33169v1
ftp://ftp.ncbi.nlm.nih.gov/genomes/all/GCA/000/331/975/GCA_000331975.1_ASM33197v1
ftp://ftp.ncbi.nlm.nih.gov/genomes/all/GCA/000/332/115/GCA_000332115.1_ASM33211v1
ftp://ftp.ncbi.nlm.nih.gov/genomes/all/GCA/000/334/405/GCA_000334405.1_ASM33440v1
ftp://ftp.ncbi.nlm.nih.gov/genomes/all/GCA/000/348/805/GCA_000348805.1_ASM34880v1
ftp://ftp.ncbi.nlm.nih.gov/genomes/all/GCA/000/442/635/GCA_000442635.1_ASM44263v1
ftp://ftp.ncbi.nlm.nih.gov/genomes/all/GCA/000/455/605/GCA_000455605.1_GPTSA100-9
ftp://ftp.ncbi.nlm.nih.gov/genomes/all/GCA/000/468/615/GCA_000468615.2_ASM46861v2
ftp://ftp.ncbi.nlm.nih.gov/genomes/all/GCA/000/471/965/GCA_000471965.1_ASM47196v1
ftp://ftp.ncbi.nlm.nih.gov/genomes/all/GCA/000/473/305/GCA_000473305.1_ASM47330v1
ftp://ftp.ncbi.nlm.nih.gov/genomes/all/GCA/000/477/035/GCA_000477035.2_ASM47703v2
ftp://ftp.ncbi.nlm.nih.gov/genomes/all/GCA/000/495/935/GCA_000495935.2_ASM49593v2
ftp://ftp.ncbi.nlm.nih.gov/genomes/all/GCA/000/512/915/GCA_000512915.1_ASM51291v1
ftp://ftp.ncbi.nlm.nih.gov/genomes/all/GCA/000/576/555/GCA_000576555.1_ASM57655v1
ftp://ftp.ncbi.nlm.nih.gov/genomes/all/GCA/000/597/885/GCA_000597885.1_ASM59788v1
ftp://ftp.ncbi.nlm.nih.gov/genomes/all/GCA/000/626/635/GCA_000626635.1_ASM62663v1
ftp://ftp.ncbi.nlm.nih.gov/genomes/all/GCA/000/709/555/GCA_000709555.1_ASM70955v1
ftp://ftp.ncbi.nlm.nih.gov/genomes/all/GCA/000/723/505/GCA_000723505.1_Mucivorans_M3_Nelson-Bomar-Fixed
ftp://ftp.ncbi.nlm.nih.gov/genomes/all/GCA/000/734/055/GCA_000734055.1_ASM73405v1
ftp://ftp.ncbi.nlm.nih.gov/genomes/all/GCA/000/737/515/GCA_000737515.1_ASM73751v1
ftp://ftp.ncbi.nlm.nih.gov/genomes/all/GCA/000/738/045/GCA_000738045.1_ASM73804v1
ftp://ftp.ncbi.nlm.nih.gov/genomes/all/GCA/000/738/065/GCA_000738065.1_ASM73806v1
ftp://ftp.ncbi.nlm.nih.gov/genomes/all/GCA/000/739/395/GCA_000739395.1_ASM73939v1
ftp://ftp.ncbi.nlm.nih.gov/genomes/all/GCA/000/747/525/GCA_000747525.1_ASM74752v1
ftp://ftp.ncbi.nlm.nih.gov/genomes/all/GCA/000/750/195/GCA_000750195.1_ASM75019v1
ftp://ftp.ncbi.nlm.nih.gov/genomes/all/GCA/000/754/305/GCA_000754305.1_ASM75430v1
ftp://ftp.ncbi.nlm.nih.gov/genomes/all/GCA/000/754/365/GCA_000754365.1_ASM75436v1
ftp://ftp.ncbi.nlm.nih.gov/genomes/all/GCA/000/754/405/GCA_000754405.1_ASM75440v1
ftp://ftp.ncbi.nlm.nih.gov/genomes/all/GCA/000/756/505/GCA_000756505.1_ASM75650v1
ftp://ftp.ncbi.nlm.nih.gov/genomes/all/GCA/000/767/095/GCA_000767095.1_ASM76709v1
ftp://ftp.ncbi.nlm.nih.gov/genomes/all/GCA/000/800/435/GCA_000800435.1_ASM80043v1
ftp://ftp.ncbi.nlm.nih.gov/genomes/all/GCA/000/801/315/GCA_000801315.1_ASM80131v1
ftp://ftp.ncbi.nlm.nih.gov/genomes/all/GCA/000/807/225/GCA_000807225.1_ASM80722v1
ftp://ftp.ncbi.nlm.nih.gov/genomes/all/GCA/000/828/715/GCA_000828715.1_ASM82871v1
ftp://ftp.ncbi.nlm.nih.gov/genomes/all/GCA/000/829/155/GCA_000829155.1_ASM82915v1
ftp://ftp.ncbi.nlm.nih.gov/genomes/all/GCA/000/829/375/GCA_000829375.1_ASM82937v1
ftp://ftp.ncbi.nlm.nih.gov/genomes/all/GCA/000/831/185/GCA_000831185.1_ASM83118v1
ftp://ftp.ncbi.nlm.nih.gov/genomes/all/GCA/000/831/205/GCA_000831205.1_ASM83120v1
ftp://ftp.ncbi.nlm.nih.gov/genomes/all/GCA/000/831/225/GCA_000831225.1_ASM83122v1
ftp://ftp.ncbi.nlm.nih.gov/genomes/all/GCA/000/831/465/GCA_000831465.1_ASM83146v1
ftp://ftp.ncbi.nlm.nih.gov/genomes/all/GCA/000/833/025/GCA_000833025.1_ASM83302v1
ftp://ftp.ncbi.nlm.nih.gov/genomes/all/GCA/000/941/055/GCA_000941055.1_ASM94105v1
ftp://ftp.ncbi.nlm.nih.gov/genomes/all/GCA/000/953/535/GCA_000953535.1_E5B
ftp://ftp.ncbi.nlm.nih.gov/genomes/all/GCA/000/955/665/GCA_000955665.1_ASM95566v1
ftp://ftp.ncbi.nlm.nih.gov/genomes/all/GCA/000/963/865/GCA_000963865.1_ASM96386v1
ftp://ftp.ncbi.nlm.nih.gov/genomes/all/GCA/000/965/785/GCA_000965785.1_ASM96578v1
ftp://ftp.ncbi.nlm.nih.gov/genomes/all/GCA/000/973/105/GCA_000973105.1_ASM97310v1
ftp://ftp.ncbi.nlm.nih.gov/genomes/all/GCA/000/973/725/GCA_000973725.1_ASM97372v1
ftp://ftp.ncbi.nlm.nih.gov/genomes/all/GCA/000/974/425/GCA_000974425.1_ASM97442v1
ftp://ftp.ncbi.nlm.nih.gov/genomes/all/GCA/001/011/675/GCA_001011675.1_ASM101167v1
ftp://ftp.ncbi.nlm.nih.gov/genomes/all/GCA/001/021/975/GCA_001021975.1_ASM102197v1
ftp://ftp.ncbi.nlm.nih.gov/genomes/all/GCA/001/050/135/GCA_001050135.1_ASM105013v1
ftp://ftp.ncbi.nlm.nih.gov/genomes/all/GCA/001/051/075/GCA_001051075.1_ASM105107v1
ftp://ftp.ncbi.nlm.nih.gov/genomes/all/GCA/001/051/115/GCA_001051115.1_ASM105111v1
ftp://ftp.ncbi.nlm.nih.gov/genomes/all/GCA/001/077/795/GCA_001077795.1_ASM107779v1
ftp://ftp.ncbi.nlm.nih.gov/genomes/all/GCA/001/078/055/GCA_001078055.1_ASM107805v1
ftp://ftp.ncbi.nlm.nih.gov/genomes/all/GCA/001/262/015/GCA_001262015.1_ASM126201v1
ftp://ftp.ncbi.nlm.nih.gov/genomes/all/GCA/001/263/815/GCA_001263815.1_ASM126381v1
ftp://ftp.ncbi.nlm.nih.gov/genomes/all/GCA/001/272/615/GCA_001272615.1_ASM127261v1
ftp://ftp.ncbi.nlm.nih.gov/genomes/all/GCA/001/274/615/GCA_001274615.1_ASM127461v1
ftp://ftp.ncbi.nlm.nih.gov/genomes/all/GCA/001/274/835/GCA_001274835.1_ASM127483v1
ftp://ftp.ncbi.nlm.nih.gov/genomes/all/GCA/001/278/825/GCA_001278825.1_ASM127882v1
ftp://ftp.ncbi.nlm.nih.gov/genomes/all/GCA/001/280/305/GCA_001280305.1_ASM128030v1
ftp://ftp.ncbi.nlm.nih.gov/genomes/all/GCA/001/286/525/GCA_001286525.1_BFBE1.1
ftp://ftp.ncbi.nlm.nih.gov/genomes/all/GCA/001/310/085/GCA_001310085.1_ASM131008v1
ftp://ftp.ncbi.nlm.nih.gov/genomes/all/GCA/001/310/225/GCA_001310225.1_ASM131022v1
ftp://ftp.ncbi.nlm.nih.gov/genomes/all/GCA/001/314/265/GCA_001314265.1_ASM131426v1
ftp://ftp.ncbi.nlm.nih.gov/genomes/all/GCA/001/314/975/GCA_001314975.1_ASM131497v1
ftp://ftp.ncbi.nlm.nih.gov/genomes/all/GCA/001/314/995/GCA_001314995.1_ASM131499v1
ftp://ftp.ncbi.nlm.nih.gov/genomes/all/GCA/001/318/345/GCA_001318345.1_ASM131834v1
ftp://ftp.ncbi.nlm.nih.gov/genomes/all/GCA/001/412/655/GCA_001412655.1_ASM141265v1
ftp://ftp.ncbi.nlm.nih.gov/genomes/all/GCA/001/430/825/GCA_001430825.1_ASM143082v1
ftp://ftp.ncbi.nlm.nih.gov/genomes/all/GCA/001/430/865/GCA_001430865.1_ASM143086v1
ftp://ftp.ncbi.nlm.nih.gov/genomes/all/GCA/001/431/805/GCA_001431805.1_ASM143180v1
ftp://ftp.ncbi.nlm.nih.gov/genomes/all/GCA/001/443/605/GCA_001443605.1_ASM144360v1
ftp://ftp.ncbi.nlm.nih.gov/genomes/all/GCA/001/444/325/GCA_001444325.1_ASM144432v1
ftp://ftp.ncbi.nlm.nih.gov/genomes/all/GCA/001/444/445/GCA_001444445.1_ASM144444v1
ftp://ftp.ncbi.nlm.nih.gov/genomes/all/GCA/001/447/915/GCA_001447915.1_ASM144791v1
ftp://ftp.ncbi.nlm.nih.gov/genomes/all/GCA/001/456/155/GCA_001456155.1_ASM145615v1
ftp://ftp.ncbi.nlm.nih.gov/genomes/all/GCA/001/481/655/GCA_001481655.1_ASM148165v1
ftp://ftp.ncbi.nlm.nih.gov/genomes/all/GCA/001/483/385/GCA_001483385.1_ASM148338v1
ftp://ftp.ncbi.nlm.nih.gov/genomes/all/GCA/001/507/645/GCA_001507645.1_ASM150764v1
ftp://ftp.ncbi.nlm.nih.gov/genomes/all/GCA/001/518/995/GCA_001518995.2_ASM151899v2
ftp://ftp.ncbi.nlm.nih.gov/genomes/all/GCA/001/534/645/GCA_001534645.1_ASM153464v1
ftp://ftp.ncbi.nlm.nih.gov/genomes/all/GCA/001/543/325/GCA_001543325.1_ASM154332v1
ftp://ftp.ncbi.nlm.nih.gov/genomes/all/GCA/001/547/855/GCA_001547855.1_ASM154785v1
ftp://ftp.ncbi.nlm.nih.gov/genomes/all/GCA/001/547/875/GCA_001547875.1_ASM154787v1
ftp://ftp.ncbi.nlm.nih.gov/genomes/all/GCA/001/548/195/GCA_001548195.1_ASM154819v1
ftp://ftp.ncbi.nlm.nih.gov/genomes/all/GCA/001/553/545/GCA_001553545.1_ASM155354v1
ftp://ftp.ncbi.nlm.nih.gov/genomes/all/GCA/001/562/275/GCA_001562275.1_ASM156227v1
ftp://ftp.ncbi.nlm.nih.gov/genomes/all/GCA/001/577/755/GCA_001577755.1_ASM157775v1
ftp://ftp.ncbi.nlm.nih.gov/genomes/all/GCA/001/590/605/GCA_001590605.1_ASM159060v1
ftp://ftp.ncbi.nlm.nih.gov/genomes/all/GCA/001/593/605/GCA_001593605.1_ASM159360v1
ftp://ftp.ncbi.nlm.nih.gov/genomes/all/GCA/001/596/135/GCA_001596135.1_ASM159613v1
ftp://ftp.ncbi.nlm.nih.gov/genomes/all/GCA/001/596/155/GCA_001596155.1_ASM159615v1
ftp://ftp.ncbi.nlm.nih.gov/genomes/all/GCA/001/596/175/GCA_001596175.2_ASM159617v2
ftp://ftp.ncbi.nlm.nih.gov/genomes/all/GCA/001/602/415/GCA_001602415.1_ASM160241v1
ftp://ftp.ncbi.nlm.nih.gov/genomes/all/GCA/001/618/465/GCA_001618465.2_ASM161846v2
ftp://ftp.ncbi.nlm.nih.gov/genomes/all/GCA/001/618/505/GCA_001618505.2_ASM161850v2
ftp://ftp.ncbi.nlm.nih.gov/genomes/all/GCA/001/618/545/GCA_001618545.2_ASM161854v2
ftp://ftp.ncbi.nlm.nih.gov/genomes/all/GCA/001/640/865/GCA_001640865.1_ASM164086v1
ftp://ftp.ncbi.nlm.nih.gov/genomes/all/GCA/001/641/185/GCA_001641185.1_ASM164118v1
ftp://ftp.ncbi.nlm.nih.gov/genomes/all/GCA/001/644/645/GCA_001644645.1_ASM164464v1
ftp://ftp.ncbi.nlm.nih.gov/genomes/all/GCA/001/648/155/GCA_001648155.1_ASM164815v1
ftp://ftp.ncbi.nlm.nih.gov/genomes/all/GCA/001/653/755/GCA_001653755.1_ASM165375v1
ftp://ftp.ncbi.nlm.nih.gov/genomes/all/GCA/001/654/455/GCA_001654455.1_ASM165445v1
ftp://ftp.ncbi.nlm.nih.gov/genomes/all/GCA/001/659/705/GCA_001659705.1_ASM165970v1
ftp://ftp.ncbi.nlm.nih.gov/genomes/all/GCA/001/677/255/GCA_001677255.1_ASM167725v1
ftp://ftp.ncbi.nlm.nih.gov/genomes/all/GCA/001/677/395/GCA_001677395.1_ASM167739v1
ftp://ftp.ncbi.nlm.nih.gov/genomes/all/GCA/001/682/195/GCA_001682195.1_ASM168219v1
ftp://ftp.ncbi.nlm.nih.gov/genomes/all/GCA/001/682/215/GCA_001682215.1_ASM168221v1
ftp://ftp.ncbi.nlm.nih.gov/genomes/all/GCA/001/687/065/GCA_001687065.1_ASM168706v1
ftp://ftp.ncbi.nlm.nih.gov/genomes/all/GCA/001/688/725/GCA_001688725.2_ASM168872v2
ftp://ftp.ncbi.nlm.nih.gov/genomes/all/GCA/001/688/845/GCA_001688845.2_ASM168884v2
ftp://ftp.ncbi.nlm.nih.gov/genomes/all/GCA/001/697/185/GCA_001697185.1_ASM169718v1
ftp://ftp.ncbi.nlm.nih.gov/genomes/all/GCA/001/705/175/GCA_001705175.1_ASM170517v1
ftp://ftp.ncbi.nlm.nih.gov/genomes/all/GCA/001/708/385/GCA_001708385.1_ASM170838v1
ftp://ftp.ncbi.nlm.nih.gov/genomes/all/GCA/001/717/525/GCA_001717525.1_ASM171752v1
ftp://ftp.ncbi.nlm.nih.gov/genomes/all/GCA/001/721/645/GCA_001721645.1_ASM172164v1
ftp://ftp.ncbi.nlm.nih.gov/genomes/all/GCA/001/735/715/GCA_001735715.1_ASM173571v1
ftp://ftp.ncbi.nlm.nih.gov/genomes/all/GCA/001/735/745/GCA_001735745.1_ASM173574v1
ftp://ftp.ncbi.nlm.nih.gov/genomes/all/GCA/001/747/405/GCA_001747405.1_ASM174740v1
ftp://ftp.ncbi.nlm.nih.gov/genomes/all/GCA/001/761/325/GCA_001761325.1_ASM176132v1
ftp://ftp.ncbi.nlm.nih.gov/genomes/all/GCA/001/761/365/GCA_001761365.1_ASM176136v1
ftp://ftp.ncbi.nlm.nih.gov/genomes/all/GCA/001/761/465/GCA_001761465.1_ASM176146v1
ftp://ftp.ncbi.nlm.nih.gov/genomes/all/GCA/001/857/965/GCA_001857965.1_ASM185796v1
ftp://ftp.ncbi.nlm.nih.gov/genomes/all/GCA/001/865/655/GCA_001865655.1_ASM186565v1
ftp://ftp.ncbi.nlm.nih.gov/genomes/all/GCA/001/865/835/GCA_001865835.1_ASM186583v1
ftp://ftp.ncbi.nlm.nih.gov/genomes/all/GCA/001/880/285/GCA_001880285.1_ASM188028v1
ftp://ftp.ncbi.nlm.nih.gov/genomes/all/GCA/001/889/005/GCA_001889005.1_ASM188900v1
ftp://ftp.ncbi.nlm.nih.gov/genomes/all/GCA/001/889/045/GCA_001889045.1_ASM188904v1
ftp://ftp.ncbi.nlm.nih.gov/genomes/all/GCA/001/913/155/GCA_001913155.1_ASM191315v1
ftp://ftp.ncbi.nlm.nih.gov/genomes/all/GCA/001/932/675/GCA_001932675.1_ASM193267v1
ftp://ftp.ncbi.nlm.nih.gov/genomes/all/GCA/001/936/395/GCA_001936395.1_ASM193639v1
ftp://ftp.ncbi.nlm.nih.gov/genomes/all/GCA/001/941/605/GCA_001941605.1_ASM194160v1
ftp://ftp.ncbi.nlm.nih.gov/genomes/all/GCA/001/951/155/GCA_001951155.1_ASM195115v1
ftp://ftp.ncbi.nlm.nih.gov/genomes/all/GCA/001/952/815/GCA_001952815.1_ASM195281v1
ftp://ftp.ncbi.nlm.nih.gov/genomes/all/GCA/001/953/935/GCA_001953935.1_ASM195393v1
ftp://ftp.ncbi.nlm.nih.gov/genomes/all/GCA/001/953/955/GCA_001953955.1_ASM195395v1
ftp://ftp.ncbi.nlm.nih.gov/genomes/all/GCA/001/971/725/GCA_001971725.1_ASM197172v1
ftp://ftp.ncbi.nlm.nih.gov/genomes/all/GCA/001/971/745/GCA_001971745.1_ASM197174v1
ftp://ftp.ncbi.nlm.nih.gov/genomes/all/GCA/001/971/785/GCA_001971785.1_ASM197178v1
ftp://ftp.ncbi.nlm.nih.gov/genomes/all/GCA/001/975/665/GCA_001975665.1_ASM197566v1
ftp://ftp.ncbi.nlm.nih.gov/genomes/all/GCA/001/988/955/GCA_001988955.1_ASM198895v1
ftp://ftp.ncbi.nlm.nih.gov/genomes/all/GCA/002/005/425/GCA_002005425.1_ASM200542v1
ftp://ftp.ncbi.nlm.nih.gov/genomes/all/GCA/002/022/025/GCA_002022025.1_ASM202202v1
ftp://ftp.ncbi.nlm.nih.gov/genomes/all/GCA/002/022/045/GCA_002022045.1_ASM202204v1
ftp://ftp.ncbi.nlm.nih.gov/genomes/all/GCA/002/022/065/GCA_002022065.1_ASM202206v1
ftp://ftp.ncbi.nlm.nih.gov/genomes/all/GCA/002/022/085/GCA_002022085.1_ASM202208v1
ftp://ftp.ncbi.nlm.nih.gov/genomes/all/GCA/002/022/105/GCA_002022105.1_ASM202210v1
ftp://ftp.ncbi.nlm.nih.gov/genomes/all/GCA/002/022/125/GCA_002022125.1_ASM202212v1
ftp://ftp.ncbi.nlm.nih.gov/genomes/all/GCA/002/022/145/GCA_002022145.1_ASM202214v1
ftp://ftp.ncbi.nlm.nih.gov/genomes/all/GCA/002/024/805/GCA_002024805.1_ASM202480v1
ftp://ftp.ncbi.nlm.nih.gov/genomes/all/GCA/002/024/825/GCA_002024825.1_ASM202482v1
ftp://ftp.ncbi.nlm.nih.gov/genomes/all/GCA/002/025/185/GCA_002025185.1_ASM202518v1
ftp://ftp.ncbi.nlm.nih.gov/genomes/all/GCA/002/108/455/GCA_002108455.1_ASM210845v1
ftp://ftp.ncbi.nlm.nih.gov/genomes/all/GCA/002/113/825/GCA_002113825.1_ASM211382v1
ftp://ftp.ncbi.nlm.nih.gov/genomes/all/GCA/002/117/085/GCA_002117085.1_ASM211708v1
ftp://ftp.ncbi.nlm.nih.gov/genomes/all/GCA/002/151/545/GCA_002151545.1_ASM215154v1
ftp://ftp.ncbi.nlm.nih.gov/genomes/all/GCA/002/201/795/GCA_002201795.1_ASM220179v1
ftp://ftp.ncbi.nlm.nih.gov/genomes/all/GCA/002/208/725/GCA_002208725.1_ASM220872v1
ftp://ftp.ncbi.nlm.nih.gov/genomes/all/GCA/002/208/925/GCA_002208925.1_ASM220892v1
ftp://ftp.ncbi.nlm.nih.gov/genomes/all/GCA/002/209/445/GCA_002209445.1_ASM220944v1
ftp://ftp.ncbi.nlm.nih.gov/genomes/all/GCA/002/216/065/GCA_002216065.1_ASM221606v1
ftp://ftp.ncbi.nlm.nih.gov/genomes/all/GCA/002/234/495/GCA_002234495.1_ASM223449v1
ftp://ftp.ncbi.nlm.nih.gov/genomes/all/GCA/002/240/205/GCA_002240205.1_ASM224020v1
ftp://ftp.ncbi.nlm.nih.gov/genomes/all/GCA/002/243/285/GCA_002243285.1_ASM224328v1
ftp://ftp.ncbi.nlm.nih.gov/genomes/all/GCA/002/243/425/GCA_002243425.1_ASM224342v1
ftp://ftp.ncbi.nlm.nih.gov/genomes/all/GCA/002/257/585/GCA_002257585.1_ASM225758v1
ftp://ftp.ncbi.nlm.nih.gov/genomes/all/GCA/002/257/605/GCA_002257605.1_ASM225760v1
ftp://ftp.ncbi.nlm.nih.gov/genomes/all/GCA/002/269/385/GCA_002269385.1_ASM226938v1
ftp://ftp.ncbi.nlm.nih.gov/genomes/all/GCA/002/277/995/GCA_002277995.1_ASM227799v1
ftp://ftp.ncbi.nlm.nih.gov/genomes/all/GCA/900/095/135/GCA_900095135.1_M36
ftp://ftp.ncbi.nlm.nih.gov/genomes/all/GCA/900/095/495/GCA_900095495.1_B_ovatus_V975
ftp://ftp.ncbi.nlm.nih.gov/genomes/all/GCA/900/095/795/GCA_900095795.1_E5A
ftp://ftp.ncbi.nlm.nih.gov/genomes/all/GCA/900/186/945/GCA_900186945.1_48903_E01
ftp://ftp.ncbi.nlm.nih.gov/genomes/all/GCA/900/187/125/GCA_900187125.1_50592_G01
ftp://ftp.ncbi.nlm.nih.gov/genomes/all/GCA/900/187/175/GCA_900187175.1_51342_A02
ftp://ftp.ncbi.nlm.nih.gov/genomes/all/GCA/900/187/185/GCA_900187185.1_50618_E01
ftp://ftp.ncbi.nlm.nih.gov/genomes/all/GCA/900/187/255/GCA_900187255.1_51184_F02
ftp://ftp.ncbi.nlm.nih.gov/genomes/all/GCA/900/198/195/GCA_900198195.1_Tjejuense_V1

## Sheet: Firmicutes
ftp://ftp.ncbi.nlm.nih.gov/genomes/all/GCA/000/003/645/GCA_000003645.1_ASM364v1
ftp://ftp.ncbi.nlm.nih.gov/genomes/all/GCA/000/003/925/GCA_000003925.1_ASM392v1
ftp://ftp.ncbi.nlm.nih.gov/genomes/all/GCA/000/003/955/GCA_000003955.1_ASM395v1
ftp://ftp.ncbi.nlm.nih.gov/genomes/all/GCA/000/005/825/GCA_000005825.2_ASM582v2
ftp://ftp.ncbi.nlm.nih.gov/genomes/all/GCA/000/006/155/GCA_000006155.2_ASM615v2
ftp://ftp.ncbi.nlm.nih.gov/genomes/all/GCA/000/006/785/GCA_000006785.2_ASM678v2
ftp://ftp.ncbi.nlm.nih.gov/genomes/all/GCA/000/006/865/GCA_000006865.1_ASM686v1
ftp://ftp.ncbi.nlm.nih.gov/genomes/all/GCA/000/006/885/GCA_000006885.1_ASM688v1
ftp://ftp.ncbi.nlm.nih.gov/genomes/all/GCA/000/007/045/GCA_000007045.1_ASM704v1
ftp://ftp.ncbi.nlm.nih.gov/genomes/all/GCA/000/007/085/GCA_000007085.1_ASM708v1
ftp://ftp.ncbi.nlm.nih.gov/genomes/all/GCA/000/007/265/GCA_000007265.1_ASM726v1
ftp://ftp.ncbi.nlm.nih.gov/genomes/all/GCA/000/007/285/GCA_000007285.1_ASM728v1
ftp://ftp.ncbi.nlm.nih.gov/genomes/all/GCA/000/007/425/GCA_000007425.1_ASM742v1
ftp://ftp.ncbi.nlm.nih.gov/genomes/all/GCA/000/007/465/GCA_000007465.2_ASM746v2
ftp://ftp.ncbi.nlm.nih.gov/genomes/all/GCA/000/007/625/GCA_000007625.1_ASM762v1
ftp://ftp.ncbi.nlm.nih.gov/genomes/all/GCA/000/007/645/GCA_000007645.1_ASM764v1
ftp://ftp.ncbi.nlm.nih.gov/genomes/all/GCA/000/007/785/GCA_000007785.1_ASM778v1
ftp://ftp.ncbi.nlm.nih.gov/genomes/all/GCA/000/007/825/GCA_000007825.1_ASM782v1
ftp://ftp.ncbi.nlm.nih.gov/genomes/all/GCA/000/007/845/GCA_000007845.1_ASM784v1
ftp://ftp.ncbi.nlm.nih.gov/genomes/all/GCA/000/008/005/GCA_000008005.1_ASM800v1
ftp://ftp.ncbi.nlm.nih.gov/genomes/all/GCA/000/008/065/GCA_000008065.1_ASM806v1
ftp://ftp.ncbi.nlm.nih.gov/genomes/all/GCA/000/008/165/GCA_000008165.1_ASM816v1
ftp://ftp.ncbi.nlm.nih.gov/genomes/all/GCA/000/008/285/GCA_000008285.1_ASM828v1
ftp://ftp.ncbi.nlm.nih.gov/genomes/all/GCA/000/008/425/GCA_000008425.1_ASM842v1
ftp://ftp.ncbi.nlm.nih.gov/genomes/all/GCA/000/008/445/GCA_000008445.1_ASM844v1
ftp://ftp.ncbi.nlm.nih.gov/genomes/all/GCA/000/008/505/GCA_000008505.1_ASM850v1
ftp://ftp.ncbi.nlm.nih.gov/genomes/all/GCA/000/008/765/GCA_000008765.1_ASM876v1
ftp://ftp.ncbi.nlm.nih.gov/genomes/all/GCA/000/008/925/GCA_000008925.1_ASM892v1
ftp://ftp.ncbi.nlm.nih.gov/genomes/all/GCA/000/009/005/GCA_000009005.1_ASM900v1
ftp://ftp.ncbi.nlm.nih.gov/genomes/all/GCA/000/009/045/GCA_000009045.1_ASM904v1
ftp://ftp.ncbi.nlm.nih.gov/genomes/all/GCA/000/009/205/GCA_000009205.1_ASM920v1
ftp://ftp.ncbi.nlm.nih.gov/genomes/all/GCA/000/009/385/GCA_000009385.1_ASM938v1
ftp://ftp.ncbi.nlm.nih.gov/genomes/all/GCA/000/009/405/GCA_000009405.1_ASM940v1
ftp://ftp.ncbi.nlm.nih.gov/genomes/all/GCA/000/009/425/GCA_000009425.1_ASM942v1
ftp://ftp.ncbi.nlm.nih.gov/genomes/all/GCA/000/009/545/GCA_000009545.1_ASM954v1
ftp://ftp.ncbi.nlm.nih.gov/genomes/all/GCA/000/009/585/GCA_000009585.1_ASM958v1
ftp://ftp.ncbi.nlm.nih.gov/genomes/all/GCA/000/009/645/GCA_000009645.1_ASM964v1
ftp://ftp.ncbi.nlm.nih.gov/genomes/all/GCA/000/009/665/GCA_000009665.1_ASM966v1
ftp://ftp.ncbi.nlm.nih.gov/genomes/all/GCA/000/009/685/GCA_000009685.1_ASM968v1
ftp://ftp.ncbi.nlm.nih.gov/genomes/all/GCA/000/009/785/GCA_000009785.1_ASM978v1
ftp://ftp.ncbi.nlm.nih.gov/genomes/all/GCA/000/009/825/GCA_000009825.1_ASM982v1
ftp://ftp.ncbi.nlm.nih.gov/genomes/all/GCA/000/009/865/GCA_000009865.1_ASM986v1
ftp://ftp.ncbi.nlm.nih.gov/genomes/all/GCA/000/009/905/GCA_000009905.1_ASM990v1
ftp://ftp.ncbi.nlm.nih.gov/genomes/all/GCA/000/010/005/GCA_000010005.1_ASM1000v1
ftp://ftp.ncbi.nlm.nih.gov/genomes/all/GCA/000/010/045/GCA_000010045.1_ASM1004v1
ftp://ftp.ncbi.nlm.nih.gov/genomes/all/GCA/000/010/125/GCA_000010125.1_ASM1012v1
ftp://ftp.ncbi.nlm.nih.gov/genomes/all/GCA/000/010/145/GCA_000010145.1_ASM1014v1
ftp://ftp.ncbi.nlm.nih.gov/genomes/all/GCA/000/010/165/GCA_000010165.1_ASM1016v1
ftp://ftp.ncbi.nlm.nih.gov/genomes/all/GCA/000/010/185/GCA_000010185.1_ASM1018v1
ftp://ftp.ncbi.nlm.nih.gov/genomes/all/GCA/000/010/265/GCA_000010265.1_ASM1026v1
ftp://ftp.ncbi.nlm.nih.gov/genomes/all/GCA/000/010/445/GCA_000010445.1_ASM1044v1
ftp://ftp.ncbi.nlm.nih.gov/genomes/all/GCA/000/010/465/GCA_000010465.1_ASM1046v1
ftp://ftp.ncbi.nlm.nih.gov/genomes/all/GCA/000/010/565/GCA_000010565.1_ASM1056v1
ftp://ftp.ncbi.nlm.nih.gov/genomes/all/GCA/000/010/585/GCA_000010585.1_ASM1058v1
ftp://ftp.ncbi.nlm.nih.gov/genomes/all/GCA/000/010/705/GCA_000010705.1_ASM1070v1
ftp://ftp.ncbi.nlm.nih.gov/genomes/all/GCA/000/011/045/GCA_000011045.1_ASM1104v1
ftp://ftp.ncbi.nlm.nih.gov/genomes/all/GCA/000/011/145/GCA_000011145.1_ASM1114v1
ftp://ftp.ncbi.nlm.nih.gov/genomes/all/GCA/000/011/245/GCA_000011245.1_ASM1124v1
ftp://ftp.ncbi.nlm.nih.gov/genomes/all/GCA/000/011/265/GCA_000011265.1_ASM1126v1
ftp://ftp.ncbi.nlm.nih.gov/genomes/all/GCA/000/011/285/GCA_000011285.1_ASM1128v1
ftp://ftp.ncbi.nlm.nih.gov/genomes/all/GCA/000/011/505/GCA_000011505.1_ASM1150v1
ftp://ftp.ncbi.nlm.nih.gov/genomes/all/GCA/000/011/525/GCA_000011525.1_ASM1152v1
ftp://ftp.ncbi.nlm.nih.gov/genomes/all/GCA/000/011/625/GCA_000011625.1_ASM1162v1
ftp://ftp.ncbi.nlm.nih.gov/genomes/all/GCA/000/011/645/GCA_000011645.1_ASM1164v1
ftp://ftp.ncbi.nlm.nih.gov/genomes/all/GCA/000/011/665/GCA_000011665.1_ASM1166v1
ftp://ftp.ncbi.nlm.nih.gov/genomes/all/GCA/000/011/765/GCA_000011765.2_ASM1176v2
ftp://ftp.ncbi.nlm.nih.gov/genomes/all/GCA/000/011/825/GCA_000011825.1_ASM1182v1
ftp://ftp.ncbi.nlm.nih.gov/genomes/all/GCA/000/011/845/GCA_000011845.1_ASM1184v1
ftp://ftp.ncbi.nlm.nih.gov/genomes/all/GCA/000/011/925/GCA_000011925.1_ASM1192v1
ftp://ftp.ncbi.nlm.nih.gov/genomes/all/GCA/000/011/985/GCA_000011985.1_ASM1198v1
ftp://ftp.ncbi.nlm.nih.gov/genomes/all/GCA/000/012/045/GCA_000012045.1_ASM1204v1
ftp://ftp.ncbi.nlm.nih.gov/genomes/all/GCA/000/012/165/GCA_000012165.1_ASM1216v1
ftp://ftp.ncbi.nlm.nih.gov/genomes/all/GCA/000/012/705/GCA_000012705.1_ASM1270v1
ftp://ftp.ncbi.nlm.nih.gov/genomes/all/GCA/000/012/865/GCA_000012865.1_ASM1286v1
ftp://ftp.ncbi.nlm.nih.gov/genomes/all/GCA/000/013/065/GCA_000013065.1_ASM1306v1
ftp://ftp.ncbi.nlm.nih.gov/genomes/all/GCA/000/013/105/GCA_000013105.1_ASM1310v1
ftp://ftp.ncbi.nlm.nih.gov/genomes/all/GCA/000/013/285/GCA_000013285.1_ASM1328v1
ftp://ftp.ncbi.nlm.nih.gov/genomes/all/GCA/000/013/425/GCA_000013425.1_ASM1342v1
ftp://ftp.ncbi.nlm.nih.gov/genomes/all/GCA/000/013/465/GCA_000013465.1_ASM1346v1
ftp://ftp.ncbi.nlm.nih.gov/genomes/all/GCA/000/013/485/GCA_000013485.1_ASM1348v1
ftp://ftp.ncbi.nlm.nih.gov/genomes/all/GCA/000/013/505/GCA_000013505.1_ASM1350v1
ftp://ftp.ncbi.nlm.nih.gov/genomes/all/GCA/000/013/525/GCA_000013525.1_ASM1352v1
ftp://ftp.ncbi.nlm.nih.gov/genomes/all/GCA/000/013/545/GCA_000013545.1_ASM1354v1
ftp://ftp.ncbi.nlm.nih.gov/genomes/all/GCA/000/013/845/GCA_000013845.2_ASM1384v2
ftp://ftp.ncbi.nlm.nih.gov/genomes/all/GCA/000/014/125/GCA_000014125.1_ASM1412v1
ftp://ftp.ncbi.nlm.nih.gov/genomes/all/GCA/000/014/205/GCA_000014205.1_ASM1420v1
ftp://ftp.ncbi.nlm.nih.gov/genomes/all/GCA/000/014/305/GCA_000014305.1_ASM1430v1
ftp://ftp.ncbi.nlm.nih.gov/genomes/all/GCA/000/014/325/GCA_000014325.1_ASM1432v1
ftp://ftp.ncbi.nlm.nih.gov/genomes/all/GCA/000/014/365/GCA_000014365.1_ASM1436v1
ftp://ftp.ncbi.nlm.nih.gov/genomes/all/GCA/000/014/385/GCA_000014385.1_ASM1438v1
ftp://ftp.ncbi.nlm.nih.gov/genomes/all/GCA/000/014/405/GCA_000014405.1_ASM1440v1
ftp://ftp.ncbi.nlm.nih.gov/genomes/all/GCA/000/014/425/GCA_000014425.1_ASM1442v1
ftp://ftp.ncbi.nlm.nih.gov/genomes/all/GCA/000/014/445/GCA_000014445.1_ASM1444v1
ftp://ftp.ncbi.nlm.nih.gov/genomes/all/GCA/000/014/465/GCA_000014465.1_ASM1446v1
ftp://ftp.ncbi.nlm.nih.gov/genomes/all/GCA/000/014/485/GCA_000014485.1_ASM1448v1
ftp://ftp.ncbi.nlm.nih.gov/genomes/all/GCA/000/014/505/GCA_000014505.1_ASM1450v1
ftp://ftp.ncbi.nlm.nih.gov/genomes/all/GCA/000/014/525/GCA_000014525.1_ASM1452v1
ftp://ftp.ncbi.nlm.nih.gov/genomes/all/GCA/000/014/545/GCA_000014545.1_ASM1454v1
ftp://ftp.ncbi.nlm.nih.gov/genomes/all/GCA/000/014/725/GCA_000014725.1_ASM1472v1
ftp://ftp.ncbi.nlm.nih.gov/genomes/all/GCA/000/015/065/GCA_000015065.1_ASM1506v1
ftp://ftp.ncbi.nlm.nih.gov/genomes/all/GCA/000/015/385/GCA_000015385.1_ASM1538v1
ftp://ftp.ncbi.nlm.nih.gov/genomes/all/GCA/000/015/745/GCA_000015745.1_ASM1574v1
ftp://ftp.ncbi.nlm.nih.gov/genomes/all/GCA/000/015/785/GCA_000015785.1_ASM1578v1
ftp://ftp.ncbi.nlm.nih.gov/genomes/all/GCA/000/015/865/GCA_000015865.1_ASM1586v1
ftp://ftp.ncbi.nlm.nih.gov/genomes/all/GCA/000/016/165/GCA_000016165.1_ASM1616v1
ftp://ftp.ncbi.nlm.nih.gov/genomes/all/GCA/000/016/505/GCA_000016505.1_ASM1650v1
ftp://ftp.ncbi.nlm.nih.gov/genomes/all/GCA/000/016/545/GCA_000016545.1_ASM1654v1
ftp://ftp.ncbi.nlm.nih.gov/genomes/all/GCA/000/016/805/GCA_000016805.1_ASM1680v1
ftp://ftp.ncbi.nlm.nih.gov/genomes/all/GCA/000/016/825/GCA_000016825.1_ASM1682v1
ftp://ftp.ncbi.nlm.nih.gov/genomes/all/GCA/000/016/965/GCA_000016965.1_ASM1696v1
ftp://ftp.ncbi.nlm.nih.gov/genomes/all/GCA/000/016/985/GCA_000016985.1_ASM1698v1
ftp://ftp.ncbi.nlm.nih.gov/genomes/all/GCA/000/017/005/GCA_000017005.1_ASM1700v1
ftp://ftp.ncbi.nlm.nih.gov/genomes/all/GCA/000/017/025/GCA_000017025.1_ASM1702v1
ftp://ftp.ncbi.nlm.nih.gov/genomes/all/GCA/000/017/045/GCA_000017045.1_ASM1704v1
ftp://ftp.ncbi.nlm.nih.gov/genomes/all/GCA/000/017/065/GCA_000017065.1_ASM1706v1
ftp://ftp.ncbi.nlm.nih.gov/genomes/all/GCA/000/017/085/GCA_000017085.1_ASM1708v1
ftp://ftp.ncbi.nlm.nih.gov/genomes/all/GCA/000/017/125/GCA_000017125.1_ASM1712v1
ftp://ftp.ncbi.nlm.nih.gov/genomes/all/GCA/000/017/425/GCA_000017425.1_ASM1742v1
ftp://ftp.ncbi.nlm.nih.gov/genomes/all/GCA/000/017/885/GCA_000017885.4_ASM1788v4
ftp://ftp.ncbi.nlm.nih.gov/genomes/all/GCA/000/017/965/GCA_000017965.1_ASM1796v1
ftp://ftp.ncbi.nlm.nih.gov/genomes/all/GCA/000/018/125/GCA_000018125.1_ASM1812v1
ftp://ftp.ncbi.nlm.nih.gov/genomes/all/GCA/000/018/185/GCA_000018185.1_ASM1818v1
ftp://ftp.ncbi.nlm.nih.gov/genomes/all/GCA/000/018/325/GCA_000018325.1_ASM1832v1
ftp://ftp.ncbi.nlm.nih.gov/genomes/all/GCA/000/018/425/GCA_000018425.1_ASM1842v1
ftp://ftp.ncbi.nlm.nih.gov/genomes/all/GCA/000/018/685/GCA_000018685.1_ASM1868v1
ftp://ftp.ncbi.nlm.nih.gov/genomes/all/GCA/000/018/825/GCA_000018825.1_ASM1882v1
ftp://ftp.ncbi.nlm.nih.gov/genomes/all/GCA/000/018/965/GCA_000018965.1_ASM1896v1
ftp://ftp.ncbi.nlm.nih.gov/genomes/all/GCA/000/018/985/GCA_000018985.1_ASM1898v1
ftp://ftp.ncbi.nlm.nih.gov/genomes/all/GCA/000/019/005/GCA_000019005.1_ASM1900v1
ftp://ftp.ncbi.nlm.nih.gov/genomes/all/GCA/000/019/025/GCA_000019025.1_ASM1902v1
ftp://ftp.ncbi.nlm.nih.gov/genomes/all/GCA/000/019/045/GCA_000019045.1_ASM1904v1
ftp://ftp.ncbi.nlm.nih.gov/genomes/all/GCA/000/019/065/GCA_000019065.1_ASM1906v1
ftp://ftp.ncbi.nlm.nih.gov/genomes/all/GCA/000/019/085/GCA_000019085.1_ASM1908v1
ftp://ftp.ncbi.nlm.nih.gov/genomes/all/GCA/000/019/165/GCA_000019165.1_ASM1916v1
ftp://ftp.ncbi.nlm.nih.gov/genomes/all/GCA/000/019/245/GCA_000019245.3_ASM1924v3
ftp://ftp.ncbi.nlm.nih.gov/genomes/all/GCA/000/019/265/GCA_000019265.1_ASM1926v1
ftp://ftp.ncbi.nlm.nih.gov/genomes/all/GCA/000/019/305/GCA_000019305.1_ASM1930v1
ftp://ftp.ncbi.nlm.nih.gov/genomes/all/GCA/000/019/545/GCA_000019545.1_ASM1954v1
ftp://ftp.ncbi.nlm.nih.gov/genomes/all/GCA/000/019/825/GCA_000019825.1_ASM1982v1
ftp://ftp.ncbi.nlm.nih.gov/genomes/all/GCA/000/019/905/GCA_000019905.1_ASM1990v1
ftp://ftp.ncbi.nlm.nih.gov/genomes/all/GCA/000/019/985/GCA_000019985.1_ASM1998v1
ftp://ftp.ncbi.nlm.nih.gov/genomes/all/GCA/000/020/005/GCA_000020005.1_ASM2000v1
ftp://ftp.ncbi.nlm.nih.gov/genomes/all/GCA/000/020/165/GCA_000020165.1_ASM2016v1
ftp://ftp.ncbi.nlm.nih.gov/genomes/all/GCA/000/020/285/GCA_000020285.1_ASM2028v1
ftp://ftp.ncbi.nlm.nih.gov/genomes/all/GCA/000/020/345/GCA_000020345.1_ASM2034v1
ftp://ftp.ncbi.nlm.nih.gov/genomes/all/GCA/000/020/485/GCA_000020485.1_ASM2048v1
ftp://ftp.ncbi.nlm.nih.gov/genomes/all/GCA/000/020/605/GCA_000020605.1_ASM2060v1
ftp://ftp.ncbi.nlm.nih.gov/genomes/all/GCA/000/020/765/GCA_000020765.1_ASM2076v1
ftp://ftp.ncbi.nlm.nih.gov/genomes/all/GCA/000/020/945/GCA_000020945.1_ASM2094v1
ftp://ftp.ncbi.nlm.nih.gov/genomes/all/GCA/000/021/185/GCA_000021185.1_ASM2118v1
ftp://ftp.ncbi.nlm.nih.gov/genomes/all/GCA/000/021/205/GCA_000021205.1_ASM2120v1
ftp://ftp.ncbi.nlm.nih.gov/genomes/all/GCA/000/021/225/GCA_000021225.1_ASM2122v1
ftp://ftp.ncbi.nlm.nih.gov/genomes/all/GCA/000/021/305/GCA_000021305.1_ASM2130v1
ftp://ftp.ncbi.nlm.nih.gov/genomes/all/GCA/000/021/445/GCA_000021445.1_ASM2144v1
ftp://ftp.ncbi.nlm.nih.gov/genomes/all/GCA/000/021/785/GCA_000021785.1_ASM2178v1
ftp://ftp.ncbi.nlm.nih.gov/genomes/all/GCA/000/021/925/GCA_000021925.1_ASM2192v1
ftp://ftp.ncbi.nlm.nih.gov/genomes/all/GCA/000/022/065/GCA_000022065.1_ASM2206v1
ftp://ftp.ncbi.nlm.nih.gov/genomes/all/GCA/000/022/325/GCA_000022325.1_ASM2232v1
ftp://ftp.ncbi.nlm.nih.gov/genomes/all/GCA/000/022/505/GCA_000022505.1_ASM2250v1
ftp://ftp.ncbi.nlm.nih.gov/genomes/all/GCA/000/022/765/GCA_000022765.1_ASM2276v1
ftp://ftp.ncbi.nlm.nih.gov/genomes/all/GCA/000/022/865/GCA_000022865.1_ASM2286v1
ftp://ftp.ncbi.nlm.nih.gov/genomes/all/GCA/000/022/925/GCA_000022925.1_ASM2292v1
ftp://ftp.ncbi.nlm.nih.gov/genomes/all/GCA/000/023/045/GCA_000023045.1_ASM2304v1
ftp://ftp.ncbi.nlm.nih.gov/genomes/all/GCA/000/023/085/GCA_000023085.1_ASM2308v1
ftp://ftp.ncbi.nlm.nih.gov/genomes/all/GCA/000/023/385/GCA_000023385.1_ASM2338v1
ftp://ftp.ncbi.nlm.nih.gov/genomes/all/GCA/000/023/585/GCA_000023585.1_ASM2358v1
ftp://ftp.ncbi.nlm.nih.gov/genomes/all/GCA/000/024/105/GCA_000024105.1_ASM2410v1
ftp://ftp.ncbi.nlm.nih.gov/genomes/all/GCA/000/024/205/GCA_000024205.1_ASM2420v1
ftp://ftp.ncbi.nlm.nih.gov/genomes/all/GCA/000/024/285/GCA_000024285.1_ASM2428v1
ftp://ftp.ncbi.nlm.nih.gov/genomes/all/GCA/000/024/585/GCA_000024585.1_ASM2458v1
ftp://ftp.ncbi.nlm.nih.gov/genomes/all/GCA/000/024/605/GCA_000024605.1_ASM2460v1
ftp://ftp.ncbi.nlm.nih.gov/genomes/all/GCA/000/024/685/GCA_000024685.1_ASM2468v1
ftp://ftp.ncbi.nlm.nih.gov/genomes/all/GCA/000/024/705/GCA_000024705.1_ASM2470v1
ftp://ftp.ncbi.nlm.nih.gov/genomes/all/GCA/000/024/945/GCA_000024945.1_ASM2494v1
ftp://ftp.ncbi.nlm.nih.gov/genomes/all/GCA/000/025/045/GCA_000025045.1_ASM2504v1
ftp://ftp.ncbi.nlm.nih.gov/genomes/all/GCA/000/025/085/GCA_000025085.1_ASM2508v1
ftp://ftp.ncbi.nlm.nih.gov/genomes/all/GCA/000/025/145/GCA_000025145.2_ASM2514v1
ftp://ftp.ncbi.nlm.nih.gov/genomes/all/GCA/000/025/225/GCA_000025225.2_ASM2522v1
ftp://ftp.ncbi.nlm.nih.gov/genomes/all/GCA/000/025/305/GCA_000025305.1_ASM2530v1
ftp://ftp.ncbi.nlm.nih.gov/genomes/all/GCA/000/025/645/GCA_000025645.1_ASM2564v1
ftp://ftp.ncbi.nlm.nih.gov/genomes/all/GCA/000/025/805/GCA_000025805.1_ASM2580v1
ftp://ftp.ncbi.nlm.nih.gov/genomes/all/GCA/000/025/825/GCA_000025825.1_ASM2582v1
ftp://ftp.ncbi.nlm.nih.gov/genomes/all/GCA/000/026/065/GCA_000026065.1_ASM2606v1
ftp://ftp.ncbi.nlm.nih.gov/genomes/all/GCA/000/026/405/GCA_000026405.1_ASM2640v1
ftp://ftp.ncbi.nlm.nih.gov/genomes/all/GCA/000/026/485/GCA_000026485.1_ASM2648v1
ftp://ftp.ncbi.nlm.nih.gov/genomes/all/GCA/000/026/505/GCA_000026505.1_ASM2650v1
ftp://ftp.ncbi.nlm.nih.gov/genomes/all/GCA/000/026/525/GCA_000026525.1_ASM2652v1
ftp://ftp.ncbi.nlm.nih.gov/genomes/all/GCA/000/026/585/GCA_000026585.1_ASM2658v1
ftp://ftp.ncbi.nlm.nih.gov/genomes/all/GCA/000/026/605/GCA_000026605.1_ASM2660v1
ftp://ftp.ncbi.nlm.nih.gov/genomes/all/GCA/000/026/665/GCA_000026665.1_ASM2666v1
ftp://ftp.ncbi.nlm.nih.gov/genomes/all/GCA/000/026/705/GCA_000026705.1_ASM2670v1
ftp://ftp.ncbi.nlm.nih.gov/genomes/all/GCA/000/026/725/GCA_000026725.1_ASM2672v1
ftp://ftp.ncbi.nlm.nih.gov/genomes/all/GCA/000/026/745/GCA_000026745.1_ASM2674v1
ftp://ftp.ncbi.nlm.nih.gov/genomes/all/GCA/000/027/045/GCA_000027045.1_ASM2704v1
ftp://ftp.ncbi.nlm.nih.gov/genomes/all/GCA/000/027/145/GCA_000027145.1_ASM2714v1
ftp://ftp.ncbi.nlm.nih.gov/genomes/all/GCA/000/027/165/GCA_000027165.1_ASM2716v1
ftp://ftp.ncbi.nlm.nih.gov/genomes/all/GCA/000/027/185/GCA_000027185.1_ASM2718v1
ftp://ftp.ncbi.nlm.nih.gov/genomes/all/GCA/000/056/065/GCA_000056065.1_ASM5606v1
ftp://ftp.ncbi.nlm.nih.gov/genomes/all/GCA/000/060/285/GCA_000060285.1_ASM6028v1
ftp://ftp.ncbi.nlm.nih.gov/genomes/all/GCA/000/063/585/GCA_000063585.1_ASM6358v1
ftp://ftp.ncbi.nlm.nih.gov/genomes/all/GCA/000/085/225/GCA_000085225.1_ASM8522v1
ftp://ftp.ncbi.nlm.nih.gov/genomes/all/GCA/000/091/405/GCA_000091405.1_ASM9140v1
ftp://ftp.ncbi.nlm.nih.gov/genomes/all/GCA/000/091/645/GCA_000091645.1_ASM9164v1
ftp://ftp.ncbi.nlm.nih.gov/genomes/all/GCA/000/091/905/GCA_000091905.1_ASM9190v1
ftp://ftp.ncbi.nlm.nih.gov/genomes/all/GCA/000/092/165/GCA_000092165.1_ASM9216v1
ftp://ftp.ncbi.nlm.nih.gov/genomes/all/GCA/000/092/345/GCA_000092345.1_ASM9234v1
ftp://ftp.ncbi.nlm.nih.gov/genomes/all/GCA/000/092/405/GCA_000092405.1_ASM9240v1
ftp://ftp.ncbi.nlm.nih.gov/genomes/all/GCA/000/092/445/GCA_000092445.1_ASM9244v1
ftp://ftp.ncbi.nlm.nih.gov/genomes/all/GCA/000/092/505/GCA_000092505.1_ASM9250v1
ftp://ftp.ncbi.nlm.nih.gov/genomes/all/GCA/000/092/905/GCA_000092905.1_ASM9290v1
ftp://ftp.ncbi.nlm.nih.gov/genomes/all/GCA/000/092/945/GCA_000092945.1_ASM9294v1
ftp://ftp.ncbi.nlm.nih.gov/genomes/all/GCA/000/092/965/GCA_000092965.1_ASM9296v1
ftp://ftp.ncbi.nlm.nih.gov/genomes/all/GCA/000/093/085/GCA_000093085.1_ASM9308v1
ftp://ftp.ncbi.nlm.nih.gov/genomes/all/GCA/000/093/125/GCA_000093125.2_ASM9312v2
ftp://ftp.ncbi.nlm.nih.gov/genomes/all/GCA/000/143/205/GCA_000143205.1_ASM14320v1
ftp://ftp.ncbi.nlm.nih.gov/genomes/all/GCA/000/143/435/GCA_000143435.1_ASM14343v1
ftp://ftp.ncbi.nlm.nih.gov/genomes/all/GCA/000/143/605/GCA_000143605.1_ASM14360v1
ftp://ftp.ncbi.nlm.nih.gov/genomes/all/GCA/000/143/685/GCA_000143685.1_ASM14368v1
ftp://ftp.ncbi.nlm.nih.gov/genomes/all/GCA/000/144/625/GCA_000144625.1_ASM14462v1
ftp://ftp.ncbi.nlm.nih.gov/genomes/all/GCA/000/144/645/GCA_000144645.1_ASM14464v1
ftp://ftp.ncbi.nlm.nih.gov/genomes/all/GCA/000/144/695/GCA_000144695.1_ASM14469v1
ftp://ftp.ncbi.nlm.nih.gov/genomes/all/GCA/000/144/955/GCA_000144955.1_ASM14495v1
ftp://ftp.ncbi.nlm.nih.gov/genomes/all/GCA/000/145/035/GCA_000145035.1_ASM14503v1
ftp://ftp.ncbi.nlm.nih.gov/genomes/all/GCA/000/145/215/GCA_000145215.1_ASM14521v1
ftp://ftp.ncbi.nlm.nih.gov/genomes/all/GCA/000/145/275/GCA_000145275.1_ASM14527v1
ftp://ftp.ncbi.nlm.nih.gov/genomes/all/GCA/000/145/595/GCA_000145595.1_ASM14559v1
ftp://ftp.ncbi.nlm.nih.gov/genomes/all/GCA/000/145/615/GCA_000145615.1_ASM14561v1
ftp://ftp.ncbi.nlm.nih.gov/genomes/all/GCA/000/146/185/GCA_000146185.1_ASM14618v1
ftp://ftp.ncbi.nlm.nih.gov/genomes/all/GCA/000/146/565/GCA_000146565.1_ASM14656v1
ftp://ftp.ncbi.nlm.nih.gov/genomes/all/GCA/000/146/875/GCA_000146875.2_ASM14687v2
ftp://ftp.ncbi.nlm.nih.gov/genomes/all/GCA/000/146/975/GCA_000146975.1_ASM14697v1
ftp://ftp.ncbi.nlm.nih.gov/genomes/all/GCA/000/147/095/GCA_000147095.1_ASM14709v1
ftp://ftp.ncbi.nlm.nih.gov/genomes/all/GCA/000/147/695/GCA_000147695.3_ASM14769v3
ftp://ftp.ncbi.nlm.nih.gov/genomes/all/GCA/000/148/425/GCA_000148425.1_ASM14842v1
ftp://ftp.ncbi.nlm.nih.gov/genomes/all/GCA/000/148/815/GCA_000148815.2_ASM14881v1
ftp://ftp.ncbi.nlm.nih.gov/genomes/all/GCA/000/152/245/GCA_000152245.2_ASM15224v2
ftp://ftp.ncbi.nlm.nih.gov/genomes/all/GCA/000/155/515/GCA_000155515.2_ASM15551v2
ftp://ftp.ncbi.nlm.nih.gov/genomes/all/GCA/000/157/355/GCA_000157355.2_ASM15735v2
ftp://ftp.ncbi.nlm.nih.gov/genomes/all/GCA/000/159/455/GCA_000159455.2_ASM15945v2
ftp://ftp.ncbi.nlm.nih.gov/genomes/all/GCA/000/159/535/GCA_000159535.2_ASM15953v2
ftp://ftp.ncbi.nlm.nih.gov/genomes/all/GCA/000/160/335/GCA_000160335.2_ASM16033v2
ftp://ftp.ncbi.nlm.nih.gov/genomes/all/GCA/000/163/895/GCA_000163895.2_ASM16389v2
ftp://ftp.ncbi.nlm.nih.gov/genomes/all/GCA/000/164/675/GCA_000164675.2_ASM16467v2
ftp://ftp.ncbi.nlm.nih.gov/genomes/all/GCA/000/164/985/GCA_000164985.2_ASM16498v2
ftp://ftp.ncbi.nlm.nih.gov/genomes/all/GCA/000/165/465/GCA_000165465.1_ASM16546v1
ftp://ftp.ncbi.nlm.nih.gov/genomes/all/GCA/000/165/775/GCA_000165775.3_ASM16577v3
ftp://ftp.ncbi.nlm.nih.gov/genomes/all/GCA/000/165/925/GCA_000165925.1_ASM16592v1
ftp://ftp.ncbi.nlm.nih.gov/genomes/all/GCA/000/166/075/GCA_000166075.1_ASM16607v1
ftp://ftp.ncbi.nlm.nih.gov/genomes/all/GCA/000/166/335/GCA_000166335.1_ASM16633v1
ftp://ftp.ncbi.nlm.nih.gov/genomes/all/GCA/000/166/355/GCA_000166355.1_ASM16635v1
ftp://ftp.ncbi.nlm.nih.gov/genomes/all/GCA/000/166/415/GCA_000166415.1_ASM16641v1
ftp://ftp.ncbi.nlm.nih.gov/genomes/all/GCA/000/166/695/GCA_000166695.1_ASM16669v1
ftp://ftp.ncbi.nlm.nih.gov/genomes/all/GCA/000/166/775/GCA_000166775.1_ASM16677v1
ftp://ftp.ncbi.nlm.nih.gov/genomes/all/GCA/000/168/355/GCA_000168355.3_ASM16835v3
ftp://ftp.ncbi.nlm.nih.gov/genomes/all/GCA/000/168/575/GCA_000168575.2_ASM16857v2
ftp://ftp.ncbi.nlm.nih.gov/genomes/all/GCA/000/168/595/GCA_000168595.2_ASM16859v2
ftp://ftp.ncbi.nlm.nih.gov/genomes/all/GCA/000/168/635/GCA_000168635.2_ASM16863v2
ftp://ftp.ncbi.nlm.nih.gov/genomes/all/GCA/000/168/695/GCA_000168695.2_ASM16869v2
ftp://ftp.ncbi.nlm.nih.gov/genomes/all/GCA/000/169/195/GCA_000169195.2_ASM16919v2
ftp://ftp.ncbi.nlm.nih.gov/genomes/all/GCA/000/172/575/GCA_000172575.2_ASM17257v2
ftp://ftp.ncbi.nlm.nih.gov/genomes/all/GCA/000/174/395/GCA_000174395.2_ASM17439v2
ftp://ftp.ncbi.nlm.nih.gov/genomes/all/GCA/000/174/795/GCA_000174795.2_ASM17479v2
ftp://ftp.ncbi.nlm.nih.gov/genomes/all/GCA/000/175/295/GCA_000175295.2_ASM17529v2
ftp://ftp.ncbi.nlm.nih.gov/genomes/all/GCA/000/177/235/GCA_000177235.2_ASM17723v2
ftp://ftp.ncbi.nlm.nih.gov/genomes/all/GCA/000/178/115/GCA_000178115.2_ASM17811v2
ftp://ftp.ncbi.nlm.nih.gov/genomes/all/GCA/000/178/395/GCA_000178395.2_ASM17839v2
ftp://ftp.ncbi.nlm.nih.gov/genomes/all/GCA/000/178/835/GCA_000178835.2_ASM17883v2
ftp://ftp.ncbi.nlm.nih.gov/genomes/all/GCA/000/179/635/GCA_000179635.2_ASM17963v2
ftp://ftp.ncbi.nlm.nih.gov/genomes/all/GCA/000/180/515/GCA_000180515.2_ASM18051v2
ftp://ftp.ncbi.nlm.nih.gov/genomes/all/GCA/000/182/835/GCA_000182835.1_ASM18283v1
ftp://ftp.ncbi.nlm.nih.gov/genomes/all/GCA/000/182/875/GCA_000182875.1_ASM18287v1
ftp://ftp.ncbi.nlm.nih.gov/genomes/all/GCA/000/184/705/GCA_000184705.1_ASM18470v1
ftp://ftp.ncbi.nlm.nih.gov/genomes/all/GCA/000/184/925/GCA_000184925.1_ASM18492v1
ftp://ftp.ncbi.nlm.nih.gov/genomes/all/GCA/000/185/885/GCA_000185885.1_ASM18588v1
ftp://ftp.ncbi.nlm.nih.gov/genomes/all/GCA/000/186/405/GCA_000186405.1_ASM18640v1
ftp://ftp.ncbi.nlm.nih.gov/genomes/all/GCA/000/186/745/GCA_000186745.1_ASM18674v1
ftp://ftp.ncbi.nlm.nih.gov/genomes/all/GCA/000/188/715/GCA_000188715.1_ASM18871v1
ftp://ftp.ncbi.nlm.nih.gov/genomes/all/GCA/000/189/495/GCA_000189495.1_ASM18949v1
ftp://ftp.ncbi.nlm.nih.gov/genomes/all/GCA/000/189/515/GCA_000189515.1_ASM18951v1
ftp://ftp.ncbi.nlm.nih.gov/genomes/all/GCA/000/189/775/GCA_000189775.3_ASM18977v3
ftp://ftp.ncbi.nlm.nih.gov/genomes/all/GCA/000/190/515/GCA_000190515.1_ASM19051v1
ftp://ftp.ncbi.nlm.nih.gov/genomes/all/GCA/000/190/635/GCA_000190635.1_ASM19063v1
ftp://ftp.ncbi.nlm.nih.gov/genomes/all/GCA/000/191/165/GCA_000191165.1_ASM19116v1
ftp://ftp.ncbi.nlm.nih.gov/genomes/all/GCA/000/191/545/GCA_000191545.1_ASM19154v1
ftp://ftp.ncbi.nlm.nih.gov/genomes/all/GCA/000/191/905/GCA_000191905.1_ASM19190v1
ftp://ftp.ncbi.nlm.nih.gov/genomes/all/GCA/000/192/705/GCA_000192705.1_ASM19270v1
ftp://ftp.ncbi.nlm.nih.gov/genomes/all/GCA/000/193/205/GCA_000193205.1_ASM19320v1
ftp://ftp.ncbi.nlm.nih.gov/genomes/all/GCA/000/193/355/GCA_000193355.1_ASM19335v1
ftp://ftp.ncbi.nlm.nih.gov/genomes/all/GCA/000/193/435/GCA_000193435.3_ASM19343v3
ftp://ftp.ncbi.nlm.nih.gov/genomes/all/GCA/000/194/115/GCA_000194115.1_ASM19411v1
ftp://ftp.ncbi.nlm.nih.gov/genomes/all/GCA/000/194/765/GCA_000194765.1_ASM19476v1
ftp://ftp.ncbi.nlm.nih.gov/genomes/all/GCA/000/194/785/GCA_000194785.1_ASM19478v1
ftp://ftp.ncbi.nlm.nih.gov/genomes/all/GCA/000/195/395/GCA_000195395.4_ASM19539v4
ftp://ftp.ncbi.nlm.nih.gov/genomes/all/GCA/000/195/435/GCA_000195435.4_ASM19543v4
ftp://ftp.ncbi.nlm.nih.gov/genomes/all/GCA/000/195/515/GCA_000195515.1_ASM19551v1
ftp://ftp.ncbi.nlm.nih.gov/genomes/all/GCA/000/195/575/GCA_000195575.1_ASM19557v1
ftp://ftp.ncbi.nlm.nih.gov/genomes/all/GCA/000/195/795/GCA_000195795.1_ASM19579v1
ftp://ftp.ncbi.nlm.nih.gov/genomes/all/GCA/000/196/035/GCA_000196035.1_ASM19603v1
ftp://ftp.ncbi.nlm.nih.gov/genomes/all/GCA/000/196/055/GCA_000196055.1_ASM19605v1
ftp://ftp.ncbi.nlm.nih.gov/genomes/all/GCA/000/196/455/GCA_000196455.1_ASM19645v1
ftp://ftp.ncbi.nlm.nih.gov/genomes/all/GCA/000/196/595/GCA_000196595.1_ASM19659v1
ftp://ftp.ncbi.nlm.nih.gov/genomes/all/GCA/000/196/735/GCA_000196735.1_ASM19673v1
ftp://ftp.ncbi.nlm.nih.gov/genomes/all/GCA/000/196/855/GCA_000196855.1_ASM19685v1
ftp://ftp.ncbi.nlm.nih.gov/genomes/all/GCA/000/197/755/GCA_000197755.2_ASM19775v2
ftp://ftp.ncbi.nlm.nih.gov/genomes/all/GCA/000/203/195/GCA_000203195.1_ASM20319v1
ftp://ftp.ncbi.nlm.nih.gov/genomes/all/GCA/000/203/855/GCA_000203855.3_ASM20385v3
ftp://ftp.ncbi.nlm.nih.gov/genomes/all/GCA/000/204/275/GCA_000204275.1_ASM20427v1
ftp://ftp.ncbi.nlm.nih.gov/genomes/all/GCA/000/204/565/GCA_000204565.1_ASM20456v1
ftp://ftp.ncbi.nlm.nih.gov/genomes/all/GCA/000/204/625/GCA_000204625.1_ASM20462v1
ftp://ftp.ncbi.nlm.nih.gov/genomes/all/GCA/000/204/665/GCA_000204665.1_ASM20466v1
ftp://ftp.ncbi.nlm.nih.gov/genomes/all/GCA/000/204/985/GCA_000204985.1_ASM20498v1
ftp://ftp.ncbi.nlm.nih.gov/genomes/all/GCA/000/208/405/GCA_000208405.1_ASM20840v1
ftp://ftp.ncbi.nlm.nih.gov/genomes/all/GCA/000/209/755/GCA_000209755.1_ASM20975v1
ftp://ftp.ncbi.nlm.nih.gov/genomes/all/GCA/000/209/795/GCA_000209795.2_ASM20979v2
ftp://ftp.ncbi.nlm.nih.gov/genomes/all/GCA/000/210/315/GCA_000210315.1_ASM21031v1
ftp://ftp.ncbi.nlm.nih.gov/genomes/all/GCA/000/210/515/GCA_000210515.1_ASM21051v1
ftp://ftp.ncbi.nlm.nih.gov/genomes/all/GCA/000/210/815/GCA_000210815.2_ASM21081v2
ftp://ftp.ncbi.nlm.nih.gov/genomes/all/GCA/000/210/935/GCA_000210935.1_ASM21093v1
ftp://ftp.ncbi.nlm.nih.gov/genomes/all/GCA/000/210/955/GCA_000210955.1_ASM21095v1
ftp://ftp.ncbi.nlm.nih.gov/genomes/all/GCA/000/210/975/GCA_000210975.1_ASM21097v1
ftp://ftp.ncbi.nlm.nih.gov/genomes/all/GCA/000/210/995/GCA_000210995.1_ASM21099v1
ftp://ftp.ncbi.nlm.nih.gov/genomes/all/GCA/000/211/015/GCA_000211015.1_ASM21101v1
ftp://ftp.ncbi.nlm.nih.gov/genomes/all/GCA/000/211/035/GCA_000211035.2_ASM21103v2
ftp://ftp.ncbi.nlm.nih.gov/genomes/all/GCA/000/211/055/GCA_000211055.2_ASM21105v2
ftp://ftp.ncbi.nlm.nih.gov/genomes/all/GCA/000/211/255/GCA_000211255.2_ASM21125v2
ftp://ftp.ncbi.nlm.nih.gov/genomes/all/GCA/000/211/375/GCA_000211375.1_ASM21137v1
ftp://ftp.ncbi.nlm.nih.gov/genomes/all/GCA/000/212/395/GCA_000212395.1_ASM21239v1
ftp://ftp.ncbi.nlm.nih.gov/genomes/all/GCA/000/213/235/GCA_000213235.1_ASM21323v1
ftp://ftp.ncbi.nlm.nih.gov/genomes/all/GCA/000/213/255/GCA_000213255.1_ASM21325v1
ftp://ftp.ncbi.nlm.nih.gov/genomes/all/GCA/000/213/825/GCA_000213825.1_ASM21382v1
ftp://ftp.ncbi.nlm.nih.gov/genomes/all/GCA/000/214/435/GCA_000214435.1_ASM21443v1
ftp://ftp.ncbi.nlm.nih.gov/genomes/all/GCA/000/214/705/GCA_000214705.1_ASM21470v1
ftp://ftp.ncbi.nlm.nih.gov/genomes/all/GCA/000/214/785/GCA_000214785.1_ASM21478v1
ftp://ftp.ncbi.nlm.nih.gov/genomes/all/GCA/000/215/085/GCA_000215085.1_ASM21508v1
ftp://ftp.ncbi.nlm.nih.gov/genomes/all/GCA/000/217/835/GCA_000217835.1_ASM21783v1
ftp://ftp.ncbi.nlm.nih.gov/genomes/all/GCA/000/218/305/GCA_000218305.1_ASM21830v1
ftp://ftp.ncbi.nlm.nih.gov/genomes/all/GCA/000/218/855/GCA_000218855.1_ASM21885v1
ftp://ftp.ncbi.nlm.nih.gov/genomes/all/GCA/000/218/915/GCA_000218915.1_ASM21891v1
ftp://ftp.ncbi.nlm.nih.gov/genomes/all/GCA/000/219/535/GCA_000219535.3_ASM21953v3
ftp://ftp.ncbi.nlm.nih.gov/genomes/all/GCA/000/219/765/GCA_000219765.1_ASM21976v1
ftp://ftp.ncbi.nlm.nih.gov/genomes/all/GCA/000/219/785/GCA_000219785.1_ASM21978v1
ftp://ftp.ncbi.nlm.nih.gov/genomes/all/GCA/000/219/805/GCA_000219805.1_ASM21980v1
ftp://ftp.ncbi.nlm.nih.gov/genomes/all/GCA/000/219/855/GCA_000219855.1_ASM21985v1
ftp://ftp.ncbi.nlm.nih.gov/genomes/all/GCA/000/219/875/GCA_000219875.1_ASM21987v1
ftp://ftp.ncbi.nlm.nih.gov/genomes/all/GCA/000/221/645/GCA_000221645.1_ASM22164v1
ftp://ftp.ncbi.nlm.nih.gov/genomes/all/GCA/000/221/985/GCA_000221985.1_ASM22198v1
ftp://ftp.ncbi.nlm.nih.gov/genomes/all/GCA/000/224/985/GCA_000224985.1_ASM22498v1
ftp://ftp.ncbi.nlm.nih.gov/genomes/all/GCA/000/225/265/GCA_000225265.1_ASM22526v1
ftp://ftp.ncbi.nlm.nih.gov/genomes/all/GCA/000/225/325/GCA_000225325.1_ASM22532v1
ftp://ftp.ncbi.nlm.nih.gov/genomes/all/GCA/000/225/345/GCA_000225345.1_ASM22534v1
ftp://ftp.ncbi.nlm.nih.gov/genomes/all/GCA/000/227/465/GCA_000227465.1_ASM22746v1
ftp://ftp.ncbi.nlm.nih.gov/genomes/all/GCA/000/227/485/GCA_000227485.1_ASM22748v1
ftp://ftp.ncbi.nlm.nih.gov/genomes/all/GCA/000/227/705/GCA_000227705.3_ASM22770v3
ftp://ftp.ncbi.nlm.nih.gov/genomes/all/GCA/000/230/275/GCA_000230275.1_ASM23027v1
ftp://ftp.ncbi.nlm.nih.gov/genomes/all/GCA/000/230/295/GCA_000230295.1_ASM23029v1
ftp://ftp.ncbi.nlm.nih.gov/genomes/all/GCA/000/231/385/GCA_000231385.3_ASM23138v3
ftp://ftp.ncbi.nlm.nih.gov/genomes/all/GCA/000/231/405/GCA_000231405.3_ASM23140v3
ftp://ftp.ncbi.nlm.nih.gov/genomes/all/GCA/000/231/865/GCA_000231865.1_ASM23186v1
ftp://ftp.ncbi.nlm.nih.gov/genomes/all/GCA/000/231/885/GCA_000231885.1_ASM23188v1
ftp://ftp.ncbi.nlm.nih.gov/genomes/all/GCA/000/231/905/GCA_000231905.1_ASM23190v1
ftp://ftp.ncbi.nlm.nih.gov/genomes/all/GCA/000/231/925/GCA_000231925.1_ASM23192v1
ftp://ftp.ncbi.nlm.nih.gov/genomes/all/GCA/000/233/575/GCA_000233575.1_ASM23357v1
ftp://ftp.ncbi.nlm.nih.gov/genomes/all/GCA/000/233/715/GCA_000233715.3_ASM23371v3
ftp://ftp.ncbi.nlm.nih.gov/genomes/all/GCA/000/233/755/GCA_000233755.1_ASM23375v1
ftp://ftp.ncbi.nlm.nih.gov/genomes/all/GCA/000/234/825/GCA_000234825.3_ASM23482v3
ftp://ftp.ncbi.nlm.nih.gov/genomes/all/GCA/000/235/585/GCA_000235585.1_ASM23558v1
ftp://ftp.ncbi.nlm.nih.gov/genomes/all/GCA/000/235/605/GCA_000235605.1_ASM23560v1
ftp://ftp.ncbi.nlm.nih.gov/genomes/all/GCA/000/236/455/GCA_000236455.2_ASM23645v2
ftp://ftp.ncbi.nlm.nih.gov/genomes/all/GCA/000/236/475/GCA_000236475.1_ASM23647v1
ftp://ftp.ncbi.nlm.nih.gov/genomes/all/GCA/000/236/605/GCA_000236605.1_ASM23660v1
ftp://ftp.ncbi.nlm.nih.gov/genomes/all/GCA/000/236/925/GCA_000236925.1_ASM23692v1
ftp://ftp.ncbi.nlm.nih.gov/genomes/all/GCA/000/237/085/GCA_000237085.1_ASM23708v1
ftp://ftp.ncbi.nlm.nih.gov/genomes/all/GCA/000/237/125/GCA_000237125.1_ASM23712v1
ftp://ftp.ncbi.nlm.nih.gov/genomes/all/GCA/000/237/265/GCA_000237265.1_ASM23726v1
ftp://ftp.ncbi.nlm.nih.gov/genomes/all/GCA/000/237/325/GCA_000237325.1_ASM23732v1
ftp://ftp.ncbi.nlm.nih.gov/genomes/all/GCA/000/237/975/GCA_000237975.1_ASM23797v1
ftp://ftp.ncbi.nlm.nih.gov/genomes/all/GCA/000/237/995/GCA_000237995.2_ASM23799v2
ftp://ftp.ncbi.nlm.nih.gov/genomes/all/GCA/000/239/195/GCA_000239195.1_ASM23919v1
ftp://ftp.ncbi.nlm.nih.gov/genomes/all/GCA/000/239/235/GCA_000239235.1_ASM23923v1
ftp://ftp.ncbi.nlm.nih.gov/genomes/all/GCA/000/242/855/GCA_000242855.2_ASM24285v2
ftp://ftp.ncbi.nlm.nih.gov/genomes/all/GCA/000/242/895/GCA_000242895.3_ASM24289v3
ftp://ftp.ncbi.nlm.nih.gov/genomes/all/GCA/000/243/135/GCA_000243135.3_ASM24313v3
ftp://ftp.ncbi.nlm.nih.gov/genomes/all/GCA/000/243/155/GCA_000243155.3_ASM24315v3
ftp://ftp.ncbi.nlm.nih.gov/genomes/all/GCA/000/244/875/GCA_000244875.1_ASM24487v1
ftp://ftp.ncbi.nlm.nih.gov/genomes/all/GCA/000/245/495/GCA_000245495.1_ASM24549v1
ftp://ftp.ncbi.nlm.nih.gov/genomes/all/GCA/000/246/835/GCA_000246835.1_ASM24683v1
ftp://ftp.ncbi.nlm.nih.gov/genomes/all/GCA/000/247/605/GCA_000247605.1_ASM24760v1
ftp://ftp.ncbi.nlm.nih.gov/genomes/all/GCA/000/248/095/GCA_000248095.3_ASM24809v3
ftp://ftp.ncbi.nlm.nih.gov/genomes/all/GCA/000/250/655/GCA_000250655.1_ASM25065v1
ftp://ftp.ncbi.nlm.nih.gov/genomes/all/GCA/000/250/905/GCA_000250905.1_ASM25090v1
ftp://ftp.ncbi.nlm.nih.gov/genomes/all/GCA/000/250/925/GCA_000250925.1_ASM25092v1
ftp://ftp.ncbi.nlm.nih.gov/genomes/all/GCA/000/250/945/GCA_000250945.1_ASM25094v1
ftp://ftp.ncbi.nlm.nih.gov/genomes/all/GCA/000/251/085/GCA_000251085.2_ASM25108v2
ftp://ftp.ncbi.nlm.nih.gov/genomes/all/GCA/000/252/975/GCA_000252975.1_ASM25297v1
ftp://ftp.ncbi.nlm.nih.gov/genomes/all/GCA/000/253/135/GCA_000253135.1_ASM25313v1
ftp://ftp.ncbi.nlm.nih.gov/genomes/all/GCA/000/253/155/GCA_000253155.1_ASM25315v1
ftp://ftp.ncbi.nlm.nih.gov/genomes/all/GCA/000/253/195/GCA_000253195.1_ASM25319v1
ftp://ftp.ncbi.nlm.nih.gov/genomes/all/GCA/000/253/315/GCA_000253315.1_ASM25331v1
ftp://ftp.ncbi.nlm.nih.gov/genomes/all/GCA/000/253/335/GCA_000253335.1_ASM25333v1
ftp://ftp.ncbi.nlm.nih.gov/genomes/all/GCA/000/253/395/GCA_000253395.1_ASM25339v1
ftp://ftp.ncbi.nlm.nih.gov/genomes/all/GCA/000/255/115/GCA_000255115.3_ASM25511v3
ftp://ftp.ncbi.nlm.nih.gov/genomes/all/GCA/000/255/615/GCA_000255615.3_ASM25561v3
ftp://ftp.ncbi.nlm.nih.gov/genomes/all/GCA/000/258/535/GCA_000258535.2_ASM25853v2
ftp://ftp.ncbi.nlm.nih.gov/genomes/all/GCA/000/258/885/GCA_000258885.1_ASM25888v1
ftp://ftp.ncbi.nlm.nih.gov/genomes/all/GCA/000/258/905/GCA_000258905.1_ASM25890v1
ftp://ftp.ncbi.nlm.nih.gov/genomes/all/GCA/000/259/365/GCA_000259365.1_ASM25936v1
ftp://ftp.ncbi.nlm.nih.gov/genomes/all/GCA/000/262/145/GCA_000262145.1_ASM26214v1
ftp://ftp.ncbi.nlm.nih.gov/genomes/all/GCA/000/262/385/GCA_000262385.1_ASM26238v1
ftp://ftp.ncbi.nlm.nih.gov/genomes/all/GCA/000/262/675/GCA_000262675.1_ASM26267v1
ftp://ftp.ncbi.nlm.nih.gov/genomes/all/GCA/000/269/925/GCA_000269925.1_ASM26992v1
ftp://ftp.ncbi.nlm.nih.gov/genomes/all/GCA/000/269/945/GCA_000269945.1_ASM26994v1
ftp://ftp.ncbi.nlm.nih.gov/genomes/all/GCA/000/270/085/GCA_000270085.1_ASM27008v1
ftp://ftp.ncbi.nlm.nih.gov/genomes/all/GCA/000/270/145/GCA_000270145.1_ASM27014v1
ftp://ftp.ncbi.nlm.nih.gov/genomes/all/GCA/000/270/165/GCA_000270165.1_ASM27016v1
ftp://ftp.ncbi.nlm.nih.gov/genomes/all/GCA/000/270/205/GCA_000270205.1_ASM27020v1
ftp://ftp.ncbi.nlm.nih.gov/genomes/all/GCA/000/270/305/GCA_000270305.1_ASM27030v1
ftp://ftp.ncbi.nlm.nih.gov/genomes/all/GCA/000/270/465/GCA_000270465.1_ASM27046v1
ftp://ftp.ncbi.nlm.nih.gov/genomes/all/GCA/000/271/325/GCA_000271325.1_ASM27132v1
ftp://ftp.ncbi.nlm.nih.gov/genomes/all/GCA/000/271/405/GCA_000271405.2_ASM27140v2
ftp://ftp.ncbi.nlm.nih.gov/genomes/all/GCA/000/271/665/GCA_000271665.2_ASM27166v2
ftp://ftp.ncbi.nlm.nih.gov/genomes/all/GCA/000/271/865/GCA_000271865.1_ASM27186v1
ftp://ftp.ncbi.nlm.nih.gov/genomes/all/GCA/000/281/195/GCA_000281195.1_ASM28119v1
ftp://ftp.ncbi.nlm.nih.gov/genomes/all/GCA/000/283/555/GCA_000283555.1_ASM28355v1
ftp://ftp.ncbi.nlm.nih.gov/genomes/all/GCA/000/283/575/GCA_000283575.1_ASM28357v1
ftp://ftp.ncbi.nlm.nih.gov/genomes/all/GCA/000/283/615/GCA_000283615.1_ASM28361v1
ftp://ftp.ncbi.nlm.nih.gov/genomes/all/GCA/000/283/635/GCA_000283635.1_ASM28363v1
ftp://ftp.ncbi.nlm.nih.gov/genomes/all/GCA/000/283/675/GCA_000283675.1_ASM28367v1
ftp://ftp.ncbi.nlm.nih.gov/genomes/all/GCA/000/283/695/GCA_000283695.1_ASM28369v1
ftp://ftp.ncbi.nlm.nih.gov/genomes/all/GCA/000/283/975/GCA_000283975.1_ASM28397v1
ftp://ftp.ncbi.nlm.nih.gov/genomes/all/GCA/000/284/095/GCA_000284095.1_ASM28409v1
ftp://ftp.ncbi.nlm.nih.gov/genomes/all/GCA/000/284/395/GCA_000284395.1_ASM28439v1
ftp://ftp.ncbi.nlm.nih.gov/genomes/all/GCA/000/284/435/GCA_000284435.1_ASM28443v1
ftp://ftp.ncbi.nlm.nih.gov/genomes/all/GCA/000/284/515/GCA_000284515.1_ASM28451v1
ftp://ftp.ncbi.nlm.nih.gov/genomes/all/GCA/000/284/535/GCA_000284535.1_ASM28453v1
ftp://ftp.ncbi.nlm.nih.gov/genomes/all/GCA/000/284/575/GCA_000284575.1_ASM28457v1
ftp://ftp.ncbi.nlm.nih.gov/genomes/all/GCA/000/292/415/GCA_000292415.1_ASM29241v1
ftp://ftp.ncbi.nlm.nih.gov/genomes/all/GCA/000/292/455/GCA_000292455.1_ASM29245v1
ftp://ftp.ncbi.nlm.nih.gov/genomes/all/GCA/000/292/705/GCA_000292705.1_ASM29270v1
ftp://ftp.ncbi.nlm.nih.gov/genomes/all/GCA/000/293/765/GCA_000293765.1_ASM29376v1
ftp://ftp.ncbi.nlm.nih.gov/genomes/all/GCA/000/294/495/GCA_000294495.1_ASM29449v1
ftp://ftp.ncbi.nlm.nih.gov/genomes/all/GCA/000/294/775/GCA_000294775.2_ASM29477v2
ftp://ftp.ncbi.nlm.nih.gov/genomes/all/GCA/000/296/595/GCA_000296595.1_ASM29659v1
ftp://ftp.ncbi.nlm.nih.gov/genomes/all/GCA/000/298/115/GCA_000298115.2_ASM29811v2
ftp://ftp.ncbi.nlm.nih.gov/genomes/all/GCA/000/298/875/GCA_000298875.1_ASM29887v1
ftp://ftp.ncbi.nlm.nih.gov/genomes/all/GCA/000/299/015/GCA_000299015.1_ASM29901v1
ftp://ftp.ncbi.nlm.nih.gov/genomes/all/GCA/000/299/135/GCA_000299135.1_ASM29913v1
ftp://ftp.ncbi.nlm.nih.gov/genomes/all/GCA/000/299/355/GCA_000299355.1_ASM29935v1
ftp://ftp.ncbi.nlm.nih.gov/genomes/all/GCA/000/299/435/GCA_000299435.1_ASM29943v1
ftp://ftp.ncbi.nlm.nih.gov/genomes/all/GCA/000/300/135/GCA_000300135.1_ASM30013v1
ftp://ftp.ncbi.nlm.nih.gov/genomes/all/GCA/000/300/475/GCA_000300475.1_ASM30047v1
ftp://ftp.ncbi.nlm.nih.gov/genomes/all/GCA/000/302/475/GCA_000302475.3_ASM30247v3
ftp://ftp.ncbi.nlm.nih.gov/genomes/all/GCA/000/305/335/GCA_000305335.2_ASM30533v2
ftp://ftp.ncbi.nlm.nih.gov/genomes/all/GCA/000/305/775/GCA_000305775.1_ASM30577v1
ftp://ftp.ncbi.nlm.nih.gov/genomes/all/GCA/000/305/815/GCA_000305815.1_ASM30581v1
ftp://ftp.ncbi.nlm.nih.gov/genomes/all/GCA/000/305/935/GCA_000305935.1_ASM30593v1
ftp://ftp.ncbi.nlm.nih.gov/genomes/all/GCA/000/306/745/GCA_000306745.1_ASM30674v1
ftp://ftp.ncbi.nlm.nih.gov/genomes/all/GCA/000/306/805/GCA_000306805.1_ASM30680v1
ftp://ftp.ncbi.nlm.nih.gov/genomes/all/GCA/000/306/905/GCA_000306905.1_ASM30690v1
ftp://ftp.ncbi.nlm.nih.gov/genomes/all/GCA/000/306/985/GCA_000306985.1_ASM30698v1
ftp://ftp.ncbi.nlm.nih.gov/genomes/all/GCA/000/307/005/GCA_000307005.1_ASM30700v1
ftp://ftp.ncbi.nlm.nih.gov/genomes/all/GCA/000/307/025/GCA_000307025.1_ASM30702v1
ftp://ftp.ncbi.nlm.nih.gov/genomes/all/GCA/000/307/045/GCA_000307045.1_ASM30704v1
ftp://ftp.ncbi.nlm.nih.gov/genomes/all/GCA/000/307/065/GCA_000307065.1_ASM30706v1
ftp://ftp.ncbi.nlm.nih.gov/genomes/all/GCA/000/307/085/GCA_000307085.1_ASM30708v1
ftp://ftp.ncbi.nlm.nih.gov/genomes/all/GCA/000/307/125/GCA_000307125.1_ASM30712v1
ftp://ftp.ncbi.nlm.nih.gov/genomes/all/GCA/000/307/165/GCA_000307165.1_ASM30716v1
ftp://ftp.ncbi.nlm.nih.gov/genomes/all/GCA/000/307/185/GCA_000307185.1_ASM30718v1
ftp://ftp.ncbi.nlm.nih.gov/genomes/all/GCA/000/307/535/GCA_000307535.1_ASM30753v1
ftp://ftp.ncbi.nlm.nih.gov/genomes/all/GCA/000/307/585/GCA_000307585.2_ASM30758v2
ftp://ftp.ncbi.nlm.nih.gov/genomes/all/GCA/000/307/615/GCA_000307615.1_ASM30761v1
ftp://ftp.ncbi.nlm.nih.gov/genomes/all/GCA/000/309/565/GCA_000309565.2_ASM30956v2
ftp://ftp.ncbi.nlm.nih.gov/genomes/all/GCA/000/312/685/GCA_000312685.1_ASM31268v1
ftp://ftp.ncbi.nlm.nih.gov/genomes/all/GCA/000/317/855/GCA_000317855.1_ASM31785v1
ftp://ftp.ncbi.nlm.nih.gov/genomes/all/GCA/000/317/915/GCA_000317915.1_ASM31791v1
ftp://ftp.ncbi.nlm.nih.gov/genomes/all/GCA/000/317/975/GCA_000317975.2_ASM31797v2
ftp://ftp.ncbi.nlm.nih.gov/genomes/all/GCA/000/318/035/GCA_000318035.1_ASM31803v1
ftp://ftp.ncbi.nlm.nih.gov/genomes/all/GCA/000/318/055/GCA_000318055.1_ASM31805v1
ftp://ftp.ncbi.nlm.nih.gov/genomes/all/GCA/000/319/475/GCA_000319475.1_ASM31947v1
ftp://ftp.ncbi.nlm.nih.gov/genomes/all/GCA/000/321/395/GCA_000321395.1_ASM32139v1
ftp://ftp.ncbi.nlm.nih.gov/genomes/all/GCA/000/328/545/GCA_000328545.1_ASM32854v1
ftp://ftp.ncbi.nlm.nih.gov/genomes/all/GCA/000/328/625/GCA_000328625.1_ASM32862v1
ftp://ftp.ncbi.nlm.nih.gov/genomes/all/GCA/000/328/765/GCA_000328765.2_ASM32876v2
ftp://ftp.ncbi.nlm.nih.gov/genomes/all/GCA/000/331/995/GCA_000331995.1_ASM33199v1
ftp://ftp.ncbi.nlm.nih.gov/genomes/all/GCA/000/332/735/GCA_000332735.1_ASM33273v1
ftp://ftp.ncbi.nlm.nih.gov/genomes/all/GCA/000/336/405/GCA_000336405.1_ASM33640v1
ftp://ftp.ncbi.nlm.nih.gov/genomes/all/GCA/000/336/445/GCA_000336445.1_ASM33644v1
ftp://ftp.ncbi.nlm.nih.gov/genomes/all/GCA/000/338/115/GCA_000338115.2_ASM33811v2
ftp://ftp.ncbi.nlm.nih.gov/genomes/all/GCA/000/338/735/GCA_000338735.1_ASM33873v1
ftp://ftp.ncbi.nlm.nih.gov/genomes/all/GCA/000/338/755/GCA_000338755.1_ASM33875v1
ftp://ftp.ncbi.nlm.nih.gov/genomes/all/GCA/000/340/885/GCA_000340885.1_ASM34088v1
ftp://ftp.ncbi.nlm.nih.gov/genomes/all/GCA/000/341/665/GCA_000341665.1_ASM34166v1
ftp://ftp.ncbi.nlm.nih.gov/genomes/all/GCA/000/341/875/GCA_000341875.1_ASM34187v1
ftp://ftp.ncbi.nlm.nih.gov/genomes/all/GCA/000/344/575/GCA_000344575.1_ASM34457v1
ftp://ftp.ncbi.nlm.nih.gov/genomes/all/GCA/000/344/745/GCA_000344745.1_ASM34474v1
ftp://ftp.ncbi.nlm.nih.gov/genomes/all/GCA/000/344/765/GCA_000344765.1_ASM34476v1
ftp://ftp.ncbi.nlm.nih.gov/genomes/all/GCA/000/349/795/GCA_000349795.1_ASM34979v1
ftp://ftp.ncbi.nlm.nih.gov/genomes/all/GCA/000/349/885/GCA_000349885.2_ASM34988v2
ftp://ftp.ncbi.nlm.nih.gov/genomes/all/GCA/000/349/925/GCA_000349925.2_ASM34992v2
ftp://ftp.ncbi.nlm.nih.gov/genomes/all/GCA/000/359/625/GCA_000359625.1_ASM35962v1
ftp://ftp.ncbi.nlm.nih.gov/genomes/all/GCA/000/382/925/GCA_000382925.1_ASM38292v1
ftp://ftp.ncbi.nlm.nih.gov/genomes/all/GCA/000/382/945/GCA_000382945.1_ASM38294v1
ftp://ftp.ncbi.nlm.nih.gov/genomes/all/GCA/000/382/965/GCA_000382965.1_ASM38296v1
ftp://ftp.ncbi.nlm.nih.gov/genomes/all/GCA/000/382/985/GCA_000382985.1_ASM38298v1
ftp://ftp.ncbi.nlm.nih.gov/genomes/all/GCA/000/383/005/GCA_000383005.1_ASM38300v1
ftp://ftp.ncbi.nlm.nih.gov/genomes/all/GCA/000/385/925/GCA_000385925.1_ASM38592v1
ftp://ftp.ncbi.nlm.nih.gov/genomes/all/GCA/000/389/635/GCA_000389635.1_ASM38963v1
ftp://ftp.ncbi.nlm.nih.gov/genomes/all/GCA/000/389/675/GCA_000389675.2_ASM38967v2
ftp://ftp.ncbi.nlm.nih.gov/genomes/all/GCA/000/390/245/GCA_000390245.1_ASM39024v1
ftp://ftp.ncbi.nlm.nih.gov/genomes/all/GCA/000/392/485/GCA_000392485.2_ASM39248v2
ftp://ftp.ncbi.nlm.nih.gov/genomes/all/GCA/000/397/165/GCA_000397165.1_ASM39716v1
ftp://ftp.ncbi.nlm.nih.gov/genomes/all/GCA/000/403/625/GCA_000403625.1_ASM40362v1
ftp://ftp.ncbi.nlm.nih.gov/genomes/all/GCA/000/404/205/GCA_000404205.1_ASM40420v1
ftp://ftp.ncbi.nlm.nih.gov/genomes/all/GCA/000/408/885/GCA_000408885.1_ASM40888v1
ftp://ftp.ncbi.nlm.nih.gov/genomes/all/GCA/000/410/995/GCA_000410995.1_ASM41099v1
ftp://ftp.ncbi.nlm.nih.gov/genomes/all/GCA/000/412/205/GCA_000412205.1_ASM41220v1
ftp://ftp.ncbi.nlm.nih.gov/genomes/all/GCA/000/412/775/GCA_000412775.1_ASM41277v1
ftp://ftp.ncbi.nlm.nih.gov/genomes/all/GCA/000/418/345/GCA_000418345.1_ASM41834v1
ftp://ftp.ncbi.nlm.nih.gov/genomes/all/GCA/000/418/475/GCA_000418475.1_ASM41847v1
ftp://ftp.ncbi.nlm.nih.gov/genomes/all/GCA/000/418/495/GCA_000418495.1_ASM41849v1
ftp://ftp.ncbi.nlm.nih.gov/genomes/all/GCA/000/418/515/GCA_000418515.1_ASM41851v1
ftp://ftp.ncbi.nlm.nih.gov/genomes/all/GCA/000/422/045/GCA_000422045.1_ASM42204v1
ftp://ftp.ncbi.nlm.nih.gov/genomes/all/GCA/000/422/165/GCA_000422165.1_ASM42216v1
ftp://ftp.ncbi.nlm.nih.gov/genomes/all/GCA/000/427/035/GCA_000427035.1_09mas018883
ftp://ftp.ncbi.nlm.nih.gov/genomes/all/GCA/000/427/055/GCA_000427055.1_ILRI112
ftp://ftp.ncbi.nlm.nih.gov/genomes/all/GCA/000/427/075/GCA_000427075.1_ILRI005
ftp://ftp.ncbi.nlm.nih.gov/genomes/all/GCA/000/438/585/GCA_000438585.1_ASM43858v1
ftp://ftp.ncbi.nlm.nih.gov/genomes/all/GCA/000/438/605/GCA_000438605.1_ASM43860v1
ftp://ftp.ncbi.nlm.nih.gov/genomes/all/GCA/000/438/625/GCA_000438625.1_ASM43862v1
ftp://ftp.ncbi.nlm.nih.gov/genomes/all/GCA/000/438/645/GCA_000438645.1_ASM43864v1
ftp://ftp.ncbi.nlm.nih.gov/genomes/all/GCA/000/438/665/GCA_000438665.1_ASM43866v1
ftp://ftp.ncbi.nlm.nih.gov/genomes/all/GCA/000/438/685/GCA_000438685.2_ASM43868v2
ftp://ftp.ncbi.nlm.nih.gov/genomes/all/GCA/000/438/705/GCA_000438705.2_ASM43870v2
ftp://ftp.ncbi.nlm.nih.gov/genomes/all/GCA/000/438/725/GCA_000438725.2_ASM43872v2
ftp://ftp.ncbi.nlm.nih.gov/genomes/all/GCA/000/438/745/GCA_000438745.2_ASM43874v2
ftp://ftp.ncbi.nlm.nih.gov/genomes/all/GCA/000/439/275/GCA_000439275.1_ASM43927v1
ftp://ftp.ncbi.nlm.nih.gov/genomes/all/GCA/000/441/535/GCA_000441535.1_ASM44153v1
ftp://ftp.ncbi.nlm.nih.gov/genomes/all/GCA/000/444/405/GCA_000444405.1_ASM44440v1
ftp://ftp.ncbi.nlm.nih.gov/genomes/all/GCA/000/445/995/GCA_000445995.2_ASM44599v2
ftp://ftp.ncbi.nlm.nih.gov/genomes/all/GCA/000/448/685/GCA_000448685.2_ASM44868v2
ftp://ftp.ncbi.nlm.nih.gov/genomes/all/GCA/000/452/385/GCA_000452385.2_ASM45238v2
ftp://ftp.ncbi.nlm.nih.gov/genomes/all/GCA/000/455/565/GCA_000455565.1_ucmb5033v1
ftp://ftp.ncbi.nlm.nih.gov/genomes/all/GCA/000/455/585/GCA_000455585.1_ucmb5113v1
ftp://ftp.ncbi.nlm.nih.gov/genomes/all/GCA/000/462/955/GCA_000462955.1_ASM46295v1
ftp://ftp.ncbi.nlm.nih.gov/genomes/all/GCA/000/463/055/GCA_000463055.1_ASM46305v1
ftp://ftp.ncbi.nlm.nih.gov/genomes/all/GCA/000/463/355/GCA_000463355.1_ASM46335v1
ftp://ftp.ncbi.nlm.nih.gov/genomes/all/GCA/000/463/385/GCA_000463385.1_ASM46338v1
ftp://ftp.ncbi.nlm.nih.gov/genomes/all/GCA/000/463/395/GCA_000463395.1_ASM46339v1
ftp://ftp.ncbi.nlm.nih.gov/genomes/all/GCA/000/463/425/GCA_000463425.1_ASM46342v1
ftp://ftp.ncbi.nlm.nih.gov/genomes/all/GCA/000/463/445/GCA_000463445.1_ASM46344v1
ftp://ftp.ncbi.nlm.nih.gov/genomes/all/GCA/000/463/465/GCA_000463465.1_ASM46346v1
ftp://ftp.ncbi.nlm.nih.gov/genomes/all/GCA/000/463/505/GCA_000463505.1_ASM46350v1
ftp://ftp.ncbi.nlm.nih.gov/genomes/all/GCA/000/466/785/GCA_000466785.3_ASM46678v3
ftp://ftp.ncbi.nlm.nih.gov/genomes/all/GCA/000/468/955/GCA_000468955.1_ASM46895v1
ftp://ftp.ncbi.nlm.nih.gov/genomes/all/GCA/000/470/845/GCA_000470845.1_ASM47084v1
ftp://ftp.ncbi.nlm.nih.gov/genomes/all/GCA/000/470/865/GCA_000470865.1_ASM47086v1
ftp://ftp.ncbi.nlm.nih.gov/genomes/all/GCA/000/471/985/GCA_000471985.1_ASM47198v1
ftp://ftp.ncbi.nlm.nih.gov/genomes/all/GCA/000/473/245/GCA_000473245.1_ASM47324v1
ftp://ftp.ncbi.nlm.nih.gov/genomes/all/GCA/000/473/995/GCA_000473995.1_ASM47399v1
ftp://ftp.ncbi.nlm.nih.gov/genomes/all/GCA/000/478/255/GCA_000478255.2_ASM47825v2
ftp://ftp.ncbi.nlm.nih.gov/genomes/all/GCA/000/478/925/GCA_000478925.1_ASM47892v1
ftp://ftp.ncbi.nlm.nih.gov/genomes/all/GCA/000/479/315/GCA_000479315.1_ASM47931v1
ftp://ftp.ncbi.nlm.nih.gov/genomes/all/GCA/000/479/335/GCA_000479335.1_ASM47933v1
ftp://ftp.ncbi.nlm.nih.gov/genomes/all/GCA/000/479/375/GCA_000479375.2_ASM47937v2
ftp://ftp.ncbi.nlm.nih.gov/genomes/all/GCA/000/484/505/GCA_000484505.1_ASM48450v1
ftp://ftp.ncbi.nlm.nih.gov/genomes/all/GCA/000/485/885/GCA_000485885.1_ASM48588v1
ftp://ftp.ncbi.nlm.nih.gov/genomes/all/GCA/000/493/375/GCA_000493375.1_BAPNAU_WGS
ftp://ftp.ncbi.nlm.nih.gov/genomes/all/GCA/000/493/735/GCA_000493735.1_ASM49373v1
ftp://ftp.ncbi.nlm.nih.gov/genomes/all/GCA/000/493/775/GCA_000493775.1_ASM49377v1
ftp://ftp.ncbi.nlm.nih.gov/genomes/all/GCA/000/494/835/GCA_000494835.1_ASM49483v1
ftp://ftp.ncbi.nlm.nih.gov/genomes/all/GCA/000/494/875/GCA_000494875.1_ASM49487v1
ftp://ftp.ncbi.nlm.nih.gov/genomes/all/GCA/000/494/895/GCA_000494895.1_ASM49489v1
ftp://ftp.ncbi.nlm.nih.gov/genomes/all/GCA/000/496/265/GCA_000496265.1_ASM49626v1
ftp://ftp.ncbi.nlm.nih.gov/genomes/all/GCA/000/496/285/GCA_000496285.1_ASM49628v1
ftp://ftp.ncbi.nlm.nih.gov/genomes/all/GCA/000/496/635/GCA_000496635.1_ASM49663v1
ftp://ftp.ncbi.nlm.nih.gov/genomes/all/GCA/000/497/485/GCA_000497485.1_ASM49748v1
ftp://ftp.ncbi.nlm.nih.gov/genomes/all/GCA/000/497/525/GCA_000497525.2_ASM49752v2
ftp://ftp.ncbi.nlm.nih.gov/genomes/all/GCA/000/498/675/GCA_000498675.1_ASM49867v1
ftp://ftp.ncbi.nlm.nih.gov/genomes/all/GCA/000/504/125/GCA_000504125.1_ASM50412v1
ftp://ftp.ncbi.nlm.nih.gov/genomes/all/GCA/000/506/785/GCA_000506785.3_ASM50678v3
ftp://ftp.ncbi.nlm.nih.gov/genomes/all/GCA/000/507/205/GCA_000507205.2_ASM50720v2
ftp://ftp.ncbi.nlm.nih.gov/genomes/all/GCA/000/508/265/GCA_000508265.1_ASM50826v1
ftp://ftp.ncbi.nlm.nih.gov/genomes/all/GCA/000/511/405/GCA_000511405.1_ASM51140v1
ftp://ftp.ncbi.nlm.nih.gov/genomes/all/GCA/000/512/775/GCA_000512775.1_ASM51277v1
ftp://ftp.ncbi.nlm.nih.gov/genomes/all/GCA/000/512/835/GCA_000512835.2_ASM51283v2
ftp://ftp.ncbi.nlm.nih.gov/genomes/all/GCA/000/512/895/GCA_000512895.1_ASM51289v1
ftp://ftp.ncbi.nlm.nih.gov/genomes/all/GCA/000/512/955/GCA_000512955.1_ASM51295v1
ftp://ftp.ncbi.nlm.nih.gov/genomes/all/GCA/000/513/595/GCA_000513595.1_ASM51359v1
ftp://ftp.ncbi.nlm.nih.gov/genomes/all/GCA/000/513/615/GCA_000513615.1_ASM51361v1
ftp://ftp.ncbi.nlm.nih.gov/genomes/all/GCA/000/513/635/GCA_000513635.1_ASM51363v1
ftp://ftp.ncbi.nlm.nih.gov/genomes/all/GCA/000/513/655/GCA_000513655.1_ASM51365v1
ftp://ftp.ncbi.nlm.nih.gov/genomes/all/GCA/000/513/675/GCA_000513675.1_ASM51367v1
ftp://ftp.ncbi.nlm.nih.gov/genomes/all/GCA/000/513/695/GCA_000513695.1_ASM51369v1
ftp://ftp.ncbi.nlm.nih.gov/genomes/all/GCA/000/523/045/GCA_000523045.1_ASM52304v1
ftp://ftp.ncbi.nlm.nih.gov/genomes/all/GCA/000/525/715/GCA_000525715.1_ASM52571v1
ftp://ftp.ncbi.nlm.nih.gov/genomes/all/GCA/000/550/745/GCA_000550745.1_ASM55074v1
ftp://ftp.ncbi.nlm.nih.gov/genomes/all/GCA/000/565/155/GCA_000565155.1_ASM56515v1
ftp://ftp.ncbi.nlm.nih.gov/genomes/all/GCA/000/568/455/GCA_000568455.1_ASM56845v1
ftp://ftp.ncbi.nlm.nih.gov/genomes/all/GCA/000/568/475/GCA_000568475.1_ASM56847v1
ftp://ftp.ncbi.nlm.nih.gov/genomes/all/GCA/000/568/935/GCA_000568935.1_ASM56893v1
ftp://ftp.ncbi.nlm.nih.gov/genomes/all/GCA/000/577/745/GCA_000577745.1_6179_18022011
ftp://ftp.ncbi.nlm.nih.gov/genomes/all/GCA/000/577/895/GCA_000577895.1_M2_40
ftp://ftp.ncbi.nlm.nih.gov/genomes/all/GCA/000/582/665/GCA_000582665.1_ASM58266v1
ftp://ftp.ncbi.nlm.nih.gov/genomes/all/GCA/000/582/845/GCA_000582845.1_SV_1
ftp://ftp.ncbi.nlm.nih.gov/genomes/all/GCA/000/583/065/GCA_000583065.1_ASM58306v1
ftp://ftp.ncbi.nlm.nih.gov/genomes/all/GCA/000/583/105/GCA_000583105.1_ASM58310v1
ftp://ftp.ncbi.nlm.nih.gov/genomes/all/GCA/000/590/455/GCA_000590455.1_ASM59045v1
ftp://ftp.ncbi.nlm.nih.gov/genomes/all/GCA/000/597/865/GCA_000597865.1_ASM59786v1
ftp://ftp.ncbi.nlm.nih.gov/genomes/all/GCA/000/597/965/GCA_000597965.1_ASM59796v1
ftp://ftp.ncbi.nlm.nih.gov/genomes/all/GCA/000/597/985/GCA_000597985.1_ASM59798v1
ftp://ftp.ncbi.nlm.nih.gov/genomes/all/GCA/000/599/965/GCA_000599965.1_ASM59996v1
ftp://ftp.ncbi.nlm.nih.gov/genomes/all/GCA/000/600/015/GCA_000600015.1_ASM60001v1
ftp://ftp.ncbi.nlm.nih.gov/genomes/all/GCA/000/600/105/GCA_000600105.1_ASM60010v1
ftp://ftp.ncbi.nlm.nih.gov/genomes/all/GCA/000/604/105/GCA_000604105.1_ASM60410v1
ftp://ftp.ncbi.nlm.nih.gov/genomes/all/GCA/000/612/505/GCA_000612505.1_ASM61250v1
ftp://ftp.ncbi.nlm.nih.gov/genomes/all/GCA/000/613/085/GCA_000613085.1_R479A_18022011
ftp://ftp.ncbi.nlm.nih.gov/genomes/all/GCA/000/626/615/GCA_000626615.1_ASM62661v1
ftp://ftp.ncbi.nlm.nih.gov/genomes/all/GCA/000/635/895/GCA_000635895.2_ASM63589v2
ftp://ftp.ncbi.nlm.nih.gov/genomes/all/GCA/000/636/115/GCA_000636115.1_ASM63611v1
ftp://ftp.ncbi.nlm.nih.gov/genomes/all/GCA/000/648/525/GCA_000648525.1_ASM64852v1
ftp://ftp.ncbi.nlm.nih.gov/genomes/all/GCA/000/648/555/GCA_000648555.1_ASM64855v1
ftp://ftp.ncbi.nlm.nih.gov/genomes/all/GCA/000/681/515/GCA_000681515.1_ASM68151v1
ftp://ftp.ncbi.nlm.nih.gov/genomes/all/GCA/000/685/725/GCA_000685725.1_ASM68572v1
ftp://ftp.ncbi.nlm.nih.gov/genomes/all/GCA/000/688/775/GCA_000688775.2_ASM68877v2
ftp://ftp.ncbi.nlm.nih.gov/genomes/all/GCA/000/688/795/GCA_000688795.1_ASM68879v1
ftp://ftp.ncbi.nlm.nih.gov/genomes/all/GCA/000/689/235/GCA_000689235.1_GBCO_p1
ftp://ftp.ncbi.nlm.nih.gov/genomes/all/GCA/000/695/215/GCA_000695215.1_ASM69521v1
ftp://ftp.ncbi.nlm.nih.gov/genomes/all/GCA/000/695/875/GCA_000695875.1_ASM69587v1
ftp://ftp.ncbi.nlm.nih.gov/genomes/all/GCA/000/696/505/GCA_000696505.1_ASM69650v1
ftp://ftp.ncbi.nlm.nih.gov/genomes/all/GCA/000/698/885/GCA_000698885.1_ASM69888v1
ftp://ftp.ncbi.nlm.nih.gov/genomes/all/GCA/000/699/465/GCA_000699465.1_ASM69946v1
ftp://ftp.ncbi.nlm.nih.gov/genomes/all/GCA/000/699/525/GCA_000699525.1_ASM69952v1
ftp://ftp.ncbi.nlm.nih.gov/genomes/all/GCA/000/706/685/GCA_000706685.1_ASM70668v1
ftp://ftp.ncbi.nlm.nih.gov/genomes/all/GCA/000/706/705/GCA_000706705.1_ASM70670v1
ftp://ftp.ncbi.nlm.nih.gov/genomes/all/GCA/000/706/725/GCA_000706725.1_ASM70672v1
ftp://ftp.ncbi.nlm.nih.gov/genomes/all/GCA/000/709/415/GCA_000709415.1_ASM70941v1
ftp://ftp.ncbi.nlm.nih.gov/genomes/all/GCA/000/709/435/GCA_000709435.1_ASM70943v1
ftp://ftp.ncbi.nlm.nih.gov/genomes/all/GCA/000/709/475/GCA_000709475.1_ASM70947v1
ftp://ftp.ncbi.nlm.nih.gov/genomes/all/GCA/000/717/535/GCA_000717535.1_ASM71753v1
ftp://ftp.ncbi.nlm.nih.gov/genomes/all/GCA/000/723/465/GCA_000723465.1_Rb803
ftp://ftp.ncbi.nlm.nih.gov/genomes/all/GCA/000/724/485/GCA_000724485.1_ASM72448v1
ftp://ftp.ncbi.nlm.nih.gov/genomes/all/GCA/000/724/585/GCA_000724585.1_ASM72458v1
ftp://ftp.ncbi.nlm.nih.gov/genomes/all/GCA/000/724/775/GCA_000724775.3_ASM72477v3
ftp://ftp.ncbi.nlm.nih.gov/genomes/all/GCA/000/725/285/GCA_000725285.1_ASM72528v1
ftp://ftp.ncbi.nlm.nih.gov/genomes/all/GCA/000/725/325/GCA_000725325.1_ASM72532v1
ftp://ftp.ncbi.nlm.nih.gov/genomes/all/GCA/000/725/345/GCA_000725345.1_ASM72534v1
ftp://ftp.ncbi.nlm.nih.gov/genomes/all/GCA/000/725/365/GCA_000725365.1_ASM72536v1
ftp://ftp.ncbi.nlm.nih.gov/genomes/all/GCA/000/730/215/GCA_000730215.2_ASM73021v2
ftp://ftp.ncbi.nlm.nih.gov/genomes/all/GCA/000/730/255/GCA_000730255.1_ASM73025v1
ftp://ftp.ncbi.nlm.nih.gov/genomes/all/GCA/000/732/355/GCA_000732355.1_ASM73235v1
ftp://ftp.ncbi.nlm.nih.gov/genomes/all/GCA/000/732/385/GCA_000732385.1_ASM73238v1
ftp://ftp.ncbi.nlm.nih.gov/genomes/all/GCA/000/732/425/GCA_000732425.1_ASM73242v1
ftp://ftp.ncbi.nlm.nih.gov/genomes/all/GCA/000/732/905/GCA_000732905.1_ASM73290v1
ftp://ftp.ncbi.nlm.nih.gov/genomes/all/GCA/000/737/305/GCA_000737305.2_ASM73730v2
ftp://ftp.ncbi.nlm.nih.gov/genomes/all/GCA/000/737/405/GCA_000737405.1_ASM73740v1
ftp://ftp.ncbi.nlm.nih.gov/genomes/all/GCA/000/737/555/GCA_000737555.1_ASM73755v1
ftp://ftp.ncbi.nlm.nih.gov/genomes/all/GCA/000/737/615/GCA_000737615.1_ASM73761v1
ftp://ftp.ncbi.nlm.nih.gov/genomes/all/GCA/000/742/655/GCA_000742655.1_ASM74265v1
ftp://ftp.ncbi.nlm.nih.gov/genomes/all/GCA/000/742/855/GCA_000742855.1_ASM74285v1
ftp://ftp.ncbi.nlm.nih.gov/genomes/all/GCA/000/742/895/GCA_000742895.1_ASM74289v1
ftp://ftp.ncbi.nlm.nih.gov/genomes/all/GCA/000/742/975/GCA_000742975.1_ASM74297v1
ftp://ftp.ncbi.nlm.nih.gov/genomes/all/GCA/000/743/015/GCA_000743015.1_ASM74301v1
ftp://ftp.ncbi.nlm.nih.gov/genomes/all/GCA/000/746/505/GCA_000746505.1_ASM74650v1
ftp://ftp.ncbi.nlm.nih.gov/genomes/all/GCA/000/746/625/GCA_000746625.1_ASM74662v1
ftp://ftp.ncbi.nlm.nih.gov/genomes/all/GCA/000/747/335/GCA_000747335.1_ASM74733v1
ftp://ftp.ncbi.nlm.nih.gov/genomes/all/GCA/000/747/345/GCA_000747345.1_ASM74734v1
ftp://ftp.ncbi.nlm.nih.gov/genomes/all/GCA/000/747/375/GCA_000747375.1_ASM74737v1
ftp://ftp.ncbi.nlm.nih.gov/genomes/all/GCA/000/747/545/GCA_000747545.1_ASM74754v1
ftp://ftp.ncbi.nlm.nih.gov/genomes/all/GCA/000/747/585/GCA_000747585.1_ASM74758v1
ftp://ftp.ncbi.nlm.nih.gov/genomes/all/GCA/000/750/515/GCA_000750515.1_ASM75051v1
ftp://ftp.ncbi.nlm.nih.gov/genomes/all/GCA/000/750/535/GCA_000750535.1_ASM75053v1
ftp://ftp.ncbi.nlm.nih.gov/genomes/all/GCA/000/751/035/GCA_000751035.1_PM221
ftp://ftp.ncbi.nlm.nih.gov/genomes/all/GCA/000/756/205/GCA_000756205.1_ASM75620v1
ftp://ftp.ncbi.nlm.nih.gov/genomes/all/GCA/000/756/485/GCA_000756485.1_ASM75648v1
ftp://ftp.ncbi.nlm.nih.gov/genomes/all/GCA/000/756/615/GCA_000756615.1_ASM75661v1
ftp://ftp.ncbi.nlm.nih.gov/genomes/all/GCA/000/758/365/GCA_000758365.1_ASM75836v1
ftp://ftp.ncbi.nlm.nih.gov/genomes/all/GCA/000/758/525/GCA_000758525.1_ASM75852v1
ftp://ftp.ncbi.nlm.nih.gov/genomes/all/GCA/000/758/545/GCA_000758545.1_ASM75854v1
ftp://ftp.ncbi.nlm.nih.gov/genomes/all/GCA/000/758/565/GCA_000758565.1_ASM75856v1
ftp://ftp.ncbi.nlm.nih.gov/genomes/all/GCA/000/758/585/GCA_000758585.1_ASM75858v1
ftp://ftp.ncbi.nlm.nih.gov/genomes/all/GCA/000/758/605/GCA_000758605.1_ASM75860v1
ftp://ftp.ncbi.nlm.nih.gov/genomes/all/GCA/000/758/625/GCA_000758625.1_ASM75862v1
ftp://ftp.ncbi.nlm.nih.gov/genomes/all/GCA/000/758/645/GCA_000758645.1_ASM75864v1
ftp://ftp.ncbi.nlm.nih.gov/genomes/all/GCA/000/758/665/GCA_000758665.1_ASM75866v1
ftp://ftp.ncbi.nlm.nih.gov/genomes/all/GCA/000/758/685/GCA_000758685.1_ASM75868v1
ftp://ftp.ncbi.nlm.nih.gov/genomes/all/GCA/000/758/705/GCA_000758705.1_ASM75870v1
ftp://ftp.ncbi.nlm.nih.gov/genomes/all/GCA/000/758/725/GCA_000758725.1_ASM75872v1
ftp://ftp.ncbi.nlm.nih.gov/genomes/all/GCA/000/759/555/GCA_000759555.1_ASM75955v1
ftp://ftp.ncbi.nlm.nih.gov/genomes/all/GCA/000/761/115/GCA_000761115.1_ASM76111v1
ftp://ftp.ncbi.nlm.nih.gov/genomes/all/GCA/000/761/135/GCA_000761135.1_ASM76113v1
ftp://ftp.ncbi.nlm.nih.gov/genomes/all/GCA/000/763/475/GCA_000763475.1_ASM76347v1
ftp://ftp.ncbi.nlm.nih.gov/genomes/all/GCA/000/763/495/GCA_000763495.1_ASM76349v1
ftp://ftp.ncbi.nlm.nih.gov/genomes/all/GCA/000/763/515/GCA_000763515.1_ASM76351v1
ftp://ftp.ncbi.nlm.nih.gov/genomes/all/GCA/000/763/575/GCA_000763575.1_ASM76357v1
ftp://ftp.ncbi.nlm.nih.gov/genomes/all/GCA/000/767/505/GCA_000767505.1_ASM76750v1
ftp://ftp.ncbi.nlm.nih.gov/genomes/all/GCA/000/767/745/GCA_000767745.1_ASM76774v1
ftp://ftp.ncbi.nlm.nih.gov/genomes/all/GCA/000/769/555/GCA_000769555.1_ASM76955v1
ftp://ftp.ncbi.nlm.nih.gov/genomes/all/GCA/000/769/575/GCA_000769575.1_ASM76957v1
ftp://ftp.ncbi.nlm.nih.gov/genomes/all/GCA/000/772/025/GCA_000772025.1_ASM77202v1
ftp://ftp.ncbi.nlm.nih.gov/genomes/all/GCA/000/772/125/GCA_000772125.1_ASM77212v1
ftp://ftp.ncbi.nlm.nih.gov/genomes/all/GCA/000/772/165/GCA_000772165.1_ASM77216v1
ftp://ftp.ncbi.nlm.nih.gov/genomes/all/GCA/000/772/185/GCA_000772185.1_ASM77218v1
ftp://ftp.ncbi.nlm.nih.gov/genomes/all/GCA/000/772/205/GCA_000772205.1_ASM77220v1
ftp://ftp.ncbi.nlm.nih.gov/genomes/all/GCA/000/772/245/GCA_000772245.1_ASM77224v1
ftp://ftp.ncbi.nlm.nih.gov/genomes/all/GCA/000/774/075/GCA_000774075.2_ASM77407v2
ftp://ftp.ncbi.nlm.nih.gov/genomes/all/GCA/000/775/975/GCA_000775975.1_ASM77597v1
ftp://ftp.ncbi.nlm.nih.gov/genomes/all/GCA/000/782/835/GCA_000782835.1_ASM78283v1
ftp://ftp.ncbi.nlm.nih.gov/genomes/all/GCA/000/782/855/GCA_000782855.1_ASM78285v1
ftp://ftp.ncbi.nlm.nih.gov/genomes/all/GCA/000/785/105/GCA_000785105.2_ASM78510v2
ftp://ftp.ncbi.nlm.nih.gov/genomes/all/GCA/000/785/515/GCA_000785515.1_ASM78551v1
ftp://ftp.ncbi.nlm.nih.gov/genomes/all/GCA/000/785/555/GCA_000785555.1_ASM78555v1
ftp://ftp.ncbi.nlm.nih.gov/genomes/all/GCA/000/789/275/GCA_000789275.1_ASM78927v1
ftp://ftp.ncbi.nlm.nih.gov/genomes/all/GCA/000/789/295/GCA_000789295.1_ASM78929v1
ftp://ftp.ncbi.nlm.nih.gov/genomes/all/GCA/000/789/315/GCA_000789315.1_ASM78931v1
ftp://ftp.ncbi.nlm.nih.gov/genomes/all/GCA/000/789/355/GCA_000789355.1_ASM78935v1
ftp://ftp.ncbi.nlm.nih.gov/genomes/all/GCA/000/789/395/GCA_000789395.1_ASM78939v1
ftp://ftp.ncbi.nlm.nih.gov/genomes/all/GCA/000/800/295/GCA_000800295.1_ASM80029v1
ftp://ftp.ncbi.nlm.nih.gov/genomes/all/GCA/000/800/335/GCA_000800335.1_ASM80033v1
ftp://ftp.ncbi.nlm.nih.gov/genomes/all/GCA/000/800/825/GCA_000800825.1_ASM80082v1
ftp://ftp.ncbi.nlm.nih.gov/genomes/all/GCA/000/803/665/GCA_000803665.1_ASM80366v1
ftp://ftp.ncbi.nlm.nih.gov/genomes/all/GCA/000/807/175/GCA_000807175.1_ASM80717v1
ftp://ftp.ncbi.nlm.nih.gov/genomes/all/GCA/000/807/255/GCA_000807255.1_ASM80725v1
ftp://ftp.ncbi.nlm.nih.gov/genomes/all/GCA/000/807/375/GCA_000807375.1_ASM80737v1
ftp://ftp.ncbi.nlm.nih.gov/genomes/all/GCA/000/807/675/GCA_000807675.2_ASM80767v2
ftp://ftp.ncbi.nlm.nih.gov/genomes/all/GCA/000/808/055/GCA_000808055.1_ASM80805v1
ftp://ftp.ncbi.nlm.nih.gov/genomes/all/GCA/000/815/045/GCA_000815045.1_ASM81504v1
ftp://ftp.ncbi.nlm.nih.gov/genomes/all/GCA/000/815/085/GCA_000815085.1_ASM81508v1
ftp://ftp.ncbi.nlm.nih.gov/genomes/all/GCA/000/815/125/GCA_000815125.1_ASM81512v1
ftp://ftp.ncbi.nlm.nih.gov/genomes/all/GCA/000/815/145/GCA_000815145.1_ASM81514v1
ftp://ftp.ncbi.nlm.nih.gov/genomes/all/GCA/000/815/165/GCA_000815165.1_ASM81516v1
ftp://ftp.ncbi.nlm.nih.gov/genomes/all/GCA/000/815/205/GCA_000815205.1_ASM81520v1
ftp://ftp.ncbi.nlm.nih.gov/genomes/all/GCA/000/815/245/GCA_000815245.1_ASM81524v1
ftp://ftp.ncbi.nlm.nih.gov/genomes/all/GCA/000/816/085/GCA_000816085.1_ASM81608v1
ftp://ftp.ncbi.nlm.nih.gov/genomes/all/GCA/000/816/945/GCA_000816945.1_ASM81694v1
ftp://ftp.ncbi.nlm.nih.gov/genomes/all/GCA/000/817/005/GCA_000817005.1_ASM81700v1
ftp://ftp.ncbi.nlm.nih.gov/genomes/all/GCA/000/817/065/GCA_000817065.1_ASM81706v1
ftp://ftp.ncbi.nlm.nih.gov/genomes/all/GCA/000/817/935/GCA_000817935.1_ASM81793v1
ftp://ftp.ncbi.nlm.nih.gov/genomes/all/GCA/000/818/095/GCA_000818095.1_ASM81809v1
ftp://ftp.ncbi.nlm.nih.gov/genomes/all/GCA/000/819/665/GCA_000819665.1_ASM81966v1
ftp://ftp.ncbi.nlm.nih.gov/genomes/all/GCA/000/827/045/GCA_000827045.1_ASM82704v1
ftp://ftp.ncbi.nlm.nih.gov/genomes/all/GCA/000/827/065/GCA_000827065.1_ASM82706v1
ftp://ftp.ncbi.nlm.nih.gov/genomes/all/GCA/000/827/935/GCA_000827935.1_ASM82793v1
ftp://ftp.ncbi.nlm.nih.gov/genomes/all/GCA/000/827/955/GCA_000827955.1_ASM82795v1
ftp://ftp.ncbi.nlm.nih.gov/genomes/all/GCA/000/828/035/GCA_000828035.1_ASM82803v1
ftp://ftp.ncbi.nlm.nih.gov/genomes/all/GCA/000/829/015/GCA_000829015.1_ASM82901v1
ftp://ftp.ncbi.nlm.nih.gov/genomes/all/GCA/000/829/035/GCA_000829035.1_ASM82903v1
ftp://ftp.ncbi.nlm.nih.gov/genomes/all/GCA/000/829/055/GCA_000829055.1_ASM82905v1
ftp://ftp.ncbi.nlm.nih.gov/genomes/all/GCA/000/829/195/GCA_000829195.1_ASM82919v1
ftp://ftp.ncbi.nlm.nih.gov/genomes/all/GCA/000/829/395/GCA_000829395.1_ASM82939v1
ftp://ftp.ncbi.nlm.nih.gov/genomes/all/GCA/000/830/075/GCA_000830075.1_ASM83007v1
ftp://ftp.ncbi.nlm.nih.gov/genomes/all/GCA/000/830/095/GCA_000830095.1_ASM83009v1
ftp://ftp.ncbi.nlm.nih.gov/genomes/all/GCA/000/831/065/GCA_000831065.1_ASM83106v1
ftp://ftp.ncbi.nlm.nih.gov/genomes/all/GCA/000/831/105/GCA_000831105.1_ASM83110v1
ftp://ftp.ncbi.nlm.nih.gov/genomes/all/GCA/000/831/125/GCA_000831125.1_ASM83112v1
ftp://ftp.ncbi.nlm.nih.gov/genomes/all/GCA/000/831/145/GCA_000831145.1_ASM83114v1
ftp://ftp.ncbi.nlm.nih.gov/genomes/all/GCA/000/831/165/GCA_000831165.1_ASM83116v1
ftp://ftp.ncbi.nlm.nih.gov/genomes/all/GCA/000/831/485/GCA_000831485.1_ASM83148v1
ftp://ftp.ncbi.nlm.nih.gov/genomes/all/GCA/000/831/645/GCA_000831645.3_ASM83164v3
ftp://ftp.ncbi.nlm.nih.gov/genomes/all/GCA/000/832/385/GCA_000832385.1_ASM83238v1
ftp://ftp.ncbi.nlm.nih.gov/genomes/all/GCA/000/832/405/GCA_000832405.1_ASM83240v1
ftp://ftp.ncbi.nlm.nih.gov/genomes/all/GCA/000/832/425/GCA_000832425.1_ASM83242v1
ftp://ftp.ncbi.nlm.nih.gov/genomes/all/GCA/000/832/445/GCA_000832445.1_ASM83244v1
ftp://ftp.ncbi.nlm.nih.gov/genomes/all/GCA/000/832/465/GCA_000832465.1_ASM83246v1
ftp://ftp.ncbi.nlm.nih.gov/genomes/all/GCA/000/832/485/GCA_000832485.1_ASM83248v1
ftp://ftp.ncbi.nlm.nih.gov/genomes/all/GCA/000/832/505/GCA_000832505.1_ASM83250v1
ftp://ftp.ncbi.nlm.nih.gov/genomes/all/GCA/000/832/525/GCA_000832525.1_ASM83252v1
ftp://ftp.ncbi.nlm.nih.gov/genomes/all/GCA/000/832/565/GCA_000832565.1_ASM83256v1
ftp://ftp.ncbi.nlm.nih.gov/genomes/all/GCA/000/832/585/GCA_000832585.1_ASM83258v1
ftp://ftp.ncbi.nlm.nih.gov/genomes/all/GCA/000/832/605/GCA_000832605.1_ASM83260v1
ftp://ftp.ncbi.nlm.nih.gov/genomes/all/GCA/000/832/635/GCA_000832635.1_ASM83263v1
ftp://ftp.ncbi.nlm.nih.gov/genomes/all/GCA/000/832/665/GCA_000832665.1_ASM83266v1
ftp://ftp.ncbi.nlm.nih.gov/genomes/all/GCA/000/832/725/GCA_000832725.1_ASM83272v1
ftp://ftp.ncbi.nlm.nih.gov/genomes/all/GCA/000/832/745/GCA_000832745.1_ASM83274v1
ftp://ftp.ncbi.nlm.nih.gov/genomes/all/GCA/000/832/765/GCA_000832765.1_ASM83276v1
ftp://ftp.ncbi.nlm.nih.gov/genomes/all/GCA/000/832/785/GCA_000832785.1_ASM83278v1
ftp://ftp.ncbi.nlm.nih.gov/genomes/all/GCA/000/832/805/GCA_000832805.1_ASM83280v1
ftp://ftp.ncbi.nlm.nih.gov/genomes/all/GCA/000/832/825/GCA_000832825.1_ASM83282v1
ftp://ftp.ncbi.nlm.nih.gov/genomes/all/GCA/000/832/845/GCA_000832845.1_ASM83284v1
ftp://ftp.ncbi.nlm.nih.gov/genomes/all/GCA/000/832/865/GCA_000832865.1_ASM83286v1
ftp://ftp.ncbi.nlm.nih.gov/genomes/all/GCA/000/832/885/GCA_000832885.1_ASM83288v1
ftp://ftp.ncbi.nlm.nih.gov/genomes/all/GCA/000/832/905/GCA_000832905.1_ASM83290v1
ftp://ftp.ncbi.nlm.nih.gov/genomes/all/GCA/000/832/925/GCA_000832925.1_ASM83292v1
ftp://ftp.ncbi.nlm.nih.gov/genomes/all/GCA/000/832/965/GCA_000832965.1_ASM83296v1
ftp://ftp.ncbi.nlm.nih.gov/genomes/all/GCA/000/832/985/GCA_000832985.1_ASM83298v1
ftp://ftp.ncbi.nlm.nih.gov/genomes/all/GCA/000/833/005/GCA_000833005.1_ASM83300v1
ftp://ftp.ncbi.nlm.nih.gov/genomes/all/GCA/000/833/045/GCA_000833045.1_ASM83304v1
ftp://ftp.ncbi.nlm.nih.gov/genomes/all/GCA/000/833/065/GCA_000833065.1_ASM83306v1
ftp://ftp.ncbi.nlm.nih.gov/genomes/all/GCA/000/833/085/GCA_000833085.1_ASM83308v1
ftp://ftp.ncbi.nlm.nih.gov/genomes/all/GCA/000/833/105/GCA_000833105.2_ASM83310v2
ftp://ftp.ncbi.nlm.nih.gov/genomes/all/GCA/000/833/125/GCA_000833125.1_ASM83312v1
ftp://ftp.ncbi.nlm.nih.gov/genomes/all/GCA/000/833/275/GCA_000833275.1_ASM83327v1
ftp://ftp.ncbi.nlm.nih.gov/genomes/all/GCA/000/835/025/GCA_000835025.1_ASM83502v1
ftp://ftp.ncbi.nlm.nih.gov/genomes/all/GCA/000/835/145/GCA_000835145.1_ASM83514v1
ftp://ftp.ncbi.nlm.nih.gov/genomes/all/GCA/000/835/185/GCA_000835185.1_ASM83518v1
ftp://ftp.ncbi.nlm.nih.gov/genomes/all/GCA/000/875/715/GCA_000875715.1_ASM87571v1
ftp://ftp.ncbi.nlm.nih.gov/genomes/all/GCA/000/876/525/GCA_000876525.1_ASM87652v1
ftp://ftp.ncbi.nlm.nih.gov/genomes/all/GCA/000/876/545/GCA_000876545.1_ASM87654v1
ftp://ftp.ncbi.nlm.nih.gov/genomes/all/GCA/000/877/815/GCA_000877815.1_ASM87781v1
ftp://ftp.ncbi.nlm.nih.gov/genomes/all/GCA/000/931/425/GCA_000931425.1_ASM93142v1
ftp://ftp.ncbi.nlm.nih.gov/genomes/all/GCA/000/932/055/GCA_000932055.2_ASM93205v2
ftp://ftp.ncbi.nlm.nih.gov/genomes/all/GCA/000/934/625/GCA_000934625.1_ASM93462v1
ftp://ftp.ncbi.nlm.nih.gov/genomes/all/GCA/000/940/785/GCA_000940785.1_ASM94078v1
ftp://ftp.ncbi.nlm.nih.gov/genomes/all/GCA/000/949/425/GCA_000949425.1_ASM94942v1
ftp://ftp.ncbi.nlm.nih.gov/genomes/all/GCA/000/950/775/GCA_000950775.1_ASM95077v1
ftp://ftp.ncbi.nlm.nih.gov/genomes/all/GCA/000/952/895/GCA_000952895.1_BS34ACh
ftp://ftp.ncbi.nlm.nih.gov/genomes/all/GCA/000/952/975/GCA_000952975.1_D1G
ftp://ftp.ncbi.nlm.nih.gov/genomes/all/GCA/000/953/215/GCA_000953215.1_DG5
ftp://ftp.ncbi.nlm.nih.gov/genomes/all/GCA/000/953/255/GCA_000953255.1_Staphylococcus_aureus_Sa_ILRI_217
ftp://ftp.ncbi.nlm.nih.gov/genomes/all/GCA/000/953/275/GCA_000953275.1_CD630DERM
ftp://ftp.ncbi.nlm.nih.gov/genomes/all/GCA/000/953/575/GCA_000953575.1_Staphylococcus_xylosus_C2a
ftp://ftp.ncbi.nlm.nih.gov/genomes/all/GCA/000/953/615/GCA_000953615.1_BS49Ch
ftp://ftp.ncbi.nlm.nih.gov/genomes/all/GCA/000/961/015/GCA_000961015.1_ASM96101v1
ftp://ftp.ncbi.nlm.nih.gov/genomes/all/GCA/000/961/095/GCA_000961095.1_ASM96109v1
ftp://ftp.ncbi.nlm.nih.gov/genomes/all/GCA/000/967/115/GCA_000967115.1_CT1
ftp://ftp.ncbi.nlm.nih.gov/genomes/all/GCA/000/967/325/GCA_000967325.1_ASM96732v1
ftp://ftp.ncbi.nlm.nih.gov/genomes/all/GCA/000/967/345/GCA_000967345.1_ASM96734v1
ftp://ftp.ncbi.nlm.nih.gov/genomes/all/GCA/000/967/365/GCA_000967365.1_ASM96736v1
ftp://ftp.ncbi.nlm.nih.gov/genomes/all/GCA/000/967/385/GCA_000967385.1_ASM96738v1
ftp://ftp.ncbi.nlm.nih.gov/genomes/all/GCA/000/967/405/GCA_000967405.1_ASM96740v1
ftp://ftp.ncbi.nlm.nih.gov/genomes/all/GCA/000/967/445/GCA_000967445.1_ASM96744v1
ftp://ftp.ncbi.nlm.nih.gov/genomes/all/GCA/000/968/375/GCA_000968375.1_ASM96837v1
ftp://ftp.ncbi.nlm.nih.gov/genomes/all/GCA/000/969/225/GCA_000969225.1_ASM96922v1
ftp://ftp.ncbi.nlm.nih.gov/genomes/all/GCA/000/970/665/GCA_000970665.2_ASM97066v2
ftp://ftp.ncbi.nlm.nih.gov/genomes/all/GCA/000/971/665/GCA_000971665.1_ASM97166v1
ftp://ftp.ncbi.nlm.nih.gov/genomes/all/GCA/000/971/925/GCA_000971925.1_ASM97192v1
ftp://ftp.ncbi.nlm.nih.gov/genomes/all/GCA/000/972/245/GCA_000972245.3_ASM97224v3
ftp://ftp.ncbi.nlm.nih.gov/genomes/all/GCA/000/972/685/GCA_000972685.1_ASM97268v1
ftp://ftp.ncbi.nlm.nih.gov/genomes/all/GCA/000/972/725/GCA_000972725.1_ASM97272v1
ftp://ftp.ncbi.nlm.nih.gov/genomes/all/GCA/000/973/485/GCA_000973485.1_ASM97348v1
ftp://ftp.ncbi.nlm.nih.gov/genomes/all/GCA/000/973/585/GCA_000973585.1_ASM97358v1
ftp://ftp.ncbi.nlm.nih.gov/genomes/all/GCA/000/973/605/GCA_000973605.1_ASM97360v1
ftp://ftp.ncbi.nlm.nih.gov/genomes/all/GCA/000/973/705/GCA_000973705.1_ASM97370v1
ftp://ftp.ncbi.nlm.nih.gov/genomes/all/GCA/000/978/375/GCA_000978375.1_ASM97837v1
ftp://ftp.ncbi.nlm.nih.gov/genomes/all/GCA/000/978/495/GCA_000978495.1_ASM97849v1
ftp://ftp.ncbi.nlm.nih.gov/genomes/all/GCA/000/981/525/GCA_000981525.1_L_piscium
ftp://ftp.ncbi.nlm.nih.gov/genomes/all/GCA/000/981/585/GCA_000981585.1_SBR5_T_
ftp://ftp.ncbi.nlm.nih.gov/genomes/all/GCA/000/987/825/GCA_000987825.1_ASM98782v1
ftp://ftp.ncbi.nlm.nih.gov/genomes/all/GCA/000/988/345/GCA_000988345.1_ASM98834v1
ftp://ftp.ncbi.nlm.nih.gov/genomes/all/GCA/000/993/745/GCA_000993745.1_ASM99374v1
ftp://ftp.ncbi.nlm.nih.gov/genomes/all/GCA/000/993/765/GCA_000993765.1_ASM99376v1
ftp://ftp.ncbi.nlm.nih.gov/genomes/all/GCA/000/993/825/GCA_000993825.1_ASM99382v1
ftp://ftp.ncbi.nlm.nih.gov/genomes/all/GCA/001/005/905/GCA_001005905.1_ASM100590v1
ftp://ftp.ncbi.nlm.nih.gov/genomes/all/GCA/001/005/925/GCA_001005925.1_ASM100592v1
ftp://ftp.ncbi.nlm.nih.gov/genomes/all/GCA/001/005/985/GCA_001005985.1_ASM100598v1
ftp://ftp.ncbi.nlm.nih.gov/genomes/all/GCA/001/006/025/GCA_001006025.1_ASM100602v1
ftp://ftp.ncbi.nlm.nih.gov/genomes/all/GCA/001/008/015/GCA_001008015.1_ASM100801v1
ftp://ftp.ncbi.nlm.nih.gov/genomes/all/GCA/001/011/095/GCA_001011095.1_ASM101109v1
ftp://ftp.ncbi.nlm.nih.gov/genomes/all/GCA/001/014/285/GCA_001014285.1_ASM101428v1
ftp://ftp.ncbi.nlm.nih.gov/genomes/all/GCA/001/014/305/GCA_001014305.1_ASM101430v1
ftp://ftp.ncbi.nlm.nih.gov/genomes/all/GCA/001/015/095/GCA_001015095.1_ASM101509v1
ftp://ftp.ncbi.nlm.nih.gov/genomes/all/GCA/001/017/635/GCA_001017635.1_ASM101763v1
ftp://ftp.ncbi.nlm.nih.gov/genomes/all/GCA/001/019/635/GCA_001019635.1_ASM101963v1
ftp://ftp.ncbi.nlm.nih.gov/genomes/all/GCA/001/019/675/GCA_001019675.1_ASM101967v1
ftp://ftp.ncbi.nlm.nih.gov/genomes/all/GCA/001/019/695/GCA_001019695.1_ASM101969v1
ftp://ftp.ncbi.nlm.nih.gov/genomes/all/GCA/001/020/185/GCA_001020185.2_ASM102018v2
ftp://ftp.ncbi.nlm.nih.gov/genomes/all/GCA/001/020/205/GCA_001020205.1_ASM102020v1
ftp://ftp.ncbi.nlm.nih.gov/genomes/all/GCA/001/021/875/GCA_001021875.1_ASM102187v1
ftp://ftp.ncbi.nlm.nih.gov/genomes/all/GCA/001/021/895/GCA_001021895.1_ASM102189v1
ftp://ftp.ncbi.nlm.nih.gov/genomes/all/GCA/001/021/955/GCA_001021955.1_ASM102195v1
ftp://ftp.ncbi.nlm.nih.gov/genomes/all/GCA/001/023/495/GCA_001023495.1_ASM102349v1
ftp://ftp.ncbi.nlm.nih.gov/genomes/all/GCA/001/023/595/GCA_001023595.1_ASM102359v1
ftp://ftp.ncbi.nlm.nih.gov/genomes/all/GCA/001/026/925/GCA_001026925.1_ASM102692v1
ftp://ftp.ncbi.nlm.nih.gov/genomes/all/GCA/001/027/045/GCA_001027045.1_ASM102704v1
ftp://ftp.ncbi.nlm.nih.gov/genomes/all/GCA/001/027/065/GCA_001027065.1_ASM102706v1
ftp://ftp.ncbi.nlm.nih.gov/genomes/all/GCA/001/027/085/GCA_001027085.1_ASM102708v1
ftp://ftp.ncbi.nlm.nih.gov/genomes/all/GCA/001/027/105/GCA_001027105.1_ASM102710v1
ftp://ftp.ncbi.nlm.nih.gov/genomes/all/GCA/001/027/125/GCA_001027125.1_ASM102712v1
ftp://ftp.ncbi.nlm.nih.gov/genomes/all/GCA/001/027/165/GCA_001027165.1_ASM102716v1
ftp://ftp.ncbi.nlm.nih.gov/genomes/all/GCA/001/027/205/GCA_001027205.1_ASM102720v1
ftp://ftp.ncbi.nlm.nih.gov/genomes/all/GCA/001/027/245/GCA_001027245.1_ASM102724v1
ftp://ftp.ncbi.nlm.nih.gov/genomes/all/GCA/001/028/645/GCA_001028645.1_ASM102864v1
ftp://ftp.ncbi.nlm.nih.gov/genomes/all/GCA/001/037/985/GCA_001037985.1_ASM103798v1
ftp://ftp.ncbi.nlm.nih.gov/genomes/all/GCA/001/038/625/GCA_001038625.1_ASM103862v1
ftp://ftp.ncbi.nlm.nih.gov/genomes/all/GCA/001/039/495/GCA_001039495.1_ASM103949v1
ftp://ftp.ncbi.nlm.nih.gov/genomes/all/GCA/001/039/695/GCA_001039695.2_emm89-1
ftp://ftp.ncbi.nlm.nih.gov/genomes/all/GCA/001/042/405/GCA_001042405.1_ASM104240v1
ftp://ftp.ncbi.nlm.nih.gov/genomes/all/GCA/001/042/715/GCA_001042715.1_ASM104271v1
ftp://ftp.ncbi.nlm.nih.gov/genomes/all/GCA/001/045/795/GCA_001045795.2_ASM104579v2
ftp://ftp.ncbi.nlm.nih.gov/genomes/all/GCA/001/045/995/GCA_001045995.2_ASM104599v2
ftp://ftp.ncbi.nlm.nih.gov/genomes/all/GCA/001/046/095/GCA_001046095.2_ASM104609v2
ftp://ftp.ncbi.nlm.nih.gov/genomes/all/GCA/001/046/835/GCA_001046835.1_ASM104683v1
ftp://ftp.ncbi.nlm.nih.gov/genomes/all/GCA/001/047/695/GCA_001047695.1_ASM104769v1
ftp://ftp.ncbi.nlm.nih.gov/genomes/all/GCA/001/047/715/GCA_001047715.1_ASM104771v1
ftp://ftp.ncbi.nlm.nih.gov/genomes/all/GCA/001/050/115/GCA_001050115.1_ASM105011v1
ftp://ftp.ncbi.nlm.nih.gov/genomes/all/GCA/001/050/435/GCA_001050435.1_ASM105043v1
ftp://ftp.ncbi.nlm.nih.gov/genomes/all/GCA/001/050/455/GCA_001050455.1_ASM105045v1
ftp://ftp.ncbi.nlm.nih.gov/genomes/all/GCA/001/050/475/GCA_001050475.1_ASM105047v1
ftp://ftp.ncbi.nlm.nih.gov/genomes/all/GCA/001/051/095/GCA_001051095.1_ASM105109v1
ftp://ftp.ncbi.nlm.nih.gov/genomes/all/GCA/001/182/785/GCA_001182785.1_ASM118278v1
ftp://ftp.ncbi.nlm.nih.gov/genomes/all/GCA/001/183/705/GCA_001183705.1_ASM118370v1
ftp://ftp.ncbi.nlm.nih.gov/genomes/all/GCA/001/183/725/GCA_001183725.1_ASM118372v1
ftp://ftp.ncbi.nlm.nih.gov/genomes/all/GCA/001/183/785/GCA_001183785.1_ASM118378v1
ftp://ftp.ncbi.nlm.nih.gov/genomes/all/GCA/001/186/155/GCA_001186155.3_ASM118615v3
ftp://ftp.ncbi.nlm.nih.gov/genomes/all/GCA/001/187/595/GCA_001187595.1_ASM118759v1
ftp://ftp.ncbi.nlm.nih.gov/genomes/all/GCA/001/188/655/GCA_001188655.1_ASM118865v1
ftp://ftp.ncbi.nlm.nih.gov/genomes/all/GCA/001/188/855/GCA_001188855.1_ASM118885v1
ftp://ftp.ncbi.nlm.nih.gov/genomes/all/GCA/001/188/875/GCA_001188875.1_ASM118887v1
ftp://ftp.ncbi.nlm.nih.gov/genomes/all/GCA/001/188/895/GCA_001188895.1_ASM118889v1
ftp://ftp.ncbi.nlm.nih.gov/genomes/all/GCA/001/188/915/GCA_001188915.1_ASM118891v1
ftp://ftp.ncbi.nlm.nih.gov/genomes/all/GCA/001/189/495/GCA_001189495.1_ASM118949v1
ftp://ftp.ncbi.nlm.nih.gov/genomes/all/GCA/001/189/555/GCA_001189555.1_ASM118955v1
ftp://ftp.ncbi.nlm.nih.gov/genomes/all/GCA/001/190/805/GCA_001190805.1_ASM119080v1
ftp://ftp.ncbi.nlm.nih.gov/genomes/all/GCA/001/190/865/GCA_001190865.1_ASM119086v1
ftp://ftp.ncbi.nlm.nih.gov/genomes/all/GCA/001/190/885/GCA_001190885.1_ASM119088v1
ftp://ftp.ncbi.nlm.nih.gov/genomes/all/GCA/001/191/565/GCA_001191565.1_ASM119156v1
ftp://ftp.ncbi.nlm.nih.gov/genomes/all/GCA/001/191/605/GCA_001191605.1_ASM119160v1
ftp://ftp.ncbi.nlm.nih.gov/genomes/all/GCA/001/244/395/GCA_001244395.1_ASM124439v1
ftp://ftp.ncbi.nlm.nih.gov/genomes/all/GCA/001/255/215/GCA_001255215.1_S_pneumo_A66_v1
ftp://ftp.ncbi.nlm.nih.gov/genomes/all/GCA/001/266/635/GCA_001266635.1_ASM126663v1
ftp://ftp.ncbi.nlm.nih.gov/genomes/all/GCA/001/267/395/GCA_001267395.1_ASM126739v1
ftp://ftp.ncbi.nlm.nih.gov/genomes/all/GCA/001/267/405/GCA_001267405.1_ASM126740v1
ftp://ftp.ncbi.nlm.nih.gov/genomes/all/GCA/001/267/435/GCA_001267435.1_ASM126743v1
ftp://ftp.ncbi.nlm.nih.gov/genomes/all/GCA/001/267/805/GCA_001267805.1_ASM126780v1
ftp://ftp.ncbi.nlm.nih.gov/genomes/all/GCA/001/267/845/GCA_001267845.1_ASM126784v1
ftp://ftp.ncbi.nlm.nih.gov/genomes/all/GCA/001/267/865/GCA_001267865.1_ASM126786v1
ftp://ftp.ncbi.nlm.nih.gov/genomes/all/GCA/001/272/315/GCA_001272315.2_ASM127231v2
ftp://ftp.ncbi.nlm.nih.gov/genomes/all/GCA/001/272/635/GCA_001272635.1_ASM127263v1
ftp://ftp.ncbi.nlm.nih.gov/genomes/all/GCA/001/272/655/GCA_001272655.2_ASM127265v2
ftp://ftp.ncbi.nlm.nih.gov/genomes/all/GCA/001/274/575/GCA_001274575.1_ASM127457v1
ftp://ftp.ncbi.nlm.nih.gov/genomes/all/GCA/001/275/545/GCA_001275545.2_ASM127554v2
ftp://ftp.ncbi.nlm.nih.gov/genomes/all/GCA/001/277/915/GCA_001277915.1_ASM127791v1
ftp://ftp.ncbi.nlm.nih.gov/genomes/all/GCA/001/278/015/GCA_001278015.1_ASM127801v1
ftp://ftp.ncbi.nlm.nih.gov/genomes/all/GCA/001/278/745/GCA_001278745.1_ASM127874v1
ftp://ftp.ncbi.nlm.nih.gov/genomes/all/GCA/001/280/285/GCA_001280285.1_ASM128028v1
ftp://ftp.ncbi.nlm.nih.gov/genomes/all/GCA/001/281/025/GCA_001281025.1_ASM128102v1
ftp://ftp.ncbi.nlm.nih.gov/genomes/all/GCA/001/281/105/GCA_001281105.1_ASM128110v1
ftp://ftp.ncbi.nlm.nih.gov/genomes/all/GCA/001/281/145/GCA_001281145.1_ASM128114v1
ftp://ftp.ncbi.nlm.nih.gov/genomes/all/GCA/001/295/365/GCA_001295365.1_ASM129536v1
ftp://ftp.ncbi.nlm.nih.gov/genomes/all/GCA/001/296/095/GCA_001296095.1_ASM129609v1
ftp://ftp.ncbi.nlm.nih.gov/genomes/all/GCA/001/296/205/GCA_001296205.1_ASM129620v1
ftp://ftp.ncbi.nlm.nih.gov/genomes/all/GCA/001/296/985/GCA_001296985.1_ASM129698v1
ftp://ftp.ncbi.nlm.nih.gov/genomes/all/GCA/001/298/485/GCA_001298485.1_ASM129848v1
ftp://ftp.ncbi.nlm.nih.gov/genomes/all/GCA/001/302/645/GCA_001302645.1_ASM130264v1
ftp://ftp.ncbi.nlm.nih.gov/genomes/all/GCA/001/304/715/GCA_001304715.1_ASM130471v1
ftp://ftp.ncbi.nlm.nih.gov/genomes/all/GCA/001/304/735/GCA_001304735.1_ASM130473v1
ftp://ftp.ncbi.nlm.nih.gov/genomes/all/GCA/001/307/235/GCA_001307235.1_ASM130723v1
ftp://ftp.ncbi.nlm.nih.gov/genomes/all/GCA/001/307/805/GCA_001307805.2_ASM130780v2
ftp://ftp.ncbi.nlm.nih.gov/genomes/all/GCA/001/308/145/GCA_001308145.2_ASM130814v2
ftp://ftp.ncbi.nlm.nih.gov/genomes/all/GCA/001/308/285/GCA_001308285.1_ASM130828v1
ftp://ftp.ncbi.nlm.nih.gov/genomes/all/GCA/001/314/245/GCA_001314245.2_ASM131424v2
ftp://ftp.ncbi.nlm.nih.gov/genomes/all/GCA/001/314/945/GCA_001314945.1_ASM131494v1
ftp://ftp.ncbi.nlm.nih.gov/genomes/all/GCA/001/411/765/GCA_001411765.2_ASM141176v2
ftp://ftp.ncbi.nlm.nih.gov/genomes/all/GCA/001/412/635/GCA_001412635.1_ASM141263v1
ftp://ftp.ncbi.nlm.nih.gov/genomes/all/GCA/001/412/695/GCA_001412695.1_ASM141269v1
ftp://ftp.ncbi.nlm.nih.gov/genomes/all/GCA/001/420/855/GCA_001420855.1_ASM142085v1
ftp://ftp.ncbi.nlm.nih.gov/genomes/all/GCA/001/421/015/GCA_001421015.2_ASM142101v2
ftp://ftp.ncbi.nlm.nih.gov/genomes/all/GCA/001/431/145/GCA_001431145.1_ASM143114v1
ftp://ftp.ncbi.nlm.nih.gov/genomes/all/GCA/001/431/785/GCA_001431785.1_ASM143178v1
ftp://ftp.ncbi.nlm.nih.gov/genomes/all/GCA/001/432/245/GCA_001432245.1_ASM143224v1
ftp://ftp.ncbi.nlm.nih.gov/genomes/all/GCA/001/439/585/GCA_001439585.2_ASM143958v2
ftp://ftp.ncbi.nlm.nih.gov/genomes/all/GCA/001/442/815/GCA_001442815.1_ASM144281v1
ftp://ftp.ncbi.nlm.nih.gov/genomes/all/GCA/001/443/645/GCA_001443645.1_ASM144364v1
ftp://ftp.ncbi.nlm.nih.gov/genomes/all/GCA/001/444/345/GCA_001444345.1_ASM144434v1
ftp://ftp.ncbi.nlm.nih.gov/genomes/all/GCA/001/447/175/GCA_001447175.1_ASM144717v1
ftp://ftp.ncbi.nlm.nih.gov/genomes/all/GCA/001/447/315/GCA_001447315.1_ASM144731v1
ftp://ftp.ncbi.nlm.nih.gov/genomes/all/GCA/001/448/985/GCA_001448985.1_ASM144898v1
ftp://ftp.ncbi.nlm.nih.gov/genomes/all/GCA/001/454/845/GCA_001454845.1_ASM145484v1
ftp://ftp.ncbi.nlm.nih.gov/genomes/all/GCA/001/454/865/GCA_001454865.1_ASM145486v1
ftp://ftp.ncbi.nlm.nih.gov/genomes/all/GCA/001/454/885/GCA_001454885.1_ASM145488v1
ftp://ftp.ncbi.nlm.nih.gov/genomes/all/GCA/001/454/905/GCA_001454905.1_ASM145490v1
ftp://ftp.ncbi.nlm.nih.gov/genomes/all/GCA/001/454/925/GCA_001454925.1_ASM145492v1
ftp://ftp.ncbi.nlm.nih.gov/genomes/all/GCA/001/454/945/GCA_001454945.1_ASM145494v1
ftp://ftp.ncbi.nlm.nih.gov/genomes/all/GCA/001/455/345/GCA_001455345.1_ASM145534v1
ftp://ftp.ncbi.nlm.nih.gov/genomes/all/GCA/001/456/065/GCA_001456065.2_ASM145606v2
ftp://ftp.ncbi.nlm.nih.gov/genomes/all/GCA/001/456/215/GCA_001456215.1_ASM145621v1
ftp://ftp.ncbi.nlm.nih.gov/genomes/all/GCA/001/457/495/GCA_001457495.1_NCTC13435
ftp://ftp.ncbi.nlm.nih.gov/genomes/all/GCA/001/457/635/GCA_001457635.1_NCTC7465
ftp://ftp.ncbi.nlm.nih.gov/genomes/all/GCA/001/465/115/GCA_001465115.1_ASM146511v1
ftp://ftp.ncbi.nlm.nih.gov/genomes/all/GCA/001/465/175/GCA_001465175.1_ASM146517v1
ftp://ftp.ncbi.nlm.nih.gov/genomes/all/GCA/001/465/255/GCA_001465255.1_ASM146525v1
ftp://ftp.ncbi.nlm.nih.gov/genomes/all/GCA/001/465/275/GCA_001465275.1_ASM146527v1
ftp://ftp.ncbi.nlm.nih.gov/genomes/all/GCA/001/465/635/GCA_001465635.1_ASM146563v1
ftp://ftp.ncbi.nlm.nih.gov/genomes/all/GCA/001/465/675/GCA_001465675.1_ASM146567v1
ftp://ftp.ncbi.nlm.nih.gov/genomes/all/GCA/001/465/755/GCA_001465755.1_ASM146575v1
ftp://ftp.ncbi.nlm.nih.gov/genomes/all/GCA/001/465/795/GCA_001465795.2_ASM146579v2
ftp://ftp.ncbi.nlm.nih.gov/genomes/all/GCA/001/465/815/GCA_001465815.1_ASM146581v1
ftp://ftp.ncbi.nlm.nih.gov/genomes/all/GCA/001/465/835/GCA_001465835.2_ASM146583v2
ftp://ftp.ncbi.nlm.nih.gov/genomes/all/GCA/001/469/775/GCA_001469775.1_ASM146977v1
ftp://ftp.ncbi.nlm.nih.gov/genomes/all/GCA/001/477/575/GCA_001477575.1_ASM147757v1
ftp://ftp.ncbi.nlm.nih.gov/genomes/all/GCA/001/477/615/GCA_001477615.1_ASM147761v1
ftp://ftp.ncbi.nlm.nih.gov/genomes/all/GCA/001/481/725/GCA_001481725.1_ASM148172v1
ftp://ftp.ncbi.nlm.nih.gov/genomes/all/GCA/001/483/405/GCA_001483405.1_ASM148340v1
ftp://ftp.ncbi.nlm.nih.gov/genomes/all/GCA/001/483/425/GCA_001483425.1_ASM148342v1
ftp://ftp.ncbi.nlm.nih.gov/genomes/all/GCA/001/483/445/GCA_001483445.1_ASM148344v1
ftp://ftp.ncbi.nlm.nih.gov/genomes/all/GCA/001/483/885/GCA_001483885.1_ASM148388v1
ftp://ftp.ncbi.nlm.nih.gov/genomes/all/GCA/001/483/965/GCA_001483965.1_ASM148396v1
ftp://ftp.ncbi.nlm.nih.gov/genomes/all/GCA/001/484/005/GCA_001484005.1_ASM148400v1
ftp://ftp.ncbi.nlm.nih.gov/genomes/all/GCA/001/484/725/GCA_001484725.1_ASM148472v1
ftp://ftp.ncbi.nlm.nih.gov/genomes/all/GCA/001/513/695/GCA_001513695.1_ASM151369v1
ftp://ftp.ncbi.nlm.nih.gov/genomes/all/GCA/001/514/415/GCA_001514415.1_ASM151441v1
ftp://ftp.ncbi.nlm.nih.gov/genomes/all/GCA/001/514/435/GCA_001514435.1_ASM151443v1
ftp://ftp.ncbi.nlm.nih.gov/genomes/all/GCA/001/515/665/GCA_001515665.1_ASM151566v1
ftp://ftp.ncbi.nlm.nih.gov/genomes/all/GCA/001/515/685/GCA_001515685.1_ASM151568v1
ftp://ftp.ncbi.nlm.nih.gov/genomes/all/GCA/001/515/705/GCA_001515705.1_ASM151570v1
ftp://ftp.ncbi.nlm.nih.gov/genomes/all/GCA/001/515/745/GCA_001515745.1_ASM151574v1
ftp://ftp.ncbi.nlm.nih.gov/genomes/all/GCA/001/515/765/GCA_001515765.1_ASM151576v1
ftp://ftp.ncbi.nlm.nih.gov/genomes/all/GCA/001/518/735/GCA_001518735.1_ASM151873v1
ftp://ftp.ncbi.nlm.nih.gov/genomes/all/GCA/001/518/795/GCA_001518795.1_ASM151879v1
ftp://ftp.ncbi.nlm.nih.gov/genomes/all/GCA/001/518/875/GCA_001518875.1_ASM151887v1
ftp://ftp.ncbi.nlm.nih.gov/genomes/all/GCA/001/534/765/GCA_001534765.1_ASM153476v1
ftp://ftp.ncbi.nlm.nih.gov/genomes/all/GCA/001/534/785/GCA_001534785.1_ASM153478v1
ftp://ftp.ncbi.nlm.nih.gov/genomes/all/GCA/001/535/505/GCA_001535505.1_ASM153550v1
ftp://ftp.ncbi.nlm.nih.gov/genomes/all/GCA/001/535/565/GCA_001535565.1_ASM153556v1
ftp://ftp.ncbi.nlm.nih.gov/genomes/all/GCA/001/536/305/GCA_001536305.1_Leuconostoc_gelidum_subsp._gasicomitatum_KG16-1
ftp://ftp.ncbi.nlm.nih.gov/genomes/all/GCA/001/536/925/GCA_001536925.1_BMC_PRJEB12378v1
ftp://ftp.ncbi.nlm.nih.gov/genomes/all/GCA/001/541/905/GCA_001541905.1_ASM154190v1
ftp://ftp.ncbi.nlm.nih.gov/genomes/all/GCA/001/543/085/GCA_001543085.1_ASM154308v1
ftp://ftp.ncbi.nlm.nih.gov/genomes/all/GCA/001/543/105/GCA_001543105.1_ASM154310v1
ftp://ftp.ncbi.nlm.nih.gov/genomes/all/GCA/001/543/145/GCA_001543145.1_ASM154314v1
ftp://ftp.ncbi.nlm.nih.gov/genomes/all/GCA/001/543/175/GCA_001543175.1_ASM154317v1
ftp://ftp.ncbi.nlm.nih.gov/genomes/all/GCA/001/543/205/GCA_001543205.1_ASM154320v1
ftp://ftp.ncbi.nlm.nih.gov/genomes/all/GCA/001/543/225/GCA_001543225.1_ASM154322v1
ftp://ftp.ncbi.nlm.nih.gov/genomes/all/GCA/001/543/245/GCA_001543245.1_ASM154324v1
ftp://ftp.ncbi.nlm.nih.gov/genomes/all/GCA/001/543/285/GCA_001543285.1_ASM154328v1
ftp://ftp.ncbi.nlm.nih.gov/genomes/all/GCA/001/543/345/GCA_001543345.1_ASM154334v1
ftp://ftp.ncbi.nlm.nih.gov/genomes/all/GCA/001/544/015/GCA_001544015.1_ASM154401v1
ftp://ftp.ncbi.nlm.nih.gov/genomes/all/GCA/001/545/095/GCA_001545095.1_ASM154509v1
ftp://ftp.ncbi.nlm.nih.gov/genomes/all/GCA/001/547/715/GCA_001547715.1_ASM154771v1
ftp://ftp.ncbi.nlm.nih.gov/genomes/all/GCA/001/547/815/GCA_001547815.1_ASM154781v1
ftp://ftp.ncbi.nlm.nih.gov/genomes/all/GCA/001/547/835/GCA_001547835.1_ASM154783v1
ftp://ftp.ncbi.nlm.nih.gov/genomes/all/GCA/001/548/175/GCA_001548175.1_ASM154817v1
ftp://ftp.ncbi.nlm.nih.gov/genomes/all/GCA/001/548/215/GCA_001548215.1_ASM154821v1
ftp://ftp.ncbi.nlm.nih.gov/genomes/all/GCA/001/548/255/GCA_001548255.1_ASM154825v1
ftp://ftp.ncbi.nlm.nih.gov/genomes/all/GCA/001/548/295/GCA_001548295.1_ASM154829v1
ftp://ftp.ncbi.nlm.nih.gov/genomes/all/GCA/001/548/415/GCA_001548415.1_ASM154841v1
ftp://ftp.ncbi.nlm.nih.gov/genomes/all/GCA/001/548/585/GCA_001548585.1_ASM154858v1
ftp://ftp.ncbi.nlm.nih.gov/genomes/all/GCA/001/548/635/GCA_001548635.1_ASM154863v1
ftp://ftp.ncbi.nlm.nih.gov/genomes/all/GCA/001/549/655/GCA_001549655.1_ASM154965v1
ftp://ftp.ncbi.nlm.nih.gov/genomes/all/GCA/001/549/675/GCA_001549675.1_ASM154967v1
ftp://ftp.ncbi.nlm.nih.gov/genomes/all/GCA/001/551/855/GCA_001551855.1_ASM155185v1
ftp://ftp.ncbi.nlm.nih.gov/genomes/all/GCA/001/552/035/GCA_001552035.1_ASM155203v1
ftp://ftp.ncbi.nlm.nih.gov/genomes/all/GCA/001/553/685/GCA_001553685.1_ASM155368v1
ftp://ftp.ncbi.nlm.nih.gov/genomes/all/GCA/001/553/895/GCA_001553895.1_ASM155389v1
ftp://ftp.ncbi.nlm.nih.gov/genomes/all/GCA/001/553/915/GCA_001553915.1_ASM155391v1
ftp://ftp.ncbi.nlm.nih.gov/genomes/all/GCA/001/554/015/GCA_001554015.1_ASM155401v1
ftp://ftp.ncbi.nlm.nih.gov/genomes/all/GCA/001/558/215/GCA_001558215.1_ASM155821v1
ftp://ftp.ncbi.nlm.nih.gov/genomes/all/GCA/001/558/275/GCA_001558275.1_ASM155827v1
ftp://ftp.ncbi.nlm.nih.gov/genomes/all/GCA/001/558/375/GCA_001558375.1_ASM155837v1
ftp://ftp.ncbi.nlm.nih.gov/genomes/all/GCA/001/558/775/GCA_001558775.1_ASM155877v1
ftp://ftp.ncbi.nlm.nih.gov/genomes/all/GCA/001/558/795/GCA_001558795.1_ASM155879v1
ftp://ftp.ncbi.nlm.nih.gov/genomes/all/GCA/001/558/815/GCA_001558815.1_ASM155881v1
ftp://ftp.ncbi.nlm.nih.gov/genomes/all/GCA/001/558/875/GCA_001558875.1_ASM155887v1
ftp://ftp.ncbi.nlm.nih.gov/genomes/all/GCA/001/559/115/GCA_001559115.1_ASM155911v1
ftp://ftp.ncbi.nlm.nih.gov/genomes/all/GCA/001/559/175/GCA_001559175.1_ASM155917v1
ftp://ftp.ncbi.nlm.nih.gov/genomes/all/GCA/001/560/895/GCA_001560895.1_ASM156089v1
ftp://ftp.ncbi.nlm.nih.gov/genomes/all/GCA/001/561/955/GCA_001561955.1_ASM156195v1
ftp://ftp.ncbi.nlm.nih.gov/genomes/all/GCA/001/564/455/GCA_001564455.1_ASM156445v1
ftp://ftp.ncbi.nlm.nih.gov/genomes/all/GCA/001/565/875/GCA_001565875.1_ASM156587v1
ftp://ftp.ncbi.nlm.nih.gov/genomes/all/GCA/001/572/685/GCA_001572685.1_ASM157268v1
ftp://ftp.ncbi.nlm.nih.gov/genomes/all/GCA/001/577/795/GCA_001577795.1_ASM157779v1
ftp://ftp.ncbi.nlm.nih.gov/genomes/all/GCA/001/578/165/GCA_001578165.1_ASM157816v1
ftp://ftp.ncbi.nlm.nih.gov/genomes/all/GCA/001/578/185/GCA_001578185.1_ASM157818v1
ftp://ftp.ncbi.nlm.nih.gov/genomes/all/GCA/001/578/205/GCA_001578205.1_ASM157820v1
ftp://ftp.ncbi.nlm.nih.gov/genomes/all/GCA/001/579/765/GCA_001579765.1_ASM157976v1
ftp://ftp.ncbi.nlm.nih.gov/genomes/all/GCA/001/579/785/GCA_001579785.1_ASM157978v1
ftp://ftp.ncbi.nlm.nih.gov/genomes/all/GCA/001/580/495/GCA_001580495.1_ASM158049v1
ftp://ftp.ncbi.nlm.nih.gov/genomes/all/GCA/001/580/515/GCA_001580515.1_ASM158051v1
ftp://ftp.ncbi.nlm.nih.gov/genomes/all/GCA/001/581/875/GCA_001581875.1_ASM158187v1
ftp://ftp.ncbi.nlm.nih.gov/genomes/all/GCA/001/581/895/GCA_001581895.1_ASM158189v1
ftp://ftp.ncbi.nlm.nih.gov/genomes/all/GCA/001/584/725/GCA_001584725.1_ASM158472v1
ftp://ftp.ncbi.nlm.nih.gov/genomes/all/GCA/001/586/105/GCA_001586105.1_ASM158610v1
ftp://ftp.ncbi.nlm.nih.gov/genomes/all/GCA/001/586/195/GCA_001586195.1_ASM158619v1
ftp://ftp.ncbi.nlm.nih.gov/genomes/all/GCA/001/587/115/GCA_001587115.1_ASM158711v1
ftp://ftp.ncbi.nlm.nih.gov/genomes/all/GCA/001/587/175/GCA_001587175.1_ASM158717v1
ftp://ftp.ncbi.nlm.nih.gov/genomes/all/GCA/001/590/685/GCA_001590685.1_ASM159068v1
ftp://ftp.ncbi.nlm.nih.gov/genomes/all/GCA/001/592/385/GCA_001592385.1_ASM159238v1
ftp://ftp.ncbi.nlm.nih.gov/genomes/all/GCA/001/592/395/GCA_001592395.1_ASM159239v1
ftp://ftp.ncbi.nlm.nih.gov/genomes/all/GCA/001/592/425/GCA_001592425.1_ASM159242v1
ftp://ftp.ncbi.nlm.nih.gov/genomes/all/GCA/001/593/395/GCA_001593395.2_ASM159339v2
ftp://ftp.ncbi.nlm.nih.gov/genomes/all/GCA/001/593/765/GCA_001593765.1_ASM159376v1
ftp://ftp.ncbi.nlm.nih.gov/genomes/all/GCA/001/593/785/GCA_001593785.1_ASM159378v1
ftp://ftp.ncbi.nlm.nih.gov/genomes/all/GCA/001/594/205/GCA_001594205.1_ASM159420v1
ftp://ftp.ncbi.nlm.nih.gov/genomes/all/GCA/001/594/345/GCA_001594345.1_ASM159434v1
ftp://ftp.ncbi.nlm.nih.gov/genomes/all/GCA/001/595/725/GCA_001595725.1_ASM159572v1
ftp://ftp.ncbi.nlm.nih.gov/genomes/all/GCA/001/596/055/GCA_001596055.1_ASM159605v1
ftp://ftp.ncbi.nlm.nih.gov/genomes/all/GCA/001/596/095/GCA_001596095.1_ASM159609v1
ftp://ftp.ncbi.nlm.nih.gov/genomes/all/GCA/001/596/535/GCA_001596535.1_ASM159653v1
ftp://ftp.ncbi.nlm.nih.gov/genomes/all/GCA/001/596/755/GCA_001596755.1_ASM159675v1
ftp://ftp.ncbi.nlm.nih.gov/genomes/all/GCA/001/596/775/GCA_001596775.2_ASM159677v2
ftp://ftp.ncbi.nlm.nih.gov/genomes/all/GCA/001/597/265/GCA_001597265.1_ASM159726v1
ftp://ftp.ncbi.nlm.nih.gov/genomes/all/GCA/001/598/075/GCA_001598075.1_ASM159807v1
ftp://ftp.ncbi.nlm.nih.gov/genomes/all/GCA/001/598/095/GCA_001598095.1_ASM159809v1
ftp://ftp.ncbi.nlm.nih.gov/genomes/all/GCA/001/598/635/GCA_001598635.1_ASM159863v1
ftp://ftp.ncbi.nlm.nih.gov/genomes/all/GCA/001/602/155/GCA_001602155.1_ASM160215v1
ftp://ftp.ncbi.nlm.nih.gov/genomes/all/GCA/001/604/995/GCA_001604995.1_ASM160499v1
ftp://ftp.ncbi.nlm.nih.gov/genomes/all/GCA/001/610/935/GCA_001610935.1_ASM161093v1
ftp://ftp.ncbi.nlm.nih.gov/genomes/all/GCA/001/610/955/GCA_001610955.1_ASM161095v1
ftp://ftp.ncbi.nlm.nih.gov/genomes/all/GCA/001/611/035/GCA_001611035.1_ASM161103v1
ftp://ftp.ncbi.nlm.nih.gov/genomes/all/GCA/001/611/075/GCA_001611075.1_ASM161107v1
ftp://ftp.ncbi.nlm.nih.gov/genomes/all/GCA/001/611/115/GCA_001611115.1_ASM161111v1
ftp://ftp.ncbi.nlm.nih.gov/genomes/all/GCA/001/611/135/GCA_001611135.1_ASM161113v1
ftp://ftp.ncbi.nlm.nih.gov/genomes/all/GCA/001/611/155/GCA_001611155.1_ASM161115v1
ftp://ftp.ncbi.nlm.nih.gov/genomes/all/GCA/001/611/325/GCA_001611325.1_ASM161132v1
ftp://ftp.ncbi.nlm.nih.gov/genomes/all/GCA/001/611/345/GCA_001611345.1_ASM161134v1
ftp://ftp.ncbi.nlm.nih.gov/genomes/all/GCA/001/611/365/GCA_001611365.1_ASM161136v1
ftp://ftp.ncbi.nlm.nih.gov/genomes/all/GCA/001/611/385/GCA_001611385.1_ASM161138v1
ftp://ftp.ncbi.nlm.nih.gov/genomes/all/GCA/001/611/405/GCA_001611405.1_ASM161140v1
ftp://ftp.ncbi.nlm.nih.gov/genomes/all/GCA/001/611/425/GCA_001611425.1_ASM161142v1
ftp://ftp.ncbi.nlm.nih.gov/genomes/all/GCA/001/611/955/GCA_001611955.1_ASM161195v1
ftp://ftp.ncbi.nlm.nih.gov/genomes/all/GCA/001/617/525/GCA_001617525.1_ASM161752v1
ftp://ftp.ncbi.nlm.nih.gov/genomes/all/GCA/001/617/605/GCA_001617605.1_ASM161760v1
ftp://ftp.ncbi.nlm.nih.gov/genomes/all/GCA/001/618/305/GCA_001618305.1_ASM161830v1
ftp://ftp.ncbi.nlm.nih.gov/genomes/all/GCA/001/618/665/GCA_001618665.1_ASM161866v1
ftp://ftp.ncbi.nlm.nih.gov/genomes/all/GCA/001/618/685/GCA_001618685.1_ASM161868v1
ftp://ftp.ncbi.nlm.nih.gov/genomes/all/GCA/001/618/885/GCA_001618885.1_ASM161888v1
ftp://ftp.ncbi.nlm.nih.gov/genomes/all/GCA/001/618/905/GCA_001618905.1_ASM161890v1
ftp://ftp.ncbi.nlm.nih.gov/genomes/all/GCA/001/620/285/GCA_001620285.1_ASM162028v1
ftp://ftp.ncbi.nlm.nih.gov/genomes/all/GCA/001/629/705/GCA_001629705.2_ASM162970v2
ftp://ftp.ncbi.nlm.nih.gov/genomes/all/GCA/001/629/735/GCA_001629735.1_ASM162973v1
ftp://ftp.ncbi.nlm.nih.gov/genomes/all/GCA/001/634/265/GCA_001634265.1_ASM163426v1
ftp://ftp.ncbi.nlm.nih.gov/genomes/all/GCA/001/634/285/GCA_001634285.1_ASM163428v1
ftp://ftp.ncbi.nlm.nih.gov/genomes/all/GCA/001/634/305/GCA_001634305.1_ASM163430v1
ftp://ftp.ncbi.nlm.nih.gov/genomes/all/GCA/001/634/675/GCA_001634675.1_ASM163467v1
ftp://ftp.ncbi.nlm.nih.gov/genomes/all/GCA/001/635/875/GCA_001635875.1_ASM163587v1
ftp://ftp.ncbi.nlm.nih.gov/genomes/all/GCA/001/635/895/GCA_001635895.1_ASM163589v1
ftp://ftp.ncbi.nlm.nih.gov/genomes/all/GCA/001/635/915/GCA_001635915.1_ASM163591v1
ftp://ftp.ncbi.nlm.nih.gov/genomes/all/GCA/001/635/935/GCA_001635935.1_ASM163593v1
ftp://ftp.ncbi.nlm.nih.gov/genomes/all/GCA/001/635/955/GCA_001635955.1_ASM163595v1
ftp://ftp.ncbi.nlm.nih.gov/genomes/all/GCA/001/635/975/GCA_001635975.1_ASM163597v1
ftp://ftp.ncbi.nlm.nih.gov/genomes/all/GCA/001/635/995/GCA_001635995.1_ASM163599v1
ftp://ftp.ncbi.nlm.nih.gov/genomes/all/GCA/001/638/845/GCA_001638845.2_ASM163884v2
ftp://ftp.ncbi.nlm.nih.gov/genomes/all/GCA/001/640/765/GCA_001640765.1_ASM164076v1
ftp://ftp.ncbi.nlm.nih.gov/genomes/all/GCA/001/640/885/GCA_001640885.1_ASM164088v1
ftp://ftp.ncbi.nlm.nih.gov/genomes/all/GCA/001/640/905/GCA_001640905.1_ASM164090v1
ftp://ftp.ncbi.nlm.nih.gov/genomes/all/GCA/001/640/925/GCA_001640925.1_ASM164092v1
ftp://ftp.ncbi.nlm.nih.gov/genomes/all/GCA/001/640/965/GCA_001640965.1_ASM164096v1
ftp://ftp.ncbi.nlm.nih.gov/genomes/all/GCA/001/641/025/GCA_001641025.1_ASM164102v1
ftp://ftp.ncbi.nlm.nih.gov/genomes/all/GCA/001/641/045/GCA_001641045.1_ASM164104v1
ftp://ftp.ncbi.nlm.nih.gov/genomes/all/GCA/001/641/305/GCA_001641305.1_ASM164130v1
ftp://ftp.ncbi.nlm.nih.gov/genomes/all/GCA/001/642/085/GCA_001642085.1_ASM164208v1
ftp://ftp.ncbi.nlm.nih.gov/genomes/all/GCA/001/642/655/GCA_001642655.1_ASM164265v1
ftp://ftp.ncbi.nlm.nih.gov/genomes/all/GCA/001/642/935/GCA_001642935.2_ASM164293v2
ftp://ftp.ncbi.nlm.nih.gov/genomes/all/GCA/001/644/605/GCA_001644605.1_ASM164460v1
ftp://ftp.ncbi.nlm.nih.gov/genomes/all/GCA/001/644/625/GCA_001644625.1_ASM164462v1
ftp://ftp.ncbi.nlm.nih.gov/genomes/all/GCA/001/645/685/GCA_001645685.2_ASM164568v2
ftp://ftp.ncbi.nlm.nih.gov/genomes/all/GCA/001/646/605/GCA_001646605.1_ASM164660v1
ftp://ftp.ncbi.nlm.nih.gov/genomes/all/GCA/001/648/135/GCA_001648135.1_ASM164813v1
ftp://ftp.ncbi.nlm.nih.gov/genomes/all/GCA/001/654/475/GCA_001654475.1_ASM165447v1
ftp://ftp.ncbi.nlm.nih.gov/genomes/all/GCA/001/655/175/GCA_001655175.1_ASM165517v1
ftp://ftp.ncbi.nlm.nih.gov/genomes/all/GCA/001/656/045/GCA_001656045.1_ASM165604v1
ftp://ftp.ncbi.nlm.nih.gov/genomes/all/GCA/001/656/075/GCA_001656075.1_ASM165607v1
ftp://ftp.ncbi.nlm.nih.gov/genomes/all/GCA/001/659/745/GCA_001659745.1_ASM165974v1
ftp://ftp.ncbi.nlm.nih.gov/genomes/all/GCA/001/660/025/GCA_001660025.1_ASM166002v1
ftp://ftp.ncbi.nlm.nih.gov/genomes/all/GCA/001/660/525/GCA_001660525.1_ASM166052v1
ftp://ftp.ncbi.nlm.nih.gov/genomes/all/GCA/001/663/395/GCA_001663395.1_ASM166339v1
ftp://ftp.ncbi.nlm.nih.gov/genomes/all/GCA/001/663/655/GCA_001663655.1_ASM166365v1
ftp://ftp.ncbi.nlm.nih.gov/genomes/all/GCA/001/663/675/GCA_001663675.1_ASM166367v1
ftp://ftp.ncbi.nlm.nih.gov/genomes/all/GCA/001/663/715/GCA_001663715.1_ASM166371v1
ftp://ftp.ncbi.nlm.nih.gov/genomes/all/GCA/001/663/735/GCA_001663735.1_ASM166373v1
ftp://ftp.ncbi.nlm.nih.gov/genomes/all/GCA/001/663/755/GCA_001663755.1_ASM166375v1
ftp://ftp.ncbi.nlm.nih.gov/genomes/all/GCA/001/663/795/GCA_001663795.1_ASM166379v1
ftp://ftp.ncbi.nlm.nih.gov/genomes/all/GCA/001/663/835/GCA_001663835.1_ASM166383v1
ftp://ftp.ncbi.nlm.nih.gov/genomes/all/GCA/001/672/035/GCA_001672035.1_ASM167203v1
ftp://ftp.ncbi.nlm.nih.gov/genomes/all/GCA/001/675/515/GCA_001675515.1_ASM167551v1
ftp://ftp.ncbi.nlm.nih.gov/genomes/all/GCA/001/676/805/GCA_001676805.1_ASM167680v1
ftp://ftp.ncbi.nlm.nih.gov/genomes/all/GCA/001/678/885/GCA_001678885.1_ASM167888v1
ftp://ftp.ncbi.nlm.nih.gov/genomes/all/GCA/001/679/705/GCA_001679705.1_ASM167970v1
ftp://ftp.ncbi.nlm.nih.gov/genomes/all/GCA/001/682/235/GCA_001682235.1_ASM168223v1
ftp://ftp.ncbi.nlm.nih.gov/genomes/all/GCA/001/682/335/GCA_001682335.1_ASM168233v1
ftp://ftp.ncbi.nlm.nih.gov/genomes/all/GCA/001/682/435/GCA_001682435.2_ASM168243v2
ftp://ftp.ncbi.nlm.nih.gov/genomes/all/GCA/001/683/065/GCA_001683065.1_ASM168306v1
ftp://ftp.ncbi.nlm.nih.gov/genomes/all/GCA/001/683/095/GCA_001683095.1_ASM168309v1
ftp://ftp.ncbi.nlm.nih.gov/genomes/all/GCA/001/683/135/GCA_001683135.1_ASM168313v1
ftp://ftp.ncbi.nlm.nih.gov/genomes/all/GCA/001/683/155/GCA_001683155.1_ASM168315v1
ftp://ftp.ncbi.nlm.nih.gov/genomes/all/GCA/001/683/175/GCA_001683175.1_ASM168317v1
ftp://ftp.ncbi.nlm.nih.gov/genomes/all/GCA/001/683/195/GCA_001683195.1_ASM168319v1
ftp://ftp.ncbi.nlm.nih.gov/genomes/all/GCA/001/683/215/GCA_001683215.1_ASM168321v1
ftp://ftp.ncbi.nlm.nih.gov/genomes/all/GCA/001/683/235/GCA_001683235.1_ASM168323v1
ftp://ftp.ncbi.nlm.nih.gov/genomes/all/GCA/001/683/255/GCA_001683255.1_ASM168325v1
ftp://ftp.ncbi.nlm.nih.gov/genomes/all/GCA/001/683/275/GCA_001683275.1_ASM168327v1
ftp://ftp.ncbi.nlm.nih.gov/genomes/all/GCA/001/683/295/GCA_001683295.1_ASM168329v1
ftp://ftp.ncbi.nlm.nih.gov/genomes/all/GCA/001/683/315/GCA_001683315.1_ASM168331v1
ftp://ftp.ncbi.nlm.nih.gov/genomes/all/GCA/001/683/515/GCA_001683515.1_ASM168351v1
ftp://ftp.ncbi.nlm.nih.gov/genomes/all/GCA/001/685/375/GCA_001685375.1_ASM168537v1
ftp://ftp.ncbi.nlm.nih.gov/genomes/all/GCA/001/685/395/GCA_001685395.1_ASM168539v1
ftp://ftp.ncbi.nlm.nih.gov/genomes/all/GCA/001/685/435/GCA_001685435.3_ASM168543v3
ftp://ftp.ncbi.nlm.nih.gov/genomes/all/GCA/001/685/565/GCA_001685565.1_ASM168556v1
ftp://ftp.ncbi.nlm.nih.gov/genomes/all/GCA/001/685/645/GCA_001685645.1_ASM168564v1
ftp://ftp.ncbi.nlm.nih.gov/genomes/all/GCA/001/685/665/GCA_001685665.2_ASM168566v2
ftp://ftp.ncbi.nlm.nih.gov/genomes/all/GCA/001/687/565/GCA_001687565.2_ASM168756v2
ftp://ftp.ncbi.nlm.nih.gov/genomes/all/GCA/001/687/585/GCA_001687585.2_ASM168758v2
ftp://ftp.ncbi.nlm.nih.gov/genomes/all/GCA/001/687/605/GCA_001687605.2_ASM168760v2
ftp://ftp.ncbi.nlm.nih.gov/genomes/all/GCA/001/687/625/GCA_001687625.2_ASM168762v2
ftp://ftp.ncbi.nlm.nih.gov/genomes/all/GCA/001/687/665/GCA_001687665.2_ASM168766v2
ftp://ftp.ncbi.nlm.nih.gov/genomes/all/GCA/001/687/745/GCA_001687745.1_ASM168774v1
ftp://ftp.ncbi.nlm.nih.gov/genomes/all/GCA/001/688/625/GCA_001688625.2_ASM168862v2
ftp://ftp.ncbi.nlm.nih.gov/genomes/all/GCA/001/688/665/GCA_001688665.2_ASM168866v2
ftp://ftp.ncbi.nlm.nih.gov/genomes/all/GCA/001/688/685/GCA_001688685.2_ASM168868v2
ftp://ftp.ncbi.nlm.nih.gov/genomes/all/GCA/001/688/705/GCA_001688705.2_ASM168870v2
ftp://ftp.ncbi.nlm.nih.gov/genomes/all/GCA/001/688/965/GCA_001688965.2_ASM168896v2
ftp://ftp.ncbi.nlm.nih.gov/genomes/all/GCA/001/689/055/GCA_001689055.2_ASM168905v2
ftp://ftp.ncbi.nlm.nih.gov/genomes/all/GCA/001/689/125/GCA_001689125.2_ASM168912v2
ftp://ftp.ncbi.nlm.nih.gov/genomes/all/GCA/001/692/675/GCA_001692675.1_ASM169267v1
ftp://ftp.ncbi.nlm.nih.gov/genomes/all/GCA/001/692/755/GCA_001692755.1_ASM169275v1
ftp://ftp.ncbi.nlm.nih.gov/genomes/all/GCA/001/697/145/GCA_001697145.1_ASM169714v1
ftp://ftp.ncbi.nlm.nih.gov/genomes/all/GCA/001/697/245/GCA_001697245.1_ASM169724v1
ftp://ftp.ncbi.nlm.nih.gov/genomes/all/GCA/001/697/265/GCA_001697265.1_ASM169726v1
ftp://ftp.ncbi.nlm.nih.gov/genomes/all/GCA/001/697/285/GCA_001697285.1_ASM169728v1
ftp://ftp.ncbi.nlm.nih.gov/genomes/all/GCA/001/698/145/GCA_001698145.1_ASM169814v1
ftp://ftp.ncbi.nlm.nih.gov/genomes/all/GCA/001/698/165/GCA_001698165.1_ASM169816v1
ftp://ftp.ncbi.nlm.nih.gov/genomes/all/GCA/001/700/735/GCA_001700735.1_ASM170073v1
ftp://ftp.ncbi.nlm.nih.gov/genomes/all/GCA/001/700/985/GCA_001700985.1_ASM170098v1
ftp://ftp.ncbi.nlm.nih.gov/genomes/all/GCA/001/701/005/GCA_001701005.1_ASM170100v1
ftp://ftp.ncbi.nlm.nih.gov/genomes/all/GCA/001/702/095/GCA_001702095.1_ASM170209v1
ftp://ftp.ncbi.nlm.nih.gov/genomes/all/GCA/001/702/115/GCA_001702115.1_ASM170211v1
ftp://ftp.ncbi.nlm.nih.gov/genomes/all/GCA/001/702/135/GCA_001702135.1_ASM170213v1
ftp://ftp.ncbi.nlm.nih.gov/genomes/all/GCA/001/702/155/GCA_001702155.1_ASM170215v1
ftp://ftp.ncbi.nlm.nih.gov/genomes/all/GCA/001/702/175/GCA_001702175.1_ASM170217v1
ftp://ftp.ncbi.nlm.nih.gov/genomes/all/GCA/001/702/195/GCA_001702195.1_ASM170219v1
ftp://ftp.ncbi.nlm.nih.gov/genomes/all/GCA/001/702/215/GCA_001702215.1_ASM170221v1
ftp://ftp.ncbi.nlm.nih.gov/genomes/all/GCA/001/702/235/GCA_001702235.1_ASM170223v1
ftp://ftp.ncbi.nlm.nih.gov/genomes/all/GCA/001/703/495/GCA_001703495.1_ASM170349v1
ftp://ftp.ncbi.nlm.nih.gov/genomes/all/GCA/001/704/095/GCA_001704095.1_ASM170409v1
ftp://ftp.ncbi.nlm.nih.gov/genomes/all/GCA/001/704/315/GCA_001704315.1_ASM170431v1
ftp://ftp.ncbi.nlm.nih.gov/genomes/all/GCA/001/704/335/GCA_001704335.1_ASM170433v1
ftp://ftp.ncbi.nlm.nih.gov/genomes/all/GCA/001/704/975/GCA_001704975.1_ASM170497v1
ftp://ftp.ncbi.nlm.nih.gov/genomes/all/GCA/001/705/195/GCA_001705195.1_ASM170519v1
ftp://ftp.ncbi.nlm.nih.gov/genomes/all/GCA/001/705/585/GCA_001705585.1_ASM170558v1
ftp://ftp.ncbi.nlm.nih.gov/genomes/all/GCA/001/712/815/GCA_001712815.1_ASM171281v1
ftp://ftp.ncbi.nlm.nih.gov/genomes/all/GCA/001/712/835/GCA_001712835.1_ASM171283v1
ftp://ftp.ncbi.nlm.nih.gov/genomes/all/GCA/001/714/745/GCA_001714745.1_ASM171474v1
ftp://ftp.ncbi.nlm.nih.gov/genomes/all/GCA/001/715/615/GCA_001715615.1_ASM171561v1
ftp://ftp.ncbi.nlm.nih.gov/genomes/all/GCA/001/717/505/GCA_001717505.1_ASM171750v1
ftp://ftp.ncbi.nlm.nih.gov/genomes/all/GCA/001/717/585/GCA_001717585.1_ASM171758v1
ftp://ftp.ncbi.nlm.nih.gov/genomes/all/GCA/001/717/665/GCA_001717665.1_ASM171766v1
ftp://ftp.ncbi.nlm.nih.gov/genomes/all/GCA/001/717/685/GCA_001717685.1_ASM171768v1
ftp://ftp.ncbi.nlm.nih.gov/genomes/all/GCA/001/717/705/GCA_001717705.1_ASM171770v1
ftp://ftp.ncbi.nlm.nih.gov/genomes/all/GCA/001/717/725/GCA_001717725.1_ASM171772v1
ftp://ftp.ncbi.nlm.nih.gov/genomes/all/GCA/001/717/975/GCA_001717975.1_ASM171797v1
ftp://ftp.ncbi.nlm.nih.gov/genomes/all/GCA/001/719/045/GCA_001719045.1_ASM171904v1
ftp://ftp.ncbi.nlm.nih.gov/genomes/all/GCA/001/719/185/GCA_001719185.1_ASM171918v1
ftp://ftp.ncbi.nlm.nih.gov/genomes/all/GCA/001/719/205/GCA_001719205.1_ASM171920v1
ftp://ftp.ncbi.nlm.nih.gov/genomes/all/GCA/001/719/225/GCA_001719225.1_ASM171922v1
ftp://ftp.ncbi.nlm.nih.gov/genomes/all/GCA/001/720/505/GCA_001720505.1_ASM172050v1
ftp://ftp.ncbi.nlm.nih.gov/genomes/all/GCA/001/720/945/GCA_001720945.1_ASM172094v1
ftp://ftp.ncbi.nlm.nih.gov/genomes/all/GCA/001/721/065/GCA_001721065.1_ASM172106v1
ftp://ftp.ncbi.nlm.nih.gov/genomes/all/GCA/001/721/145/GCA_001721145.1_ASM172114v1
ftp://ftp.ncbi.nlm.nih.gov/genomes/all/GCA/001/721/165/GCA_001721165.1_ASM172116v1
ftp://ftp.ncbi.nlm.nih.gov/genomes/all/GCA/001/721/625/GCA_001721625.1_ASM172162v1
ftp://ftp.ncbi.nlm.nih.gov/genomes/all/GCA/001/721/685/GCA_001721685.1_ASM172168v1
ftp://ftp.ncbi.nlm.nih.gov/genomes/all/GCA/001/721/905/GCA_001721905.1_ASM172190v1
ftp://ftp.ncbi.nlm.nih.gov/genomes/all/GCA/001/721/925/GCA_001721925.1_ASM172192v1
ftp://ftp.ncbi.nlm.nih.gov/genomes/all/GCA/001/723/525/GCA_001723525.1_ASM172352v1
ftp://ftp.ncbi.nlm.nih.gov/genomes/all/GCA/001/723/545/GCA_001723545.1_ASM172354v1
ftp://ftp.ncbi.nlm.nih.gov/genomes/all/GCA/001/723/585/GCA_001723585.1_ASM172358v1
ftp://ftp.ncbi.nlm.nih.gov/genomes/all/GCA/001/723/625/GCA_001723625.1_ASM172362v1
ftp://ftp.ncbi.nlm.nih.gov/genomes/all/GCA/001/725/965/GCA_001725965.1_ASM172596v1
ftp://ftp.ncbi.nlm.nih.gov/genomes/all/GCA/001/726/125/GCA_001726125.1_ASM172612v1
ftp://ftp.ncbi.nlm.nih.gov/genomes/all/GCA/001/729/925/GCA_001729925.1_ASM172992v1
ftp://ftp.ncbi.nlm.nih.gov/genomes/all/GCA/001/729/945/GCA_001729945.1_ASM172994v1
ftp://ftp.ncbi.nlm.nih.gov/genomes/all/GCA/001/735/765/GCA_001735765.1_ASM173576v1
ftp://ftp.ncbi.nlm.nih.gov/genomes/all/GCA/001/742/205/GCA_001742205.1_ASM174220v1
ftp://ftp.ncbi.nlm.nih.gov/genomes/all/GCA/001/746/265/GCA_001746265.2_ASM174626v2
ftp://ftp.ncbi.nlm.nih.gov/genomes/all/GCA/001/746/555/GCA_001746555.1_ASM174655v1
ftp://ftp.ncbi.nlm.nih.gov/genomes/all/GCA/001/746/575/GCA_001746575.1_ASM174657v1
ftp://ftp.ncbi.nlm.nih.gov/genomes/all/GCA/001/747/445/GCA_001747445.1_ASM174744v1
ftp://ftp.ncbi.nlm.nih.gov/genomes/all/GCA/001/750/115/GCA_001750115.1_ASM175011v1
ftp://ftp.ncbi.nlm.nih.gov/genomes/all/GCA/001/750/685/GCA_001750685.1_ASM175068v1
ftp://ftp.ncbi.nlm.nih.gov/genomes/all/GCA/001/750/885/GCA_001750885.1_ASM175088v1
ftp://ftp.ncbi.nlm.nih.gov/genomes/all/GCA/001/752/685/GCA_001752685.1_ASM175268v1
ftp://ftp.ncbi.nlm.nih.gov/genomes/all/GCA/001/753/205/GCA_001753205.1_ASM175320v1
ftp://ftp.ncbi.nlm.nih.gov/genomes/all/GCA/001/767/275/GCA_001767275.1_ASM176727v1
ftp://ftp.ncbi.nlm.nih.gov/genomes/all/GCA/001/808/235/GCA_001808235.1_ASM180823v1
ftp://ftp.ncbi.nlm.nih.gov/genomes/all/GCA/001/831/375/GCA_001831375.1_ASM183137v1
ftp://ftp.ncbi.nlm.nih.gov/genomes/all/GCA/001/854/085/GCA_001854085.1_ASM185408v1
ftp://ftp.ncbi.nlm.nih.gov/genomes/all/GCA/001/854/185/GCA_001854185.1_ASM185418v1
ftp://ftp.ncbi.nlm.nih.gov/genomes/all/GCA/001/855/705/GCA_001855705.1_ASM185570v1
ftp://ftp.ncbi.nlm.nih.gov/genomes/all/GCA/001/856/645/GCA_001856645.1_ASM185664v1
ftp://ftp.ncbi.nlm.nih.gov/genomes/all/GCA/001/856/695/GCA_001856695.1_ASM185669v1
ftp://ftp.ncbi.nlm.nih.gov/genomes/all/GCA/001/857/925/GCA_001857925.1_ASM185792v1
ftp://ftp.ncbi.nlm.nih.gov/genomes/all/GCA/001/857/945/GCA_001857945.1_ASM185794v1
ftp://ftp.ncbi.nlm.nih.gov/genomes/all/GCA/001/857/985/GCA_001857985.1_ASM185798v1
ftp://ftp.ncbi.nlm.nih.gov/genomes/all/GCA/001/858/005/GCA_001858005.1_ASM185800v1
ftp://ftp.ncbi.nlm.nih.gov/genomes/all/GCA/001/870/065/GCA_001870065.1_ASM187006v1
ftp://ftp.ncbi.nlm.nih.gov/genomes/all/GCA/001/870/205/GCA_001870205.1_ASM187020v1
ftp://ftp.ncbi.nlm.nih.gov/genomes/all/GCA/001/874/125/GCA_001874125.1_ASM187412v1
ftp://ftp.ncbi.nlm.nih.gov/genomes/all/GCA/001/874/385/GCA_001874385.1_ASM187438v1
ftp://ftp.ncbi.nlm.nih.gov/genomes/all/GCA/001/874/405/GCA_001874405.2_ASM187440v2
ftp://ftp.ncbi.nlm.nih.gov/genomes/all/GCA/001/874/425/GCA_001874425.2_ASM187442v2
ftp://ftp.ncbi.nlm.nih.gov/genomes/all/GCA/001/874/605/GCA_001874605.1_ASM187460v1
ftp://ftp.ncbi.nlm.nih.gov/genomes/all/GCA/001/877/035/GCA_001877035.1_ASM187703v1
ftp://ftp.ncbi.nlm.nih.gov/genomes/all/GCA/001/878/675/GCA_001878675.1_ASM187867v1
ftp://ftp.ncbi.nlm.nih.gov/genomes/all/GCA/001/878/735/GCA_001878735.1_ASM187873v1
ftp://ftp.ncbi.nlm.nih.gov/genomes/all/GCA/001/879/545/GCA_001879545.1_ASM187954v1
ftp://ftp.ncbi.nlm.nih.gov/genomes/all/GCA/001/879/605/GCA_001879605.1_ASM187960v1
ftp://ftp.ncbi.nlm.nih.gov/genomes/all/GCA/001/879/625/GCA_001879625.1_ASM187962v1
ftp://ftp.ncbi.nlm.nih.gov/genomes/all/GCA/001/880/185/GCA_001880185.1_ASM188018v1
ftp://ftp.ncbi.nlm.nih.gov/genomes/all/GCA/001/880/265/GCA_001880265.1_ASM188026v1
ftp://ftp.ncbi.nlm.nih.gov/genomes/all/GCA/001/885/145/GCA_001885145.1_ASM188514v1
ftp://ftp.ncbi.nlm.nih.gov/genomes/all/GCA/001/886/635/GCA_001886635.1_ASM188663v1
ftp://ftp.ncbi.nlm.nih.gov/genomes/all/GCA/001/886/675/GCA_001886675.1_ASM188667v1
ftp://ftp.ncbi.nlm.nih.gov/genomes/all/GCA/001/886/875/GCA_001886875.1_ASM188687v1
ftp://ftp.ncbi.nlm.nih.gov/genomes/all/GCA/001/886/915/GCA_001886915.1_ASM188691v1
ftp://ftp.ncbi.nlm.nih.gov/genomes/all/GCA/001/887/075/GCA_001887075.1_ASM188707v1
ftp://ftp.ncbi.nlm.nih.gov/genomes/all/GCA/001/888/905/GCA_001888905.1_ASM188890v1
ftp://ftp.ncbi.nlm.nih.gov/genomes/all/GCA/001/888/925/GCA_001888925.1_ASM188892v1
ftp://ftp.ncbi.nlm.nih.gov/genomes/all/GCA/001/888/945/GCA_001888945.1_ASM188894v1
ftp://ftp.ncbi.nlm.nih.gov/genomes/all/GCA/001/888/965/GCA_001888965.1_ASM188896v1
ftp://ftp.ncbi.nlm.nih.gov/genomes/all/GCA/001/888/985/GCA_001888985.1_ASM188898v1
ftp://ftp.ncbi.nlm.nih.gov/genomes/all/GCA/001/889/165/GCA_001889165.1_ASM188916v1
ftp://ftp.ncbi.nlm.nih.gov/genomes/all/GCA/001/889/285/GCA_001889285.1_ASM188928v1
ftp://ftp.ncbi.nlm.nih.gov/genomes/all/GCA/001/889/325/GCA_001889325.1_ASM188932v1
ftp://ftp.ncbi.nlm.nih.gov/genomes/all/GCA/001/889/345/GCA_001889345.1_ASM188934v1
ftp://ftp.ncbi.nlm.nih.gov/genomes/all/GCA/001/889/385/GCA_001889385.1_ASM188938v1
ftp://ftp.ncbi.nlm.nih.gov/genomes/all/GCA/001/889/625/GCA_001889625.1_ASM188962v1
ftp://ftp.ncbi.nlm.nih.gov/genomes/all/GCA/001/890/405/GCA_001890405.1_ASM189040v1
ftp://ftp.ncbi.nlm.nih.gov/genomes/all/GCA/001/891/125/GCA_001891125.1_ASM189112v1
ftp://ftp.ncbi.nlm.nih.gov/genomes/all/GCA/001/895/285/GCA_001895285.1_ASM189528v1
ftp://ftp.ncbi.nlm.nih.gov/genomes/all/GCA/001/895/305/GCA_001895305.1_ASM189530v1
ftp://ftp.ncbi.nlm.nih.gov/genomes/all/GCA/001/895/885/GCA_001895885.1_ASM189588v1
ftp://ftp.ncbi.nlm.nih.gov/genomes/all/GCA/001/895/905/GCA_001895905.1_ASM189590v1
ftp://ftp.ncbi.nlm.nih.gov/genomes/all/GCA/001/896/025/GCA_001896025.1_ASM189602v1
ftp://ftp.ncbi.nlm.nih.gov/genomes/all/GCA/001/896/045/GCA_001896045.1_ASM189604v1
ftp://ftp.ncbi.nlm.nih.gov/genomes/all/GCA/001/896/065/GCA_001896065.1_ASM189606v1
ftp://ftp.ncbi.nlm.nih.gov/genomes/all/GCA/001/896/085/GCA_001896085.1_ASM189608v1
ftp://ftp.ncbi.nlm.nih.gov/genomes/all/GCA/001/902/295/GCA_001902295.1_ASM190229v1
ftp://ftp.ncbi.nlm.nih.gov/genomes/all/GCA/001/902/495/GCA_001902495.1_ASM190249v1
ftp://ftp.ncbi.nlm.nih.gov/genomes/all/GCA/001/902/555/GCA_001902555.1_ASM190255v1
ftp://ftp.ncbi.nlm.nih.gov/genomes/all/GCA/001/908/255/GCA_001908255.1_ASM190825v1
ftp://ftp.ncbi.nlm.nih.gov/genomes/all/GCA/001/908/275/GCA_001908275.1_ASM190827v1
ftp://ftp.ncbi.nlm.nih.gov/genomes/all/GCA/001/908/335/GCA_001908335.1_ASM190833v1
ftp://ftp.ncbi.nlm.nih.gov/genomes/all/GCA/001/908/415/GCA_001908415.1_ASM190841v1
ftp://ftp.ncbi.nlm.nih.gov/genomes/all/GCA/001/908/455/GCA_001908455.1_ASM190845v1
ftp://ftp.ncbi.nlm.nih.gov/genomes/all/GCA/001/908/475/GCA_001908475.1_ASM190847v1
ftp://ftp.ncbi.nlm.nih.gov/genomes/all/GCA/001/913/195/GCA_001913195.1_ASM191319v1
ftp://ftp.ncbi.nlm.nih.gov/genomes/all/GCA/001/922/005/GCA_001922005.1_ASM192200v1
ftp://ftp.ncbi.nlm.nih.gov/genomes/all/GCA/001/922/025/GCA_001922025.1_ASM192202v1
ftp://ftp.ncbi.nlm.nih.gov/genomes/all/GCA/001/922/145/GCA_001922145.1_ASM192214v1
ftp://ftp.ncbi.nlm.nih.gov/genomes/all/GCA/001/922/325/GCA_001922325.1_ASM192232v1
ftp://ftp.ncbi.nlm.nih.gov/genomes/all/GCA/001/922/405/GCA_001922405.1_ASM192240v1
ftp://ftp.ncbi.nlm.nih.gov/genomes/all/GCA/001/932/615/GCA_001932615.1_ASM193261v1
ftp://ftp.ncbi.nlm.nih.gov/genomes/all/GCA/001/932/695/GCA_001932695.1_ASM193269v1
ftp://ftp.ncbi.nlm.nih.gov/genomes/all/GCA/001/932/715/GCA_001932715.1_ASM193271v1
ftp://ftp.ncbi.nlm.nih.gov/genomes/all/GCA/001/936/235/GCA_001936235.1_ASM193623v1
ftp://ftp.ncbi.nlm.nih.gov/genomes/all/GCA/001/936/335/GCA_001936335.1_ASM193633v1
ftp://ftp.ncbi.nlm.nih.gov/genomes/all/GCA/001/936/375/GCA_001936375.1_ASM193637v1
ftp://ftp.ncbi.nlm.nih.gov/genomes/all/GCA/001/938/665/GCA_001938665.1_ASM193866v1
ftp://ftp.ncbi.nlm.nih.gov/genomes/all/GCA/001/938/685/GCA_001938685.1_ASM193868v1
ftp://ftp.ncbi.nlm.nih.gov/genomes/all/GCA/001/938/705/GCA_001938705.1_ASM193870v1
ftp://ftp.ncbi.nlm.nih.gov/genomes/all/GCA/001/941/785/GCA_001941785.1_ASM194178v1
ftp://ftp.ncbi.nlm.nih.gov/genomes/all/GCA/001/951/075/GCA_001951075.1_ASM195107v1
ftp://ftp.ncbi.nlm.nih.gov/genomes/all/GCA/001/951/095/GCA_001951095.1_ASM195109v1
ftp://ftp.ncbi.nlm.nih.gov/genomes/all/GCA/001/951/175/GCA_001951175.1_ASM195117v1
ftp://ftp.ncbi.nlm.nih.gov/genomes/all/GCA/001/952/735/GCA_001952735.1_ASM195273v1
ftp://ftp.ncbi.nlm.nih.gov/genomes/all/GCA/001/952/755/GCA_001952755.1_ASM195275v1
ftp://ftp.ncbi.nlm.nih.gov/genomes/all/GCA/001/952/775/GCA_001952775.1_ASM195277v1
ftp://ftp.ncbi.nlm.nih.gov/genomes/all/GCA/001/952/795/GCA_001952795.1_ASM195279v1
ftp://ftp.ncbi.nlm.nih.gov/genomes/all/GCA/001/953/135/GCA_001953135.1_ASM195313v1
ftp://ftp.ncbi.nlm.nih.gov/genomes/all/GCA/001/953/235/GCA_001953235.1_ASM195323v1
ftp://ftp.ncbi.nlm.nih.gov/genomes/all/GCA/001/953/255/GCA_001953255.1_ASM195325v1
ftp://ftp.ncbi.nlm.nih.gov/genomes/all/GCA/001/956/655/GCA_001956655.2_ASM195665v2
ftp://ftp.ncbi.nlm.nih.gov/genomes/all/GCA/001/956/755/GCA_001956755.1_ASM195675v1
ftp://ftp.ncbi.nlm.nih.gov/genomes/all/GCA/001/956/815/GCA_001956815.1_ASM195681v1
ftp://ftp.ncbi.nlm.nih.gov/genomes/all/GCA/001/975/005/GCA_001975005.1_ASM197500v1
ftp://ftp.ncbi.nlm.nih.gov/genomes/all/GCA/001/975/045/GCA_001975045.1_ASM197504v1
ftp://ftp.ncbi.nlm.nih.gov/genomes/all/GCA/001/975/685/GCA_001975685.1_ASM197568v1
ftp://ftp.ncbi.nlm.nih.gov/genomes/all/GCA/001/983/955/GCA_001983955.1_ASM198395v1
ftp://ftp.ncbi.nlm.nih.gov/genomes/all/GCA/001/986/135/GCA_001986135.1_ASM198613v1
ftp://ftp.ncbi.nlm.nih.gov/genomes/all/GCA/001/988/935/GCA_001988935.1_ASM198893v1
ftp://ftp.ncbi.nlm.nih.gov/genomes/all/GCA/001/989/555/GCA_001989555.1_ASM198955v1
ftp://ftp.ncbi.nlm.nih.gov/genomes/all/GCA/001/989/575/GCA_001989575.1_ASM198957v1
ftp://ftp.ncbi.nlm.nih.gov/genomes/all/GCA/001/990/205/GCA_001990205.1_ASM199020v1
ftp://ftp.ncbi.nlm.nih.gov/genomes/all/GCA/001/990/245/GCA_001990245.1_ASM199024v1
ftp://ftp.ncbi.nlm.nih.gov/genomes/all/GCA/001/991/075/GCA_001991075.1_ASM199107v1
ftp://ftp.ncbi.nlm.nih.gov/genomes/all/GCA/001/998/765/GCA_001998765.1_ASM199876v1
ftp://ftp.ncbi.nlm.nih.gov/genomes/all/GCA/001/998/805/GCA_001998805.1_ASM199880v1
ftp://ftp.ncbi.nlm.nih.gov/genomes/all/GCA/001/998/885/GCA_001998885.1_ASM199888v1
ftp://ftp.ncbi.nlm.nih.gov/genomes/all/GCA/001/998/915/GCA_001998915.1_ASM199891v1
ftp://ftp.ncbi.nlm.nih.gov/genomes/all/GCA/001/998/945/GCA_001998945.1_ASM199894v1
ftp://ftp.ncbi.nlm.nih.gov/genomes/all/GCA/001/998/985/GCA_001998985.1_ASM199898v1
ftp://ftp.ncbi.nlm.nih.gov/genomes/all/GCA/001/999/005/GCA_001999005.1_ASM199900v1
ftp://ftp.ncbi.nlm.nih.gov/genomes/all/GCA/001/999/025/GCA_001999025.1_ASM199902v1
ftp://ftp.ncbi.nlm.nih.gov/genomes/all/GCA/001/999/045/GCA_001999045.1_ASM199904v1
ftp://ftp.ncbi.nlm.nih.gov/genomes/all/GCA/001/999/065/GCA_001999065.1_ASM199906v1
ftp://ftp.ncbi.nlm.nih.gov/genomes/all/GCA/001/999/085/GCA_001999085.1_ASM199908v1
ftp://ftp.ncbi.nlm.nih.gov/genomes/all/GCA/001/999/105/GCA_001999105.1_ASM199910v1
ftp://ftp.ncbi.nlm.nih.gov/genomes/all/GCA/001/999/125/GCA_001999125.1_ASM199912v1
ftp://ftp.ncbi.nlm.nih.gov/genomes/all/GCA/001/999/145/GCA_001999145.1_ASM199914v1
ftp://ftp.ncbi.nlm.nih.gov/genomes/all/GCA/001/999/165/GCA_001999165.1_ASM199916v1
ftp://ftp.ncbi.nlm.nih.gov/genomes/all/GCA/001/999/205/GCA_001999205.1_ASM199920v1
ftp://ftp.ncbi.nlm.nih.gov/genomes/all/GCA/001/999/905/GCA_001999905.1_ASM199990v1
ftp://ftp.ncbi.nlm.nih.gov/genomes/all/GCA/002/000/005/GCA_002000005.1_ASM200000v1
ftp://ftp.ncbi.nlm.nih.gov/genomes/all/GCA/002/000/565/GCA_002000565.1_ASM200056v1
ftp://ftp.ncbi.nlm.nih.gov/genomes/all/GCA/002/000/585/GCA_002000585.1_ASM200058v1
ftp://ftp.ncbi.nlm.nih.gov/genomes/all/GCA/002/000/605/GCA_002000605.1_ASM200060v1
ftp://ftp.ncbi.nlm.nih.gov/genomes/all/GCA/002/000/625/GCA_002000625.1_ASM200062v1
ftp://ftp.ncbi.nlm.nih.gov/genomes/all/GCA/002/000/645/GCA_002000645.1_ASM200064v1
ftp://ftp.ncbi.nlm.nih.gov/genomes/all/GCA/002/000/665/GCA_002000665.1_ASM200066v1
ftp://ftp.ncbi.nlm.nih.gov/genomes/all/GCA/002/000/685/GCA_002000685.1_ASM200068v1
ftp://ftp.ncbi.nlm.nih.gov/genomes/all/GCA/002/000/705/GCA_002000705.1_ASM200070v1
ftp://ftp.ncbi.nlm.nih.gov/genomes/all/GCA/002/000/725/GCA_002000725.1_ASM200072v1
ftp://ftp.ncbi.nlm.nih.gov/genomes/all/GCA/002/000/745/GCA_002000745.1_ASM200074v1
ftp://ftp.ncbi.nlm.nih.gov/genomes/all/GCA/002/000/765/GCA_002000765.1_ASM200076v1
ftp://ftp.ncbi.nlm.nih.gov/genomes/all/GCA/002/000/785/GCA_002000785.1_ASM200078v1
ftp://ftp.ncbi.nlm.nih.gov/genomes/all/GCA/002/000/805/GCA_002000805.1_ASM200080v1
ftp://ftp.ncbi.nlm.nih.gov/genomes/all/GCA/002/000/825/GCA_002000825.1_ASM200082v1
ftp://ftp.ncbi.nlm.nih.gov/genomes/all/GCA/002/000/845/GCA_002000845.1_ASM200084v1
ftp://ftp.ncbi.nlm.nih.gov/genomes/all/GCA/002/000/865/GCA_002000865.1_ASM200086v1
ftp://ftp.ncbi.nlm.nih.gov/genomes/all/GCA/002/000/885/GCA_002000885.1_ASM200088v1
ftp://ftp.ncbi.nlm.nih.gov/genomes/all/GCA/002/000/985/GCA_002000985.1_ASM200098v1
ftp://ftp.ncbi.nlm.nih.gov/genomes/all/GCA/002/003/265/GCA_002003265.1_ASM200326v1
ftp://ftp.ncbi.nlm.nih.gov/genomes/all/GCA/002/003/285/GCA_002003285.1_ASM200328v1
ftp://ftp.ncbi.nlm.nih.gov/genomes/all/GCA/002/003/305/GCA_002003305.1_ASM200330v1
ftp://ftp.ncbi.nlm.nih.gov/genomes/all/GCA/002/003/325/GCA_002003325.1_ASM200332v1
ftp://ftp.ncbi.nlm.nih.gov/genomes/all/GCA/002/003/345/GCA_002003345.1_ASM200334v1
ftp://ftp.ncbi.nlm.nih.gov/genomes/all/GCA/002/003/365/GCA_002003365.1_ASM200336v1
ftp://ftp.ncbi.nlm.nih.gov/genomes/all/GCA/002/003/385/GCA_002003385.1_ASM200338v1
ftp://ftp.ncbi.nlm.nih.gov/genomes/all/GCA/002/005/145/GCA_002005145.1_ASM200514v1
ftp://ftp.ncbi.nlm.nih.gov/genomes/all/GCA/002/005/165/GCA_002005165.1_ASM200516v1
ftp://ftp.ncbi.nlm.nih.gov/genomes/all/GCA/002/005/345/GCA_002005345.1_ASM200534v1
ftp://ftp.ncbi.nlm.nih.gov/genomes/all/GCA/002/005/405/GCA_002005405.1_ASM200540v1
ftp://ftp.ncbi.nlm.nih.gov/genomes/all/GCA/002/007/625/GCA_002007625.1_ASM200762v1
ftp://ftp.ncbi.nlm.nih.gov/genomes/all/GCA/002/007/765/GCA_002007765.1_ASM200776v1
ftp://ftp.ncbi.nlm.nih.gov/genomes/all/GCA/002/007/885/GCA_002007885.1_ASM200788v1
ftp://ftp.ncbi.nlm.nih.gov/genomes/all/GCA/002/009/195/GCA_002009195.1_ASM200919v1
ftp://ftp.ncbi.nlm.nih.gov/genomes/all/GCA/002/009/235/GCA_002009235.1_ASM200923v1
ftp://ftp.ncbi.nlm.nih.gov/genomes/all/GCA/002/009/375/GCA_002009375.1_ASM200937v1
ftp://ftp.ncbi.nlm.nih.gov/genomes/all/GCA/002/012/365/GCA_002012365.1_ASM201236v1
ftp://ftp.ncbi.nlm.nih.gov/genomes/all/GCA/002/024/265/GCA_002024265.1_ASM202426v1
ftp://ftp.ncbi.nlm.nih.gov/genomes/all/GCA/002/024/845/GCA_002024845.1_ASM202484v1
ftp://ftp.ncbi.nlm.nih.gov/genomes/all/GCA/002/025/005/GCA_002025005.1_ASM202500v1
ftp://ftp.ncbi.nlm.nih.gov/genomes/all/GCA/002/025/025/GCA_002025025.1_ASM202502v1
ftp://ftp.ncbi.nlm.nih.gov/genomes/all/GCA/002/025/045/GCA_002025045.1_ASM202504v1
ftp://ftp.ncbi.nlm.nih.gov/genomes/all/GCA/002/025/065/GCA_002025065.1_ASM202506v1
ftp://ftp.ncbi.nlm.nih.gov/genomes/all/GCA/002/025/105/GCA_002025105.1_ASM202510v1
ftp://ftp.ncbi.nlm.nih.gov/genomes/all/GCA/002/028/365/GCA_002028365.1_ASM202836v1
ftp://ftp.ncbi.nlm.nih.gov/genomes/all/GCA/002/043/025/GCA_002043025.1_ASM204302v1
ftp://ftp.ncbi.nlm.nih.gov/genomes/all/GCA/002/043/045/GCA_002043045.1_ASM204304v1
ftp://ftp.ncbi.nlm.nih.gov/genomes/all/GCA/002/055/535/GCA_002055535.1_NCTC8198
ftp://ftp.ncbi.nlm.nih.gov/genomes/all/GCA/002/055/965/GCA_002055965.1_ASM205596v1
ftp://ftp.ncbi.nlm.nih.gov/genomes/all/GCA/002/057/535/GCA_002057535.1_ASM205753v1
ftp://ftp.ncbi.nlm.nih.gov/genomes/all/GCA/002/068/155/GCA_002068155.1_ASM206815v1
ftp://ftp.ncbi.nlm.nih.gov/genomes/all/GCA/002/072/065/GCA_002072065.1_ASM207206v1
ftp://ftp.ncbi.nlm.nih.gov/genomes/all/GCA/002/072/695/GCA_002072695.1_ASM207269v1
ftp://ftp.ncbi.nlm.nih.gov/genomes/all/GCA/002/072/735/GCA_002072735.1_ASM207273v1
ftp://ftp.ncbi.nlm.nih.gov/genomes/all/GCA/002/072/755/GCA_002072755.1_ASM207275v1
ftp://ftp.ncbi.nlm.nih.gov/genomes/all/GCA/002/073/355/GCA_002073355.1_ASM207335v1
ftp://ftp.ncbi.nlm.nih.gov/genomes/all/GCA/002/073/395/GCA_002073395.1_ASM207339v1
ftp://ftp.ncbi.nlm.nih.gov/genomes/all/GCA/002/073/415/GCA_002073415.1_ASM207341v1
ftp://ftp.ncbi.nlm.nih.gov/genomes/all/GCA/002/073/435/GCA_002073435.1_ASM207343v1
ftp://ftp.ncbi.nlm.nih.gov/genomes/all/GCA/002/073/515/GCA_002073515.1_ASM207351v1
ftp://ftp.ncbi.nlm.nih.gov/genomes/all/GCA/002/073/695/GCA_002073695.1_ASM207369v1
ftp://ftp.ncbi.nlm.nih.gov/genomes/all/GCA/002/073/735/GCA_002073735.1_ASM207373v1
ftp://ftp.ncbi.nlm.nih.gov/genomes/all/GCA/002/073/795/GCA_002073795.1_ASM207379v1
ftp://ftp.ncbi.nlm.nih.gov/genomes/all/GCA/002/073/815/GCA_002073815.1_ASM207381v1
ftp://ftp.ncbi.nlm.nih.gov/genomes/all/GCA/002/073/835/GCA_002073835.1_ASM207383v1
ftp://ftp.ncbi.nlm.nih.gov/genomes/all/GCA/002/074/075/GCA_002074075.1_ASM207407v1
ftp://ftp.ncbi.nlm.nih.gov/genomes/all/GCA/002/074/095/GCA_002074095.1_ASM207409v1
ftp://ftp.ncbi.nlm.nih.gov/genomes/all/GCA/002/074/115/GCA_002074115.1_ASM207411v1
ftp://ftp.ncbi.nlm.nih.gov/genomes/all/GCA/002/074/135/GCA_002074135.1_ASM207413v1
ftp://ftp.ncbi.nlm.nih.gov/genomes/all/GCA/002/074/155/GCA_002074155.1_ASM207415v1
ftp://ftp.ncbi.nlm.nih.gov/genomes/all/GCA/002/075/105/GCA_002075105.1_ASM207510v1
ftp://ftp.ncbi.nlm.nih.gov/genomes/all/GCA/002/076/955/GCA_002076955.1_ASM207695v1
ftp://ftp.ncbi.nlm.nih.gov/genomes/all/GCA/002/077/155/GCA_002077155.1_ASM207715v1
ftp://ftp.ncbi.nlm.nih.gov/genomes/all/GCA/002/077/215/GCA_002077215.1_ASM207721v1
ftp://ftp.ncbi.nlm.nih.gov/genomes/all/GCA/002/078/255/GCA_002078255.1_ASM207825v1
ftp://ftp.ncbi.nlm.nih.gov/genomes/all/GCA/002/078/375/GCA_002078375.1_ASM207837v1
ftp://ftp.ncbi.nlm.nih.gov/genomes/all/GCA/002/078/395/GCA_002078395.1_ASM207839v1
ftp://ftp.ncbi.nlm.nih.gov/genomes/all/GCA/002/078/415/GCA_002078415.1_ASM207841v1
ftp://ftp.ncbi.nlm.nih.gov/genomes/all/GCA/002/078/435/GCA_002078435.1_ASM207843v1
ftp://ftp.ncbi.nlm.nih.gov/genomes/all/GCA/002/078/455/GCA_002078455.1_ASM207845v1
ftp://ftp.ncbi.nlm.nih.gov/genomes/all/GCA/002/078/475/GCA_002078475.1_ASM207847v1
ftp://ftp.ncbi.nlm.nih.gov/genomes/all/GCA/002/078/495/GCA_002078495.1_ASM207849v1
ftp://ftp.ncbi.nlm.nih.gov/genomes/all/GCA/002/078/615/GCA_002078615.1_ASM207861v1
ftp://ftp.ncbi.nlm.nih.gov/genomes/all/GCA/002/078/765/GCA_002078765.1_ASM207876v1
ftp://ftp.ncbi.nlm.nih.gov/genomes/all/GCA/002/078/855/GCA_002078855.1_ASM207885v1
ftp://ftp.ncbi.nlm.nih.gov/genomes/all/GCA/002/078/895/GCA_002078895.1_ASM207889v1
ftp://ftp.ncbi.nlm.nih.gov/genomes/all/GCA/002/078/915/GCA_002078915.1_ASM207891v1
ftp://ftp.ncbi.nlm.nih.gov/genomes/all/GCA/002/078/935/GCA_002078935.1_ASM207893v1
ftp://ftp.ncbi.nlm.nih.gov/genomes/all/GCA/002/078/955/GCA_002078955.1_ASM207895v1
ftp://ftp.ncbi.nlm.nih.gov/genomes/all/GCA/002/078/975/GCA_002078975.1_ASM207897v1
ftp://ftp.ncbi.nlm.nih.gov/genomes/all/GCA/002/078/995/GCA_002078995.1_ASM207899v1
ftp://ftp.ncbi.nlm.nih.gov/genomes/all/GCA/002/079/285/GCA_002079285.1_ASM207928v1
ftp://ftp.ncbi.nlm.nih.gov/genomes/all/GCA/002/080/065/GCA_002080065.1_ASM208006v1
ftp://ftp.ncbi.nlm.nih.gov/genomes/all/GCA/002/080/475/GCA_002080475.1_ASM208047v1
ftp://ftp.ncbi.nlm.nih.gov/genomes/all/GCA/002/081/995/GCA_002081995.1_ASM208199v1
ftp://ftp.ncbi.nlm.nih.gov/genomes/all/GCA/002/082/015/GCA_002082015.1_ASM208201v1
ftp://ftp.ncbi.nlm.nih.gov/genomes/all/GCA/002/082/155/GCA_002082155.1_ASM208215v1
ftp://ftp.ncbi.nlm.nih.gov/genomes/all/GCA/002/082/765/GCA_002082765.1_ASM208276v1
ftp://ftp.ncbi.nlm.nih.gov/genomes/all/GCA/002/085/525/GCA_002085525.1_ASM208552v1
ftp://ftp.ncbi.nlm.nih.gov/genomes/all/GCA/002/085/695/GCA_002085695.1_ASM208569v1
ftp://ftp.ncbi.nlm.nih.gov/genomes/all/GCA/002/088/995/GCA_002088995.1_ASM208899v1
ftp://ftp.ncbi.nlm.nih.gov/genomes/all/GCA/002/089/035/GCA_002089035.1_ASM208903v1
ftp://ftp.ncbi.nlm.nih.gov/genomes/all/GCA/002/089/055/GCA_002089055.1_ASM208905v1
ftp://ftp.ncbi.nlm.nih.gov/genomes/all/GCA/002/089/075/GCA_002089075.1_ASM208907v1
ftp://ftp.ncbi.nlm.nih.gov/genomes/all/GCA/002/089/095/GCA_002089095.1_ASM208909v1
ftp://ftp.ncbi.nlm.nih.gov/genomes/all/GCA/002/089/115/GCA_002089115.1_ASM208911v1
ftp://ftp.ncbi.nlm.nih.gov/genomes/all/GCA/002/094/955/GCA_002094955.1_ASM209495v1
ftp://ftp.ncbi.nlm.nih.gov/genomes/all/GCA/002/094/975/GCA_002094975.1_ASM209497v1
ftp://ftp.ncbi.nlm.nih.gov/genomes/all/GCA/002/096/095/GCA_002096095.1_ASM209609v1
ftp://ftp.ncbi.nlm.nih.gov/genomes/all/GCA/002/097/535/GCA_002097535.1_ASM209753v1
ftp://ftp.ncbi.nlm.nih.gov/genomes/all/GCA/002/097/595/GCA_002097595.1_ASM209759v1
ftp://ftp.ncbi.nlm.nih.gov/genomes/all/GCA/002/101/275/GCA_002101275.1_ASM210127v1
ftp://ftp.ncbi.nlm.nih.gov/genomes/all/GCA/002/101/335/GCA_002101335.1_ASM210133v1
ftp://ftp.ncbi.nlm.nih.gov/genomes/all/GCA/002/101/375/GCA_002101375.1_ASM210137v1
ftp://ftp.ncbi.nlm.nih.gov/genomes/all/GCA/002/104/575/GCA_002104575.1_ASM210457v1
ftp://ftp.ncbi.nlm.nih.gov/genomes/all/GCA/002/105/595/GCA_002105595.1_ASM210559v1
ftp://ftp.ncbi.nlm.nih.gov/genomes/all/GCA/002/105/615/GCA_002105615.1_ASM210561v1
ftp://ftp.ncbi.nlm.nih.gov/genomes/all/GCA/002/105/635/GCA_002105635.1_ASM210563v1
ftp://ftp.ncbi.nlm.nih.gov/genomes/all/GCA/002/105/655/GCA_002105655.1_ASM210565v1
ftp://ftp.ncbi.nlm.nih.gov/genomes/all/GCA/002/105/675/GCA_002105675.1_ASM210567v1
ftp://ftp.ncbi.nlm.nih.gov/genomes/all/GCA/002/105/695/GCA_002105695.1_ASM210569v1
ftp://ftp.ncbi.nlm.nih.gov/genomes/all/GCA/002/105/715/GCA_002105715.1_ASM210571v1
ftp://ftp.ncbi.nlm.nih.gov/genomes/all/GCA/002/109/325/GCA_002109325.1_ASM210932v1
ftp://ftp.ncbi.nlm.nih.gov/genomes/all/GCA/002/109/365/GCA_002109365.1_ASM210936v1
ftp://ftp.ncbi.nlm.nih.gov/genomes/all/GCA/002/109/385/GCA_002109385.1_ASM210938v1
ftp://ftp.ncbi.nlm.nih.gov/genomes/all/GCA/002/109/405/GCA_002109405.1_ASM210940v1
ftp://ftp.ncbi.nlm.nih.gov/genomes/all/GCA/002/111/405/GCA_002111405.1_ASM211140v1
ftp://ftp.ncbi.nlm.nih.gov/genomes/all/GCA/002/113/805/GCA_002113805.1_ASM211380v1
ftp://ftp.ncbi.nlm.nih.gov/genomes/all/GCA/002/117/165/GCA_002117165.1_ASM211716v1
ftp://ftp.ncbi.nlm.nih.gov/genomes/all/GCA/002/117/185/GCA_002117185.1_ASM211718v1
ftp://ftp.ncbi.nlm.nih.gov/genomes/all/GCA/002/117/225/GCA_002117225.1_ASM211722v1
ftp://ftp.ncbi.nlm.nih.gov/genomes/all/GCA/002/117/245/GCA_002117245.1_ASM211724v1
ftp://ftp.ncbi.nlm.nih.gov/genomes/all/GCA/002/117/265/GCA_002117265.1_ASM211726v1
ftp://ftp.ncbi.nlm.nih.gov/genomes/all/GCA/002/117/285/GCA_002117285.1_ASM211728v1
ftp://ftp.ncbi.nlm.nih.gov/genomes/all/GCA/002/117/305/GCA_002117305.1_ASM211730v1
ftp://ftp.ncbi.nlm.nih.gov/genomes/all/GCA/002/117/325/GCA_002117325.1_ASM211732v1
ftp://ftp.ncbi.nlm.nih.gov/genomes/all/GCA/002/117/345/GCA_002117345.1_ASM211734v1
ftp://ftp.ncbi.nlm.nih.gov/genomes/all/GCA/002/117/375/GCA_002117375.1_ASM211737v1
ftp://ftp.ncbi.nlm.nih.gov/genomes/all/GCA/002/119/445/GCA_002119445.1_ASM211944v1
ftp://ftp.ncbi.nlm.nih.gov/genomes/all/GCA/002/119/605/GCA_002119605.1_ASM211960v1
ftp://ftp.ncbi.nlm.nih.gov/genomes/all/GCA/002/119/625/GCA_002119625.1_ASM211962v1
ftp://ftp.ncbi.nlm.nih.gov/genomes/all/GCA/002/119/805/GCA_002119805.1_ASM211980v1
ftp://ftp.ncbi.nlm.nih.gov/genomes/all/GCA/002/119/825/GCA_002119825.1_ASM211982v1
ftp://ftp.ncbi.nlm.nih.gov/genomes/all/GCA/002/138/395/GCA_002138395.1_ASM213839v1
ftp://ftp.ncbi.nlm.nih.gov/genomes/all/GCA/002/140/115/GCA_002140115.1_ASM214011v1
ftp://ftp.ncbi.nlm.nih.gov/genomes/all/GCA/002/142/575/GCA_002142575.1_ASM214257v1
ftp://ftp.ncbi.nlm.nih.gov/genomes/all/GCA/002/148/215/GCA_002148215.1_ASM214821v1
ftp://ftp.ncbi.nlm.nih.gov/genomes/all/GCA/002/148/235/GCA_002148235.1_ASM214823v1
ftp://ftp.ncbi.nlm.nih.gov/genomes/all/GCA/002/157/855/GCA_002157855.1_ASM215785v1
ftp://ftp.ncbi.nlm.nih.gov/genomes/all/GCA/002/158/885/GCA_002158885.1_ASM215888v1
ftp://ftp.ncbi.nlm.nih.gov/genomes/all/GCA/002/158/925/GCA_002158925.1_ASM215892v1
ftp://ftp.ncbi.nlm.nih.gov/genomes/all/GCA/002/162/055/GCA_002162055.1_ASM216205v1
ftp://ftp.ncbi.nlm.nih.gov/genomes/all/GCA/002/162/355/GCA_002162355.1_ASM216235v1
ftp://ftp.ncbi.nlm.nih.gov/genomes/all/GCA/002/163/545/GCA_002163545.1_ASM216354v1
ftp://ftp.ncbi.nlm.nih.gov/genomes/all/GCA/002/163/735/GCA_002163735.1_ASM216373v1
ftp://ftp.ncbi.nlm.nih.gov/genomes/all/GCA/002/163/815/GCA_002163815.1_ASM216381v1
ftp://ftp.ncbi.nlm.nih.gov/genomes/all/GCA/002/173/495/GCA_002173495.1_ASM217349v1
ftp://ftp.ncbi.nlm.nih.gov/genomes/all/GCA/002/173/535/GCA_002173535.1_ASM217353v1
ftp://ftp.ncbi.nlm.nih.gov/genomes/all/GCA/002/173/555/GCA_002173555.1_ASM217355v1
ftp://ftp.ncbi.nlm.nih.gov/genomes/all/GCA/002/173/575/GCA_002173575.1_ASM217357v1
ftp://ftp.ncbi.nlm.nih.gov/genomes/all/GCA/002/173/595/GCA_002173595.1_ASM217359v1
ftp://ftp.ncbi.nlm.nih.gov/genomes/all/GCA/002/173/615/GCA_002173615.1_ASM217361v1
ftp://ftp.ncbi.nlm.nih.gov/genomes/all/GCA/002/173/635/GCA_002173635.1_ASM217363v1
ftp://ftp.ncbi.nlm.nih.gov/genomes/all/GCA/002/173/655/GCA_002173655.1_ASM217365v1
ftp://ftp.ncbi.nlm.nih.gov/genomes/all/GCA/002/173/675/GCA_002173675.1_ASM217367v1
ftp://ftp.ncbi.nlm.nih.gov/genomes/all/GCA/002/173/695/GCA_002173695.1_ASM217369v1
ftp://ftp.ncbi.nlm.nih.gov/genomes/all/GCA/002/173/715/GCA_002173715.1_ASM217371v1
ftp://ftp.ncbi.nlm.nih.gov/genomes/all/GCA/002/173/755/GCA_002173755.1_ASM217375v1
ftp://ftp.ncbi.nlm.nih.gov/genomes/all/GCA/002/174/195/GCA_002174195.1_ASM217419v1
ftp://ftp.ncbi.nlm.nih.gov/genomes/all/GCA/002/174/215/GCA_002174215.1_ASM217421v1
ftp://ftp.ncbi.nlm.nih.gov/genomes/all/GCA/002/174/235/GCA_002174235.1_ASM217423v1
ftp://ftp.ncbi.nlm.nih.gov/genomes/all/GCA/002/174/255/GCA_002174255.1_ASM217425v1
ftp://ftp.ncbi.nlm.nih.gov/genomes/all/GCA/002/176/835/GCA_002176835.1_ASM217683v1
ftp://ftp.ncbi.nlm.nih.gov/genomes/all/GCA/002/176/855/GCA_002176855.1_ASM217685v1
ftp://ftp.ncbi.nlm.nih.gov/genomes/all/GCA/002/184/245/GCA_002184245.1_ASM218424v1
ftp://ftp.ncbi.nlm.nih.gov/genomes/all/GCA/002/189/695/GCA_002189695.1_ASM218969v1
ftp://ftp.ncbi.nlm.nih.gov/genomes/all/GCA/002/192/215/GCA_002192215.1_ASM219221v1
ftp://ftp.ncbi.nlm.nih.gov/genomes/all/GCA/002/192/235/GCA_002192235.1_ASM219223v1
ftp://ftp.ncbi.nlm.nih.gov/genomes/all/GCA/002/192/415/GCA_002192415.1_ASM219241v1
ftp://ftp.ncbi.nlm.nih.gov/genomes/all/GCA/002/192/515/GCA_002192515.1_ASM219251v1
ftp://ftp.ncbi.nlm.nih.gov/genomes/all/GCA/002/197/205/GCA_002197205.1_ASM219720v1
ftp://ftp.ncbi.nlm.nih.gov/genomes/all/GCA/002/197/245/GCA_002197245.1_ASM219724v1
ftp://ftp.ncbi.nlm.nih.gov/genomes/all/GCA/002/197/265/GCA_002197265.1_ASM219726v1
ftp://ftp.ncbi.nlm.nih.gov/genomes/all/GCA/002/197/285/GCA_002197285.1_ASM219728v1
ftp://ftp.ncbi.nlm.nih.gov/genomes/all/GCA/002/197/305/GCA_002197305.1_ASM219730v1
ftp://ftp.ncbi.nlm.nih.gov/genomes/all/GCA/002/197/325/GCA_002197325.1_ASM219732v1
ftp://ftp.ncbi.nlm.nih.gov/genomes/all/GCA/002/197/365/GCA_002197365.1_ASM219736v1
ftp://ftp.ncbi.nlm.nih.gov/genomes/all/GCA/002/197/385/GCA_002197385.1_ASM219738v1
ftp://ftp.ncbi.nlm.nih.gov/genomes/all/GCA/002/197/425/GCA_002197425.1_ASM219742v1
ftp://ftp.ncbi.nlm.nih.gov/genomes/all/GCA/002/197/485/GCA_002197485.1_ASM219748v1
ftp://ftp.ncbi.nlm.nih.gov/genomes/all/GCA/002/201/875/GCA_002201875.1_ASM220187v1
ftp://ftp.ncbi.nlm.nih.gov/genomes/all/GCA/002/201/935/GCA_002201935.1_ASM220193v1
ftp://ftp.ncbi.nlm.nih.gov/genomes/all/GCA/002/201/955/GCA_002201955.1_ASM220195v1
ftp://ftp.ncbi.nlm.nih.gov/genomes/all/GCA/002/201/975/GCA_002201975.1_ASM220197v1
ftp://ftp.ncbi.nlm.nih.gov/genomes/all/GCA/002/201/995/GCA_002201995.1_ASM220199v1
ftp://ftp.ncbi.nlm.nih.gov/genomes/all/GCA/002/202/015/GCA_002202015.1_ASM220201v1
ftp://ftp.ncbi.nlm.nih.gov/genomes/all/GCA/002/202/035/GCA_002202035.1_ASM220203v1
ftp://ftp.ncbi.nlm.nih.gov/genomes/all/GCA/002/202/055/GCA_002202055.1_ASM220205v1
ftp://ftp.ncbi.nlm.nih.gov/genomes/all/GCA/002/202/155/GCA_002202155.1_ASM220215v1
ftp://ftp.ncbi.nlm.nih.gov/genomes/all/GCA/002/202/295/GCA_002202295.1_ASM220229v1
ftp://ftp.ncbi.nlm.nih.gov/genomes/all/GCA/002/204/555/GCA_002204555.1_ASM220455v1
ftp://ftp.ncbi.nlm.nih.gov/genomes/all/GCA/002/204/575/GCA_002204575.1_ASM220457v1
ftp://ftp.ncbi.nlm.nih.gov/genomes/all/GCA/002/205/715/GCA_002205715.1_ASM220571v1
ftp://ftp.ncbi.nlm.nih.gov/genomes/all/GCA/002/205/775/GCA_002205775.2_ASM220577v2
ftp://ftp.ncbi.nlm.nih.gov/genomes/all/GCA/002/208/215/GCA_002208215.1_ASM220821v1
ftp://ftp.ncbi.nlm.nih.gov/genomes/all/GCA/002/208/785/GCA_002208785.1_ASM220878v1
ftp://ftp.ncbi.nlm.nih.gov/genomes/all/GCA/002/208/805/GCA_002208805.1_ASM220880v1
ftp://ftp.ncbi.nlm.nih.gov/genomes/all/GCA/002/208/905/GCA_002208905.1_ASM220890v1
ftp://ftp.ncbi.nlm.nih.gov/genomes/all/GCA/002/208/945/GCA_002208945.1_ASM220894v1
ftp://ftp.ncbi.nlm.nih.gov/genomes/all/GCA/002/209/165/GCA_002209165.1_ASM220916v1
ftp://ftp.ncbi.nlm.nih.gov/genomes/all/GCA/002/209/265/GCA_002209265.1_ASM220926v1
ftp://ftp.ncbi.nlm.nih.gov/genomes/all/GCA/002/209/305/GCA_002209305.1_ASM220930v1
ftp://ftp.ncbi.nlm.nih.gov/genomes/all/GCA/002/209/325/GCA_002209325.1_ASM220932v1
ftp://ftp.ncbi.nlm.nih.gov/genomes/all/GCA/002/209/425/GCA_002209425.1_ASM220942v1
ftp://ftp.ncbi.nlm.nih.gov/genomes/all/GCA/002/211/885/GCA_002211885.1_ASM221188v1
ftp://ftp.ncbi.nlm.nih.gov/genomes/all/GCA/002/213/505/GCA_002213505.1_ASM221350v1
ftp://ftp.ncbi.nlm.nih.gov/genomes/all/GCA/002/213/545/GCA_002213545.1_ASM221354v1
ftp://ftp.ncbi.nlm.nih.gov/genomes/all/GCA/002/213/565/GCA_002213565.1_ASM221356v1
ftp://ftp.ncbi.nlm.nih.gov/genomes/all/GCA/002/213/585/GCA_002213585.1_ASM221358v1
ftp://ftp.ncbi.nlm.nih.gov/genomes/all/GCA/002/213/605/GCA_002213605.1_ASM221360v1
ftp://ftp.ncbi.nlm.nih.gov/genomes/all/GCA/002/213/625/GCA_002213625.1_ASM221362v1
ftp://ftp.ncbi.nlm.nih.gov/genomes/all/GCA/002/213/645/GCA_002213645.1_ASM221364v1
ftp://ftp.ncbi.nlm.nih.gov/genomes/all/GCA/002/213/665/GCA_002213665.1_ASM221366v1
ftp://ftp.ncbi.nlm.nih.gov/genomes/all/GCA/002/213/685/GCA_002213685.1_ASM221368v1
ftp://ftp.ncbi.nlm.nih.gov/genomes/all/GCA/002/213/705/GCA_002213705.1_ASM221370v1
ftp://ftp.ncbi.nlm.nih.gov/genomes/all/GCA/002/213/725/GCA_002213725.1_ASM221372v1
ftp://ftp.ncbi.nlm.nih.gov/genomes/all/GCA/002/213/745/GCA_002213745.1_ASM221374v1
ftp://ftp.ncbi.nlm.nih.gov/genomes/all/GCA/002/213/765/GCA_002213765.1_ASM221376v1
ftp://ftp.ncbi.nlm.nih.gov/genomes/all/GCA/002/213/785/GCA_002213785.1_ASM221378v1
ftp://ftp.ncbi.nlm.nih.gov/genomes/all/GCA/002/213/805/GCA_002213805.1_ASM221380v1
ftp://ftp.ncbi.nlm.nih.gov/genomes/all/GCA/002/213/825/GCA_002213825.1_ASM221382v1
ftp://ftp.ncbi.nlm.nih.gov/genomes/all/GCA/002/213/845/GCA_002213845.1_ASM221384v1
ftp://ftp.ncbi.nlm.nih.gov/genomes/all/GCA/002/213/865/GCA_002213865.1_ASM221386v1
ftp://ftp.ncbi.nlm.nih.gov/genomes/all/GCA/002/213/885/GCA_002213885.1_ASM221388v1
ftp://ftp.ncbi.nlm.nih.gov/genomes/all/GCA/002/213/905/GCA_002213905.1_ASM221390v1
ftp://ftp.ncbi.nlm.nih.gov/genomes/all/GCA/002/213/925/GCA_002213925.1_ASM221392v1
ftp://ftp.ncbi.nlm.nih.gov/genomes/all/GCA/002/213/945/GCA_002213945.1_ASM221394v1
ftp://ftp.ncbi.nlm.nih.gov/genomes/all/GCA/002/213/965/GCA_002213965.1_ASM221396v1
ftp://ftp.ncbi.nlm.nih.gov/genomes/all/GCA/002/213/985/GCA_002213985.1_ASM221398v1
ftp://ftp.ncbi.nlm.nih.gov/genomes/all/GCA/002/214/005/GCA_002214005.1_ASM221400v1
ftp://ftp.ncbi.nlm.nih.gov/genomes/all/GCA/002/214/045/GCA_002214045.1_ASM221404v1
ftp://ftp.ncbi.nlm.nih.gov/genomes/all/GCA/002/214/065/GCA_002214065.1_ASM221406v1
ftp://ftp.ncbi.nlm.nih.gov/genomes/all/GCA/002/214/085/GCA_002214085.1_ASM221408v1
ftp://ftp.ncbi.nlm.nih.gov/genomes/all/GCA/002/214/105/GCA_002214105.1_ASM221410v1
ftp://ftp.ncbi.nlm.nih.gov/genomes/all/GCA/002/214/125/GCA_002214125.1_ASM221412v1
ftp://ftp.ncbi.nlm.nih.gov/genomes/all/GCA/002/214/145/GCA_002214145.1_ASM221414v1
ftp://ftp.ncbi.nlm.nih.gov/genomes/all/GCA/002/214/425/GCA_002214425.1_ASM221442v1
ftp://ftp.ncbi.nlm.nih.gov/genomes/all/GCA/002/214/665/GCA_002214665.1_ASM221466v1
ftp://ftp.ncbi.nlm.nih.gov/genomes/all/GCA/002/214/705/GCA_002214705.1_ASM221470v1
ftp://ftp.ncbi.nlm.nih.gov/genomes/all/GCA/002/214/725/GCA_002214725.1_ASM221472v1
ftp://ftp.ncbi.nlm.nih.gov/genomes/all/GCA/002/214/765/GCA_002214765.1_ASM221476v1
ftp://ftp.ncbi.nlm.nih.gov/genomes/all/GCA/002/215/075/GCA_002215075.1_ASM221507v1
ftp://ftp.ncbi.nlm.nih.gov/genomes/all/GCA/002/215/175/GCA_002215175.1_ASM221517v1
ftp://ftp.ncbi.nlm.nih.gov/genomes/all/GCA/002/215/535/GCA_002215535.1_ASM221553v1
ftp://ftp.ncbi.nlm.nih.gov/genomes/all/GCA/002/216/085/GCA_002216085.1_ASM221608v1
ftp://ftp.ncbi.nlm.nih.gov/genomes/all/GCA/002/216/125/GCA_002216125.1_ASM221612v1
ftp://ftp.ncbi.nlm.nih.gov/genomes/all/GCA/002/216/755/GCA_002216755.1_ASM221675v1
ftp://ftp.ncbi.nlm.nih.gov/genomes/all/GCA/002/216/775/GCA_002216775.1_ASM221677v1
ftp://ftp.ncbi.nlm.nih.gov/genomes/all/GCA/002/220/115/GCA_002220115.1_ASM222011v1
ftp://ftp.ncbi.nlm.nih.gov/genomes/all/GCA/002/220/175/GCA_002220175.1_ASM222017v1
ftp://ftp.ncbi.nlm.nih.gov/genomes/all/GCA/002/220/285/GCA_002220285.1_ASM222028v1
ftp://ftp.ncbi.nlm.nih.gov/genomes/all/GCA/002/220/325/GCA_002220325.1_ASM222032v1
ftp://ftp.ncbi.nlm.nih.gov/genomes/all/GCA/002/220/815/GCA_002220815.1_ASM222081v1
ftp://ftp.ncbi.nlm.nih.gov/genomes/all/GCA/002/224/305/GCA_002224305.1_ASM222430v1
ftp://ftp.ncbi.nlm.nih.gov/genomes/all/GCA/002/224/365/GCA_002224365.1_ASM222436v1
ftp://ftp.ncbi.nlm.nih.gov/genomes/all/GCA/002/224/425/GCA_002224425.1_ASM222442v1
ftp://ftp.ncbi.nlm.nih.gov/genomes/all/GCA/002/224/505/GCA_002224505.1_ASM222450v1
ftp://ftp.ncbi.nlm.nih.gov/genomes/all/GCA/002/224/565/GCA_002224565.1_ASM222456v1
ftp://ftp.ncbi.nlm.nih.gov/genomes/all/GCA/002/234/355/GCA_002234355.1_ASM223435v1
ftp://ftp.ncbi.nlm.nih.gov/genomes/all/GCA/002/236/855/GCA_002236855.1_ASM223685v1
ftp://ftp.ncbi.nlm.nih.gov/genomes/all/GCA/002/236/875/GCA_002236875.1_ASM223687v1
ftp://ftp.ncbi.nlm.nih.gov/genomes/all/GCA/002/237/515/GCA_002237515.1_ASM223751v1
ftp://ftp.ncbi.nlm.nih.gov/genomes/all/GCA/002/238/295/GCA_002238295.1_ASM223829v1
ftp://ftp.ncbi.nlm.nih.gov/genomes/all/GCA/002/238/315/GCA_002238315.1_ASM223831v1
ftp://ftp.ncbi.nlm.nih.gov/genomes/all/GCA/002/240/375/GCA_002240375.1_ASM224037v1
ftp://ftp.ncbi.nlm.nih.gov/genomes/all/GCA/002/240/415/GCA_002240415.1_ASM224041v1
ftp://ftp.ncbi.nlm.nih.gov/genomes/all/GCA/002/243/305/GCA_002243305.1_ASM224330v1
ftp://ftp.ncbi.nlm.nih.gov/genomes/all/GCA/002/243/495/GCA_002243495.1_ASM224349v1
ftp://ftp.ncbi.nlm.nih.gov/genomes/all/GCA/002/243/515/GCA_002243515.1_ASM224351v1
ftp://ftp.ncbi.nlm.nih.gov/genomes/all/GCA/002/243/605/GCA_002243605.1_ASM224360v1
ftp://ftp.ncbi.nlm.nih.gov/genomes/all/GCA/002/243/625/GCA_002243625.1_ASM224362v1
ftp://ftp.ncbi.nlm.nih.gov/genomes/all/GCA/002/243/645/GCA_002243645.1_ASM224364v1
ftp://ftp.ncbi.nlm.nih.gov/genomes/all/GCA/002/243/665/GCA_002243665.1_ASM224366v1
ftp://ftp.ncbi.nlm.nih.gov/genomes/all/GCA/002/243/685/GCA_002243685.1_ASM224368v1
ftp://ftp.ncbi.nlm.nih.gov/genomes/all/GCA/002/243/705/GCA_002243705.1_ASM224370v1
ftp://ftp.ncbi.nlm.nih.gov/genomes/all/GCA/002/250/035/GCA_002250035.1_ASM225003v1
ftp://ftp.ncbi.nlm.nih.gov/genomes/all/GCA/002/250/055/GCA_002250055.1_ASM225005v1
ftp://ftp.ncbi.nlm.nih.gov/genomes/all/GCA/002/250/075/GCA_002250075.1_ASM225007v1
ftp://ftp.ncbi.nlm.nih.gov/genomes/all/GCA/002/250/115/GCA_002250115.1_ASM225011v1
ftp://ftp.ncbi.nlm.nih.gov/genomes/all/GCA/002/257/625/GCA_002257625.1_ASM225762v1
ftp://ftp.ncbi.nlm.nih.gov/genomes/all/GCA/002/269/175/GCA_002269175.1_ASM226917v1
ftp://ftp.ncbi.nlm.nih.gov/genomes/all/GCA/002/269/195/GCA_002269195.1_ASM226919v1
ftp://ftp.ncbi.nlm.nih.gov/genomes/all/GCA/002/269/275/GCA_002269275.1_ASM226927v1
ftp://ftp.ncbi.nlm.nih.gov/genomes/all/GCA/002/276/165/GCA_002276165.1_ASM227616v1
ftp://ftp.ncbi.nlm.nih.gov/genomes/all/GCA/002/277/935/GCA_002277935.1_ASM227793v1
ftp://ftp.ncbi.nlm.nih.gov/genomes/all/GCA/002/278/015/GCA_002278015.1_ASM227801v1
ftp://ftp.ncbi.nlm.nih.gov/genomes/all/GCA/002/278/095/GCA_002278095.1_ASM227809v1
ftp://ftp.ncbi.nlm.nih.gov/genomes/all/GCA/900/004/855/GCA_900004855.1_BB155
ftp://ftp.ncbi.nlm.nih.gov/genomes/all/GCA/900/066/025/GCA_900066025.1_Enterococcus_faecium_E1002_isolate
ftp://ftp.ncbi.nlm.nih.gov/genomes/all/GCA/900/070/325/GCA_900070325.1_SD1D
ftp://ftp.ncbi.nlm.nih.gov/genomes/all/GCA/900/078/265/GCA_900078265.1_SA111
ftp://ftp.ncbi.nlm.nih.gov/genomes/all/GCA/900/088/425/GCA_900088425.1_A12
ftp://ftp.ncbi.nlm.nih.gov/genomes/all/GCA/900/093/775/GCA_900093775.1_EVONIK_BGLY
ftp://ftp.ncbi.nlm.nih.gov/genomes/all/GCA/900/094/135/GCA_900094135.1_ASM90009413v1
ftp://ftp.ncbi.nlm.nih.gov/genomes/all/GCA/900/116/935/GCA_900116935.1_Chromosome
ftp://ftp.ncbi.nlm.nih.gov/genomes/all/GCA/900/129/335/GCA_900129335.1_PP_HGAG_QV30_2SC_T4
ftp://ftp.ncbi.nlm.nih.gov/genomes/all/GCA/900/155/855/GCA_900155855.1_BM110
ftp://ftp.ncbi.nlm.nih.gov/genomes/all/GCA/900/168/365/GCA_900168365.1_JF4335
ftp://ftp.ncbi.nlm.nih.gov/genomes/all/GCA/900/183/405/GCA_900183405.1_ASM90018340v1
ftp://ftp.ncbi.nlm.nih.gov/genomes/all/GCA/900/186/885/GCA_900186885.1_48903_D01
ftp://ftp.ncbi.nlm.nih.gov/genomes/all/GCA/900/186/955/GCA_900186955.1_49386_E02
ftp://ftp.ncbi.nlm.nih.gov/genomes/all/GCA/900/186/985/GCA_900186985.1_50377_C01
ftp://ftp.ncbi.nlm.nih.gov/genomes/all/GCA/900/187/005/GCA_900187005.1_50569_B01
ftp://ftp.ncbi.nlm.nih.gov/genomes/all/GCA/900/187/025/GCA_900187025.1_49923_F01
ftp://ftp.ncbi.nlm.nih.gov/genomes/all/GCA/900/187/035/GCA_900187035.1_50279_G02
ftp://ftp.ncbi.nlm.nih.gov/genomes/all/GCA/900/187/055/GCA_900187055.1_50377_D01
ftp://ftp.ncbi.nlm.nih.gov/genomes/all/GCA/900/187/075/GCA_900187075.1_50432_F01
ftp://ftp.ncbi.nlm.nih.gov/genomes/all/GCA/900/187/085/GCA_900187085.1_50624_E01
ftp://ftp.ncbi.nlm.nih.gov/genomes/all/GCA/900/187/165/GCA_900187165.1_52121_G02
ftp://ftp.ncbi.nlm.nih.gov/genomes/all/GCA/900/187/195/GCA_900187195.1_51485_F01
ftp://ftp.ncbi.nlm.nih.gov/genomes/all/GCA/900/187/225/GCA_900187225.1_51881_G01
ftp://ftp.ncbi.nlm.nih.gov/genomes/all/GCA/900/187/245/GCA_900187245.1_51470_D02
ftp://ftp.ncbi.nlm.nih.gov/genomes/all/GCA/900/187/285/GCA_900187285.1_51342_C02
ftp://ftp.ncbi.nlm.nih.gov/genomes/all/GCA/900/187/315/GCA_900187315.1_52087_C01
ftp://ftp.ncbi.nlm.nih.gov/genomes/all/GCA/900/196/735/GCA_900196735.1_Lactobacillus_bulgaricus_ACA-DC_87

## Sheet: Proteobacteria
ftp://ftp.ncbi.nlm.nih.gov/genomes/all/GCA/000/005/845/GCA_000005845.2_ASM584v2
ftp://ftp.ncbi.nlm.nih.gov/genomes/all/GCA/000/006/645/GCA_000006645.1_ASM664v1
ftp://ftp.ncbi.nlm.nih.gov/genomes/all/GCA/000/006/665/GCA_000006665.1_ASM666v1
ftp://ftp.ncbi.nlm.nih.gov/genomes/all/GCA/000/006/725/GCA_000006725.1_ASM672v1
ftp://ftp.ncbi.nlm.nih.gov/genomes/all/GCA/000/006/745/GCA_000006745.1_ASM674v1
ftp://ftp.ncbi.nlm.nih.gov/genomes/all/GCA/000/006/765/GCA_000006765.1_ASM676v1
ftp://ftp.ncbi.nlm.nih.gov/genomes/all/GCA/000/006/825/GCA_000006825.1_ASM682v1
ftp://ftp.ncbi.nlm.nih.gov/genomes/all/GCA/000/006/845/GCA_000006845.1_ASM684v1
ftp://ftp.ncbi.nlm.nih.gov/genomes/all/GCA/000/006/905/GCA_000006905.1_ASM690v1
ftp://ftp.ncbi.nlm.nih.gov/genomes/all/GCA/000/006/925/GCA_000006925.2_ASM692v2
ftp://ftp.ncbi.nlm.nih.gov/genomes/all/GCA/000/006/945/GCA_000006945.2_ASM694v2
ftp://ftp.ncbi.nlm.nih.gov/genomes/all/GCA/000/006/965/GCA_000006965.1_ASM696v1
ftp://ftp.ncbi.nlm.nih.gov/genomes/all/GCA/000/007/025/GCA_000007025.1_ASM702v1
ftp://ftp.ncbi.nlm.nih.gov/genomes/all/GCA/000/007/105/GCA_000007105.1_ASM710v1
ftp://ftp.ncbi.nlm.nih.gov/genomes/all/GCA/000/007/125/GCA_000007125.1_ASM712v1
ftp://ftp.ncbi.nlm.nih.gov/genomes/all/GCA/000/007/145/GCA_000007145.1_ASM714v1
ftp://ftp.ncbi.nlm.nih.gov/genomes/all/GCA/000/007/165/GCA_000007165.1_ASM716v1
ftp://ftp.ncbi.nlm.nih.gov/genomes/all/GCA/000/007/245/GCA_000007245.1_ASM724v1
ftp://ftp.ncbi.nlm.nih.gov/genomes/all/GCA/000/007/365/GCA_000007365.1_ASM736v1
ftp://ftp.ncbi.nlm.nih.gov/genomes/all/GCA/000/007/385/GCA_000007385.1_ASM738v1
ftp://ftp.ncbi.nlm.nih.gov/genomes/all/GCA/000/007/405/GCA_000007405.1_ASM740v1
ftp://ftp.ncbi.nlm.nih.gov/genomes/all/GCA/000/007/445/GCA_000007445.1_ASM744v1
ftp://ftp.ncbi.nlm.nih.gov/genomes/all/GCA/000/007/505/GCA_000007505.1_ASM750v1
ftp://ftp.ncbi.nlm.nih.gov/genomes/all/GCA/000/007/545/GCA_000007545.1_ASM754v1
ftp://ftp.ncbi.nlm.nih.gov/genomes/all/GCA/000/007/565/GCA_000007565.2_ASM756v2
ftp://ftp.ncbi.nlm.nih.gov/genomes/all/GCA/000/007/705/GCA_000007705.1_ASM770v1
ftp://ftp.ncbi.nlm.nih.gov/genomes/all/GCA/000/007/725/GCA_000007725.1_ASM772v1
ftp://ftp.ncbi.nlm.nih.gov/genomes/all/GCA/000/007/745/GCA_000007745.1_ASM774v1
ftp://ftp.ncbi.nlm.nih.gov/genomes/all/GCA/000/007/765/GCA_000007765.2_ASM776v2
ftp://ftp.ncbi.nlm.nih.gov/genomes/all/GCA/000/007/805/GCA_000007805.1_ASM780v1
ftp://ftp.ncbi.nlm.nih.gov/genomes/all/GCA/000/007/885/GCA_000007885.1_ASM788v1
ftp://ftp.ncbi.nlm.nih.gov/genomes/all/GCA/000/007/905/GCA_000007905.1_ASM790v1
ftp://ftp.ncbi.nlm.nih.gov/genomes/all/GCA/000/007/945/GCA_000007945.1_ASM794v1
ftp://ftp.ncbi.nlm.nih.gov/genomes/all/GCA/000/007/985/GCA_000007985.2_ASM798v2
ftp://ftp.ncbi.nlm.nih.gov/genomes/all/GCA/000/008/025/GCA_000008025.1_ASM802v1
ftp://ftp.ncbi.nlm.nih.gov/genomes/all/GCA/000/008/045/GCA_000008045.1_ASM804v1
ftp://ftp.ncbi.nlm.nih.gov/genomes/all/GCA/000/008/105/GCA_000008105.1_ASM810v1
ftp://ftp.ncbi.nlm.nih.gov/genomes/all/GCA/000/008/145/GCA_000008145.1_ASM814v1
ftp://ftp.ncbi.nlm.nih.gov/genomes/all/GCA/000/008/325/GCA_000008325.1_ASM832v1
ftp://ftp.ncbi.nlm.nih.gov/genomes/all/GCA/000/008/385/GCA_000008385.1_ASM838v1
ftp://ftp.ncbi.nlm.nih.gov/genomes/all/GCA/000/008/465/GCA_000008465.1_ASM846v1
ftp://ftp.ncbi.nlm.nih.gov/genomes/all/GCA/000/008/485/GCA_000008485.1_ASM848v1
ftp://ftp.ncbi.nlm.nih.gov/genomes/all/GCA/000/008/525/GCA_000008525.1_ASM852v1
ftp://ftp.ncbi.nlm.nih.gov/genomes/all/GCA/000/008/785/GCA_000008785.1_ASM878v1
ftp://ftp.ncbi.nlm.nih.gov/genomes/all/GCA/000/008/805/GCA_000008805.1_ASM880v1
ftp://ftp.ncbi.nlm.nih.gov/genomes/all/GCA/000/008/865/GCA_000008865.1_ASM886v1
ftp://ftp.ncbi.nlm.nih.gov/genomes/all/GCA/000/008/885/GCA_000008885.1_ASM888v1
ftp://ftp.ncbi.nlm.nih.gov/genomes/all/GCA/000/008/985/GCA_000008985.1_ASM898v1
ftp://ftp.ncbi.nlm.nih.gov/genomes/all/GCA/000/009/065/GCA_000009065.1_ASM906v1
ftp://ftp.ncbi.nlm.nih.gov/genomes/all/GCA/000/009/085/GCA_000009085.1_ASM908v1
ftp://ftp.ncbi.nlm.nih.gov/genomes/all/GCA/000/009/105/GCA_000009105.1_ASM910v1
ftp://ftp.ncbi.nlm.nih.gov/genomes/all/GCA/000/009/125/GCA_000009125.1_ASM912v1
ftp://ftp.ncbi.nlm.nih.gov/genomes/all/GCA/000/009/145/GCA_000009145.1_ASM914v1
ftp://ftp.ncbi.nlm.nih.gov/genomes/all/GCA/000/009/165/GCA_000009165.1_ASM916v1
ftp://ftp.ncbi.nlm.nih.gov/genomes/all/GCA/000/009/225/GCA_000009225.1_ASM922v1
ftp://ftp.ncbi.nlm.nih.gov/genomes/all/GCA/000/009/245/GCA_000009245.1_ASM924v1
ftp://ftp.ncbi.nlm.nih.gov/genomes/all/GCA/000/009/265/GCA_000009265.1_ASM926v1
ftp://ftp.ncbi.nlm.nih.gov/genomes/all/GCA/000/009/285/GCA_000009285.2_ASM928v2
ftp://ftp.ncbi.nlm.nih.gov/genomes/all/GCA/000/009/305/GCA_000009305.1_ASM930v1
ftp://ftp.ncbi.nlm.nih.gov/genomes/all/GCA/000/009/325/GCA_000009325.1_ASM932v1
ftp://ftp.ncbi.nlm.nih.gov/genomes/all/GCA/000/009/345/GCA_000009345.1_ASM934v1
ftp://ftp.ncbi.nlm.nih.gov/genomes/all/GCA/000/009/365/GCA_000009365.1_ASM936v1
ftp://ftp.ncbi.nlm.nih.gov/genomes/all/GCA/000/009/465/GCA_000009465.1_ASM946v1
ftp://ftp.ncbi.nlm.nih.gov/genomes/all/GCA/000/009/485/GCA_000009485.1_ASM948v1
ftp://ftp.ncbi.nlm.nih.gov/genomes/all/GCA/000/009/505/GCA_000009505.1_ASM950v1
ftp://ftp.ncbi.nlm.nih.gov/genomes/all/GCA/000/009/525/GCA_000009525.1_ASM952v1
ftp://ftp.ncbi.nlm.nih.gov/genomes/all/GCA/000/009/565/GCA_000009565.2_ASM956v1
ftp://ftp.ncbi.nlm.nih.gov/genomes/all/GCA/000/009/605/GCA_000009605.1_ASM960v1
ftp://ftp.ncbi.nlm.nih.gov/genomes/all/GCA/000/009/625/GCA_000009625.1_ASM962v1
ftp://ftp.ncbi.nlm.nih.gov/genomes/all/GCA/000/009/745/GCA_000009745.1_ASM974v1
ftp://ftp.ncbi.nlm.nih.gov/genomes/all/GCA/000/009/885/GCA_000009885.1_ASM988v1
ftp://ftp.ncbi.nlm.nih.gov/genomes/all/GCA/000/009/985/GCA_000009985.1_ASM998v1
ftp://ftp.ncbi.nlm.nih.gov/genomes/all/GCA/000/010/025/GCA_000010025.1_ASM1002v1
ftp://ftp.ncbi.nlm.nih.gov/genomes/all/GCA/000/010/085/GCA_000010085.1_ASM1008v1
ftp://ftp.ncbi.nlm.nih.gov/genomes/all/GCA/000/010/205/GCA_000010205.1_ASM1020v1
ftp://ftp.ncbi.nlm.nih.gov/genomes/all/GCA/000/010/245/GCA_000010245.1_ASM1024v1
ftp://ftp.ncbi.nlm.nih.gov/genomes/all/GCA/000/010/325/GCA_000010325.1_ASM1032v1
ftp://ftp.ncbi.nlm.nih.gov/genomes/all/GCA/000/010/345/GCA_000010345.1_ASM1034v1
ftp://ftp.ncbi.nlm.nih.gov/genomes/all/GCA/000/010/365/GCA_000010365.1_ASM1036v1
ftp://ftp.ncbi.nlm.nih.gov/genomes/all/GCA/000/010/385/GCA_000010385.1_ASM1038v1
ftp://ftp.ncbi.nlm.nih.gov/genomes/all/GCA/000/010/405/GCA_000010405.1_ASM1040v1
ftp://ftp.ncbi.nlm.nih.gov/genomes/all/GCA/000/010/485/GCA_000010485.1_ASM1048v1
ftp://ftp.ncbi.nlm.nih.gov/genomes/all/GCA/000/010/525/GCA_000010525.1_ASM1052v1
ftp://ftp.ncbi.nlm.nih.gov/genomes/all/GCA/000/010/545/GCA_000010545.1_ASM1054v1
ftp://ftp.ncbi.nlm.nih.gov/genomes/all/GCA/000/010/665/GCA_000010665.1_ASM1066v1
ftp://ftp.ncbi.nlm.nih.gov/genomes/all/GCA/000/010/725/GCA_000010725.1_ASM1072v1
ftp://ftp.ncbi.nlm.nih.gov/genomes/all/GCA/000/010/745/GCA_000010745.1_ASM1074v1
ftp://ftp.ncbi.nlm.nih.gov/genomes/all/GCA/000/010/765/GCA_000010765.1_ASM1076v1
ftp://ftp.ncbi.nlm.nih.gov/genomes/all/GCA/000/010/825/GCA_000010825.1_ASM1082v1
ftp://ftp.ncbi.nlm.nih.gov/genomes/all/GCA/000/010/845/GCA_000010845.1_ASM1084v1
ftp://ftp.ncbi.nlm.nih.gov/genomes/all/GCA/000/010/865/GCA_000010865.1_ASM1086v1
ftp://ftp.ncbi.nlm.nih.gov/genomes/all/GCA/000/010/885/GCA_000010885.1_ASM1088v1
ftp://ftp.ncbi.nlm.nih.gov/genomes/all/GCA/000/010/905/GCA_000010905.1_ASM1090v1
ftp://ftp.ncbi.nlm.nih.gov/genomes/all/GCA/000/010/925/GCA_000010925.1_ASM1092v1
ftp://ftp.ncbi.nlm.nih.gov/genomes/all/GCA/000/010/945/GCA_000010945.1_ASM1094v1
ftp://ftp.ncbi.nlm.nih.gov/genomes/all/GCA/000/010/965/GCA_000010965.1_ASM1096v1
ftp://ftp.ncbi.nlm.nih.gov/genomes/all/GCA/000/011/365/GCA_000011365.1_ASM1136v1
ftp://ftp.ncbi.nlm.nih.gov/genomes/all/GCA/000/011/545/GCA_000011545.1_ASM1154v1
ftp://ftp.ncbi.nlm.nih.gov/genomes/all/GCA/000/011/605/GCA_000011605.1_ASM1160v1
ftp://ftp.ncbi.nlm.nih.gov/genomes/all/GCA/000/011/685/GCA_000011685.1_ASM1168v1
ftp://ftp.ncbi.nlm.nih.gov/genomes/all/GCA/000/011/705/GCA_000011705.1_ASM1170v1
ftp://ftp.ncbi.nlm.nih.gov/genomes/all/GCA/000/011/725/GCA_000011725.1_ASM1172v1
ftp://ftp.ncbi.nlm.nih.gov/genomes/all/GCA/000/011/745/GCA_000011745.1_ASM1174v1
ftp://ftp.ncbi.nlm.nih.gov/genomes/all/GCA/000/011/785/GCA_000011785.1_ASM1178v1
ftp://ftp.ncbi.nlm.nih.gov/genomes/all/GCA/000/011/805/GCA_000011805.1_ASM1180v1
ftp://ftp.ncbi.nlm.nih.gov/genomes/all/GCA/000/011/865/GCA_000011865.1_ASM1186v1
ftp://ftp.ncbi.nlm.nih.gov/genomes/all/GCA/000/011/885/GCA_000011885.1_ASM1188v1
ftp://ftp.ncbi.nlm.nih.gov/genomes/all/GCA/000/011/945/GCA_000011945.1_ASM1194v1
ftp://ftp.ncbi.nlm.nih.gov/genomes/all/GCA/000/011/965/GCA_000011965.2_ASM1196v2
ftp://ftp.ncbi.nlm.nih.gov/genomes/all/GCA/000/012/005/GCA_000012005.1_ASM1200v1
ftp://ftp.ncbi.nlm.nih.gov/genomes/all/GCA/000/012/025/GCA_000012025.1_ASM1202v1
ftp://ftp.ncbi.nlm.nih.gov/genomes/all/GCA/000/012/105/GCA_000012105.1_ASM1210v1
ftp://ftp.ncbi.nlm.nih.gov/genomes/all/GCA/000/012/145/GCA_000012145.1_ASM1214v1
ftp://ftp.ncbi.nlm.nih.gov/genomes/all/GCA/000/012/185/GCA_000012185.1_ASM1218v1
ftp://ftp.ncbi.nlm.nih.gov/genomes/all/GCA/000/012/205/GCA_000012205.1_ASM1220v1
ftp://ftp.ncbi.nlm.nih.gov/genomes/all/GCA/000/012/245/GCA_000012245.1_ASM1224v1
ftp://ftp.ncbi.nlm.nih.gov/genomes/all/GCA/000/012/265/GCA_000012265.1_ASM1226v1
ftp://ftp.ncbi.nlm.nih.gov/genomes/all/GCA/000/012/305/GCA_000012305.1_ASM1230v1
ftp://ftp.ncbi.nlm.nih.gov/genomes/all/GCA/000/012/325/GCA_000012325.1_ASM1232v1
ftp://ftp.ncbi.nlm.nih.gov/genomes/all/GCA/000/012/345/GCA_000012345.1_ASM1234v1
ftp://ftp.ncbi.nlm.nih.gov/genomes/all/GCA/000/012/365/GCA_000012365.1_ASM1236v1
ftp://ftp.ncbi.nlm.nih.gov/genomes/all/GCA/000/012/385/GCA_000012385.1_ASM1238v1
ftp://ftp.ncbi.nlm.nih.gov/genomes/all/GCA/000/012/425/GCA_000012425.1_ASM1242v1
ftp://ftp.ncbi.nlm.nih.gov/genomes/all/GCA/000/012/445/GCA_000012445.1_ASM1244v1
ftp://ftp.ncbi.nlm.nih.gov/genomes/all/GCA/000/012/565/GCA_000012565.1_ASM1256v1
ftp://ftp.ncbi.nlm.nih.gov/genomes/all/GCA/000/012/605/GCA_000012605.1_ASM1260v1
ftp://ftp.ncbi.nlm.nih.gov/genomes/all/GCA/000/012/665/GCA_000012665.1_ASM1266v1
ftp://ftp.ncbi.nlm.nih.gov/genomes/all/GCA/000/012/685/GCA_000012685.1_ASM1268v1
ftp://ftp.ncbi.nlm.nih.gov/genomes/all/GCA/000/012/725/GCA_000012725.1_ASM1272v1
ftp://ftp.ncbi.nlm.nih.gov/genomes/all/GCA/000/012/745/GCA_000012745.1_ASM1274v1
ftp://ftp.ncbi.nlm.nih.gov/genomes/all/GCA/000/012/785/GCA_000012785.1_ASM1278v1
ftp://ftp.ncbi.nlm.nih.gov/genomes/all/GCA/000/012/805/GCA_000012805.1_ASM1280v1
ftp://ftp.ncbi.nlm.nih.gov/genomes/all/GCA/000/012/885/GCA_000012885.1_ASM1288v1
ftp://ftp.ncbi.nlm.nih.gov/genomes/all/GCA/000/012/925/GCA_000012925.1_ASM1292v1
ftp://ftp.ncbi.nlm.nih.gov/genomes/all/GCA/000/012/945/GCA_000012945.1_ASM1294v1
ftp://ftp.ncbi.nlm.nih.gov/genomes/all/GCA/000/012/965/GCA_000012965.1_ASM1296v1
ftp://ftp.ncbi.nlm.nih.gov/genomes/all/GCA/000/012/985/GCA_000012985.1_ASM1298v1
ftp://ftp.ncbi.nlm.nih.gov/genomes/all/GCA/000/013/005/GCA_000013005.1_ASM1300v1
ftp://ftp.ncbi.nlm.nih.gov/genomes/all/GCA/000/013/025/GCA_000013025.1_ASM1302v1
ftp://ftp.ncbi.nlm.nih.gov/genomes/all/GCA/000/013/085/GCA_000013085.1_ASM1308v1
ftp://ftp.ncbi.nlm.nih.gov/genomes/all/GCA/000/013/125/GCA_000013125.1_ASM1312v1
ftp://ftp.ncbi.nlm.nih.gov/genomes/all/GCA/000/013/145/GCA_000013145.1_ASM1314v1
ftp://ftp.ncbi.nlm.nih.gov/genomes/all/GCA/000/013/165/GCA_000013165.1_ASM1316v1
ftp://ftp.ncbi.nlm.nih.gov/genomes/all/GCA/000/013/185/GCA_000013185.1_ASM1318v1
ftp://ftp.ncbi.nlm.nih.gov/genomes/all/GCA/000/013/245/GCA_000013245.1_ASM1324v1
ftp://ftp.ncbi.nlm.nih.gov/genomes/all/GCA/000/013/265/GCA_000013265.1_ASM1326v1
ftp://ftp.ncbi.nlm.nih.gov/genomes/all/GCA/000/013/305/GCA_000013305.1_ASM1330v1
ftp://ftp.ncbi.nlm.nih.gov/genomes/all/GCA/000/013/325/GCA_000013325.1_ASM1332v1
ftp://ftp.ncbi.nlm.nih.gov/genomes/all/GCA/000/013/365/GCA_000013365.1_ASM1336v1
ftp://ftp.ncbi.nlm.nih.gov/genomes/all/GCA/000/013/385/GCA_000013385.1_ASM1338v1
ftp://ftp.ncbi.nlm.nih.gov/genomes/all/GCA/000/013/405/GCA_000013405.1_ASM1340v1
ftp://ftp.ncbi.nlm.nih.gov/genomes/all/GCA/000/013/565/GCA_000013565.1_ASM1356v1
ftp://ftp.ncbi.nlm.nih.gov/genomes/all/GCA/000/013/585/GCA_000013585.1_ASM1358v1
ftp://ftp.ncbi.nlm.nih.gov/genomes/all/GCA/000/013/605/GCA_000013605.1_ASM1360v1
ftp://ftp.ncbi.nlm.nih.gov/genomes/all/GCA/000/013/625/GCA_000013625.1_ASM1362v1
ftp://ftp.ncbi.nlm.nih.gov/genomes/all/GCA/000/013/645/GCA_000013645.1_ASM1364v1
ftp://ftp.ncbi.nlm.nih.gov/genomes/all/GCA/000/013/665/GCA_000013665.1_ASM1366v1
ftp://ftp.ncbi.nlm.nih.gov/genomes/all/GCA/000/013/685/GCA_000013685.1_ASM1368v1
ftp://ftp.ncbi.nlm.nih.gov/genomes/all/GCA/000/013/705/GCA_000013705.1_ASM1370v1
ftp://ftp.ncbi.nlm.nih.gov/genomes/all/GCA/000/013/745/GCA_000013745.1_ASM1374v1
ftp://ftp.ncbi.nlm.nih.gov/genomes/all/GCA/000/013/765/GCA_000013765.1_ASM1376v1
ftp://ftp.ncbi.nlm.nih.gov/genomes/all/GCA/000/013/785/GCA_000013785.1_ASM1378v1
ftp://ftp.ncbi.nlm.nih.gov/genomes/all/GCA/000/013/805/GCA_000013805.1_ASM1380v1
ftp://ftp.ncbi.nlm.nih.gov/genomes/all/GCA/000/013/825/GCA_000013825.1_ASM1382v1
ftp://ftp.ncbi.nlm.nih.gov/genomes/all/GCA/000/013/865/GCA_000013865.1_ASM1386v1
ftp://ftp.ncbi.nlm.nih.gov/genomes/all/GCA/000/013/885/GCA_000013885.1_ASM1388v1
ftp://ftp.ncbi.nlm.nih.gov/genomes/all/GCA/000/013/905/GCA_000013905.1_ASM1390v1
ftp://ftp.ncbi.nlm.nih.gov/genomes/all/GCA/000/013/985/GCA_000013985.1_ASM1398v1
ftp://ftp.ncbi.nlm.nih.gov/genomes/all/GCA/000/014/025/GCA_000014025.1_ASM1402v1
ftp://ftp.ncbi.nlm.nih.gov/genomes/all/GCA/000/014/045/GCA_000014045.1_ASM1404v1
ftp://ftp.ncbi.nlm.nih.gov/genomes/all/GCA/000/014/065/GCA_000014065.1_ASM1406v1
ftp://ftp.ncbi.nlm.nih.gov/genomes/all/GCA/000/014/085/GCA_000014085.1_ASM1408v1
ftp://ftp.ncbi.nlm.nih.gov/genomes/all/GCA/000/014/105/GCA_000014105.1_ASM1410v1
ftp://ftp.ncbi.nlm.nih.gov/genomes/all/GCA/000/014/225/GCA_000014225.1_ASM1422v1
ftp://ftp.ncbi.nlm.nih.gov/genomes/all/GCA/000/014/245/GCA_000014245.1_ASM1424v1
ftp://ftp.ncbi.nlm.nih.gov/genomes/all/GCA/000/014/345/GCA_000014345.1_ASM1434v1
ftp://ftp.ncbi.nlm.nih.gov/genomes/all/GCA/000/014/605/GCA_000014605.1_ASM1460v1
ftp://ftp.ncbi.nlm.nih.gov/genomes/all/GCA/000/014/625/GCA_000014625.1_ASM1462v1
ftp://ftp.ncbi.nlm.nih.gov/genomes/all/GCA/000/014/645/GCA_000014645.1_ASM1464v1
ftp://ftp.ncbi.nlm.nih.gov/genomes/all/GCA/000/014/665/GCA_000014665.1_ASM1466v1
ftp://ftp.ncbi.nlm.nih.gov/genomes/all/GCA/000/014/685/GCA_000014685.1_ASM1468v1
ftp://ftp.ncbi.nlm.nih.gov/genomes/all/GCA/000/014/705/GCA_000014705.1_ASM1470v1
ftp://ftp.ncbi.nlm.nih.gov/genomes/all/GCA/000/014/745/GCA_000014745.1_ASM1474v1
ftp://ftp.ncbi.nlm.nih.gov/genomes/all/GCA/000/014/765/GCA_000014765.1_ASM1476v1
ftp://ftp.ncbi.nlm.nih.gov/genomes/all/GCA/000/014/785/GCA_000014785.1_ASM1478v1
ftp://ftp.ncbi.nlm.nih.gov/genomes/all/GCA/000/014/805/GCA_000014805.1_ASM1480v1
ftp://ftp.ncbi.nlm.nih.gov/genomes/all/GCA/000/014/825/GCA_000014825.1_ASM1482v1
ftp://ftp.ncbi.nlm.nih.gov/genomes/all/GCA/000/014/845/GCA_000014845.1_ASM1484v1
ftp://ftp.ncbi.nlm.nih.gov/genomes/all/GCA/000/014/865/GCA_000014865.1_ASM1486v1
ftp://ftp.ncbi.nlm.nih.gov/genomes/all/GCA/000/014/885/GCA_000014885.1_ASM1488v1
ftp://ftp.ncbi.nlm.nih.gov/genomes/all/GCA/000/014/965/GCA_000014965.1_ASM1496v1
ftp://ftp.ncbi.nlm.nih.gov/genomes/all/GCA/000/015/045/GCA_000015045.1_ASM1504v1
ftp://ftp.ncbi.nlm.nih.gov/genomes/all/GCA/000/015/085/GCA_000015085.1_ASM1508v1
ftp://ftp.ncbi.nlm.nih.gov/genomes/all/GCA/000/015/105/GCA_000015105.1_ASM1510v1
ftp://ftp.ncbi.nlm.nih.gov/genomes/all/GCA/000/015/165/GCA_000015165.1_ASM1516v1
ftp://ftp.ncbi.nlm.nih.gov/genomes/all/GCA/000/015/185/GCA_000015185.1_ASM1518v1
ftp://ftp.ncbi.nlm.nih.gov/genomes/all/GCA/000/015/245/GCA_000015245.1_ASM1524v1
ftp://ftp.ncbi.nlm.nih.gov/genomes/all/GCA/000/015/285/GCA_000015285.1_ASM1528v1
ftp://ftp.ncbi.nlm.nih.gov/genomes/all/GCA/000/015/325/GCA_000015325.1_ASM1532v1
ftp://ftp.ncbi.nlm.nih.gov/genomes/all/GCA/000/015/345/GCA_000015345.1_ASM1534v1
ftp://ftp.ncbi.nlm.nih.gov/genomes/all/GCA/000/015/365/GCA_000015365.1_ASM1536v1
ftp://ftp.ncbi.nlm.nih.gov/genomes/all/GCA/000/015/425/GCA_000015425.1_ASM1542v1
ftp://ftp.ncbi.nlm.nih.gov/genomes/all/GCA/000/015/445/GCA_000015445.1_ASM1544v1
ftp://ftp.ncbi.nlm.nih.gov/genomes/all/GCA/000/015/465/GCA_000015465.1_ASM1546v1
ftp://ftp.ncbi.nlm.nih.gov/genomes/all/GCA/000/015/485/GCA_000015485.1_ASM1548v1
ftp://ftp.ncbi.nlm.nih.gov/genomes/all/GCA/000/015/505/GCA_000015505.1_ASM1550v1
ftp://ftp.ncbi.nlm.nih.gov/genomes/all/GCA/000/015/525/GCA_000015525.1_ASM1552v1
ftp://ftp.ncbi.nlm.nih.gov/genomes/all/GCA/000/015/545/GCA_000015545.1_ASM1554v1
ftp://ftp.ncbi.nlm.nih.gov/genomes/all/GCA/000/015/565/GCA_000015565.1_ASM1556v1
ftp://ftp.ncbi.nlm.nih.gov/genomes/all/GCA/000/015/585/GCA_000015585.1_ASM1558v1
ftp://ftp.ncbi.nlm.nih.gov/genomes/all/GCA/000/015/605/GCA_000015605.1_ASM1560v1
ftp://ftp.ncbi.nlm.nih.gov/genomes/all/GCA/000/015/625/GCA_000015625.1_ASM1562v1
ftp://ftp.ncbi.nlm.nih.gov/genomes/all/GCA/000/015/725/GCA_000015725.1_ASM1572v1
ftp://ftp.ncbi.nlm.nih.gov/genomes/all/GCA/000/015/845/GCA_000015845.1_ASM1584v1
ftp://ftp.ncbi.nlm.nih.gov/genomes/all/GCA/000/015/885/GCA_000015885.1_ASM1588v1
ftp://ftp.ncbi.nlm.nih.gov/genomes/all/GCA/000/015/905/GCA_000015905.1_ASM1590v1
ftp://ftp.ncbi.nlm.nih.gov/genomes/all/GCA/000/015/925/GCA_000015925.1_ASM1592v1
ftp://ftp.ncbi.nlm.nih.gov/genomes/all/GCA/000/015/985/GCA_000015985.1_ASM1598v1
ftp://ftp.ncbi.nlm.nih.gov/genomes/all/GCA/000/016/045/GCA_000016045.1_ASM1604v1
ftp://ftp.ncbi.nlm.nih.gov/genomes/all/GCA/000/016/065/GCA_000016065.1_ASM1606v1
ftp://ftp.ncbi.nlm.nih.gov/genomes/all/GCA/000/016/105/GCA_000016105.1_ASM1610v1
ftp://ftp.ncbi.nlm.nih.gov/genomes/all/GCA/000/016/185/GCA_000016185.1_ASM1618v1
ftp://ftp.ncbi.nlm.nih.gov/genomes/all/GCA/000/016/205/GCA_000016205.1_ASM1620v1
ftp://ftp.ncbi.nlm.nih.gov/genomes/all/GCA/000/016/245/GCA_000016245.1_ASM1624v1
ftp://ftp.ncbi.nlm.nih.gov/genomes/all/GCA/000/016/265/GCA_000016265.1_ASM1626v1
ftp://ftp.ncbi.nlm.nih.gov/genomes/all/GCA/000/016/285/GCA_000016285.1_ASM1628v1
ftp://ftp.ncbi.nlm.nih.gov/genomes/all/GCA/000/016/305/GCA_000016305.1_ASM1630v1
ftp://ftp.ncbi.nlm.nih.gov/genomes/all/GCA/000/016/325/GCA_000016325.1_ASM1632v1
ftp://ftp.ncbi.nlm.nih.gov/genomes/all/GCA/000/016/345/GCA_000016345.1_ASM1634v1
ftp://ftp.ncbi.nlm.nih.gov/genomes/all/GCA/000/016/405/GCA_000016405.1_ASM1640v1
ftp://ftp.ncbi.nlm.nih.gov/genomes/all/GCA/000/016/445/GCA_000016445.1_ASM1644v1
ftp://ftp.ncbi.nlm.nih.gov/genomes/all/GCA/000/016/465/GCA_000016465.1_ASM1646v1
ftp://ftp.ncbi.nlm.nih.gov/genomes/all/GCA/000/016/485/GCA_000016485.1_ASM1648v1
ftp://ftp.ncbi.nlm.nih.gov/genomes/all/GCA/000/016/565/GCA_000016565.1_ASM1656v1
ftp://ftp.ncbi.nlm.nih.gov/genomes/all/GCA/000/016/585/GCA_000016585.1_ASM1658v1
ftp://ftp.ncbi.nlm.nih.gov/genomes/all/GCA/000/016/625/GCA_000016625.1_ASM1662v1
ftp://ftp.ncbi.nlm.nih.gov/genomes/all/GCA/000/016/685/GCA_000016685.1_ASM1668v1
ftp://ftp.ncbi.nlm.nih.gov/genomes/all/GCA/000/016/725/GCA_000016725.1_ASM1672v1
ftp://ftp.ncbi.nlm.nih.gov/genomes/all/GCA/000/016/745/GCA_000016745.1_ASM1674v1
ftp://ftp.ncbi.nlm.nih.gov/genomes/all/GCA/000/016/765/GCA_000016765.1_ASM1676v1
ftp://ftp.ncbi.nlm.nih.gov/genomes/all/GCA/000/016/845/GCA_000016845.1_ASM1684v1
ftp://ftp.ncbi.nlm.nih.gov/genomes/all/GCA/000/016/865/GCA_000016865.1_ASM1686v1
ftp://ftp.ncbi.nlm.nih.gov/genomes/all/GCA/000/016/885/GCA_000016885.1_ASM1688v1
ftp://ftp.ncbi.nlm.nih.gov/genomes/all/GCA/000/016/945/GCA_000016945.1_ASM1694v1
ftp://ftp.ncbi.nlm.nih.gov/genomes/all/GCA/000/017/105/GCA_000017105.1_ASM1710v1
ftp://ftp.ncbi.nlm.nih.gov/genomes/all/GCA/000/017/145/GCA_000017145.1_ASM1714v1
ftp://ftp.ncbi.nlm.nih.gov/genomes/all/GCA/000/017/205/GCA_000017205.1_ASM1720v1
ftp://ftp.ncbi.nlm.nih.gov/genomes/all/GCA/000/017/245/GCA_000017245.1_ASM1724v1
ftp://ftp.ncbi.nlm.nih.gov/genomes/all/GCA/000/017/265/GCA_000017265.1_ASM1726v1
ftp://ftp.ncbi.nlm.nih.gov/genomes/all/GCA/000/017/285/GCA_000017285.1_ASM1728v1
ftp://ftp.ncbi.nlm.nih.gov/genomes/all/GCA/000/017/325/GCA_000017325.1_ASM1732v1
ftp://ftp.ncbi.nlm.nih.gov/genomes/all/GCA/000/017/405/GCA_000017405.1_ASM1740v1
ftp://ftp.ncbi.nlm.nih.gov/genomes/all/GCA/000/017/445/GCA_000017445.3_ASM1744v3
ftp://ftp.ncbi.nlm.nih.gov/genomes/all/GCA/000/017/465/GCA_000017465.2_ASM1746v2
ftp://ftp.ncbi.nlm.nih.gov/genomes/all/GCA/000/017/485/GCA_000017485.1_ASM1748v1
ftp://ftp.ncbi.nlm.nih.gov/genomes/all/GCA/000/017/505/GCA_000017505.1_ASM1750v1
ftp://ftp.ncbi.nlm.nih.gov/genomes/all/GCA/000/017/565/GCA_000017565.1_ASM1756v1
ftp://ftp.ncbi.nlm.nih.gov/genomes/all/GCA/000/017/585/GCA_000017585.1_ASM1758v1
ftp://ftp.ncbi.nlm.nih.gov/genomes/all/GCA/000/017/645/GCA_000017645.1_ASM1764v1
ftp://ftp.ncbi.nlm.nih.gov/genomes/all/GCA/000/017/665/GCA_000017665.1_ASM1766v1
ftp://ftp.ncbi.nlm.nih.gov/genomes/all/GCA/000/017/705/GCA_000017705.1_ASM1770v1
ftp://ftp.ncbi.nlm.nih.gov/genomes/all/GCA/000/017/725/GCA_000017725.2_ASM1772v2
ftp://ftp.ncbi.nlm.nih.gov/genomes/all/GCA/000/017/745/GCA_000017745.1_ASM1774v1
ftp://ftp.ncbi.nlm.nih.gov/genomes/all/GCA/000/017/765/GCA_000017765.1_ASM1776v1
ftp://ftp.ncbi.nlm.nih.gov/genomes/all/GCA/000/017/785/GCA_000017785.1_ASM1778v1
ftp://ftp.ncbi.nlm.nih.gov/genomes/all/GCA/000/017/905/GCA_000017905.1_ASM1790v1
ftp://ftp.ncbi.nlm.nih.gov/genomes/all/GCA/000/017/985/GCA_000017985.1_ASM1798v1
ftp://ftp.ncbi.nlm.nih.gov/genomes/all/GCA/000/018/025/GCA_000018025.1_ASM1802v1
ftp://ftp.ncbi.nlm.nih.gov/genomes/all/GCA/000/018/045/GCA_000018045.1_ASM1804v1
ftp://ftp.ncbi.nlm.nih.gov/genomes/all/GCA/000/018/085/GCA_000018085.1_ASM1808v1
ftp://ftp.ncbi.nlm.nih.gov/genomes/all/GCA/000/018/145/GCA_000018145.1_ASM1814v1
ftp://ftp.ncbi.nlm.nih.gov/genomes/all/GCA/000/018/205/GCA_000018205.1_ASM1820v1
ftp://ftp.ncbi.nlm.nih.gov/genomes/all/GCA/000/018/225/GCA_000018225.1_ASM1822v1
ftp://ftp.ncbi.nlm.nih.gov/genomes/all/GCA/000/018/245/GCA_000018245.1_ASM1824v1
ftp://ftp.ncbi.nlm.nih.gov/genomes/all/GCA/000/018/285/GCA_000018285.1_ASM1828v1
ftp://ftp.ncbi.nlm.nih.gov/genomes/all/GCA/000/018/385/GCA_000018385.1_ASM1838v1
ftp://ftp.ncbi.nlm.nih.gov/genomes/all/GCA/000/018/405/GCA_000018405.1_ASM1840v1
ftp://ftp.ncbi.nlm.nih.gov/genomes/all/GCA/000/018/445/GCA_000018445.1_ASM1844v1
ftp://ftp.ncbi.nlm.nih.gov/genomes/all/GCA/000/018/505/GCA_000018505.1_ASM1850v1
ftp://ftp.ncbi.nlm.nih.gov/genomes/all/GCA/000/018/525/GCA_000018525.1_ASM1852v1
ftp://ftp.ncbi.nlm.nih.gov/genomes/all/GCA/000/018/545/GCA_000018545.1_ASM1854v1
ftp://ftp.ncbi.nlm.nih.gov/genomes/all/GCA/000/018/625/GCA_000018625.1_ASM1862v1
ftp://ftp.ncbi.nlm.nih.gov/genomes/all/GCA/000/018/665/GCA_000018665.1_ASM1866v1
ftp://ftp.ncbi.nlm.nih.gov/genomes/all/GCA/000/018/705/GCA_000018705.1_ASM1870v1
ftp://ftp.ncbi.nlm.nih.gov/genomes/all/GCA/000/018/725/GCA_000018725.1_ASM1872v1
ftp://ftp.ncbi.nlm.nih.gov/genomes/all/GCA/000/018/745/GCA_000018745.1_ASM1874v1
ftp://ftp.ncbi.nlm.nih.gov/genomes/all/GCA/000/018/765/GCA_000018765.1_ASM1876v1
ftp://ftp.ncbi.nlm.nih.gov/genomes/all/GCA/000/018/805/GCA_000018805.1_ASM1880v1
ftp://ftp.ncbi.nlm.nih.gov/genomes/all/GCA/000/018/845/GCA_000018845.1_ASM1884v1
ftp://ftp.ncbi.nlm.nih.gov/genomes/all/GCA/000/018/905/GCA_000018905.1_ASM1890v1
ftp://ftp.ncbi.nlm.nih.gov/genomes/all/GCA/000/018/925/GCA_000018925.1_ASM1892v1
ftp://ftp.ncbi.nlm.nih.gov/genomes/all/GCA/000/019/125/GCA_000019125.1_ASM1912v1
ftp://ftp.ncbi.nlm.nih.gov/genomes/all/GCA/000/019/145/GCA_000019145.1_ASM1914v1
ftp://ftp.ncbi.nlm.nih.gov/genomes/all/GCA/000/019/185/GCA_000019185.1_ASM1918v1
ftp://ftp.ncbi.nlm.nih.gov/genomes/all/GCA/000/019/205/GCA_000019205.1_ASM1920v1
ftp://ftp.ncbi.nlm.nih.gov/genomes/all/GCA/000/019/225/GCA_000019225.1_ASM1922v1
ftp://ftp.ncbi.nlm.nih.gov/genomes/all/GCA/000/019/285/GCA_000019285.1_ASM1928v1
ftp://ftp.ncbi.nlm.nih.gov/genomes/all/GCA/000/019/325/GCA_000019325.1_ASM1932v1
ftp://ftp.ncbi.nlm.nih.gov/genomes/all/GCA/000/019/365/GCA_000019365.1_ASM1936v1
ftp://ftp.ncbi.nlm.nih.gov/genomes/all/GCA/000/019/385/GCA_000019385.1_ASM1938v1
ftp://ftp.ncbi.nlm.nih.gov/genomes/all/GCA/000/019/405/GCA_000019405.1_ASM1940v1
ftp://ftp.ncbi.nlm.nih.gov/genomes/all/GCA/000/019/425/GCA_000019425.1_ASM1942v1
ftp://ftp.ncbi.nlm.nih.gov/genomes/all/GCA/000/019/445/GCA_000019445.1_ASM1944v1
ftp://ftp.ncbi.nlm.nih.gov/genomes/all/GCA/000/019/465/GCA_000019465.1_ASM1946v1
ftp://ftp.ncbi.nlm.nih.gov/genomes/all/GCA/000/019/505/GCA_000019505.1_ASM1950v1
ftp://ftp.ncbi.nlm.nih.gov/genomes/all/GCA/000/019/525/GCA_000019525.1_ASM1952v1
ftp://ftp.ncbi.nlm.nih.gov/genomes/all/GCA/000/019/565/GCA_000019565.1_ASM1956v1
ftp://ftp.ncbi.nlm.nih.gov/genomes/all/GCA/000/019/585/GCA_000019585.2_ASM1958v2
ftp://ftp.ncbi.nlm.nih.gov/genomes/all/GCA/000/019/645/GCA_000019645.1_ASM1964v1
ftp://ftp.ncbi.nlm.nih.gov/genomes/all/GCA/000/019/725/GCA_000019725.1_ASM1972v1
ftp://ftp.ncbi.nlm.nih.gov/genomes/all/GCA/000/019/745/GCA_000019745.1_ASM1974v1
ftp://ftp.ncbi.nlm.nih.gov/genomes/all/GCA/000/019/765/GCA_000019765.1_ASM1976v1
ftp://ftp.ncbi.nlm.nih.gov/genomes/all/GCA/000/019/785/GCA_000019785.1_ASM1978v1
ftp://ftp.ncbi.nlm.nih.gov/genomes/all/GCA/000/019/845/GCA_000019845.1_ASM1984v1
ftp://ftp.ncbi.nlm.nih.gov/genomes/all/GCA/000/019/865/GCA_000019865.1_ASM1986v1
ftp://ftp.ncbi.nlm.nih.gov/genomes/all/GCA/000/019/885/GCA_000019885.1_ASM1988v1
ftp://ftp.ncbi.nlm.nih.gov/genomes/all/GCA/000/019/925/GCA_000019925.1_ASM1992v1
ftp://ftp.ncbi.nlm.nih.gov/genomes/all/GCA/000/019/945/GCA_000019945.1_ASM1994v1
ftp://ftp.ncbi.nlm.nih.gov/genomes/all/GCA/000/020/045/GCA_000020045.1_ASM2004v1
ftp://ftp.ncbi.nlm.nih.gov/genomes/all/GCA/000/020/085/GCA_000020085.1_ASM2008v1
ftp://ftp.ncbi.nlm.nih.gov/genomes/all/GCA/000/020/105/GCA_000020105.1_ASM2010v1
ftp://ftp.ncbi.nlm.nih.gov/genomes/all/GCA/000/020/125/GCA_000020125.1_ASM2012v1
ftp://ftp.ncbi.nlm.nih.gov/genomes/all/GCA/000/020/185/GCA_000020185.1_ASM2018v1
ftp://ftp.ncbi.nlm.nih.gov/genomes/all/GCA/000/020/205/GCA_000020205.1_ASM2020v1
ftp://ftp.ncbi.nlm.nih.gov/genomes/all/GCA/000/020/245/GCA_000020245.1_ASM2024v1
ftp://ftp.ncbi.nlm.nih.gov/genomes/all/GCA/000/020/265/GCA_000020265.1_ASM2026v1
ftp://ftp.ncbi.nlm.nih.gov/genomes/all/GCA/000/020/305/GCA_000020305.1_ASM2030v1
ftp://ftp.ncbi.nlm.nih.gov/genomes/all/GCA/000/020/365/GCA_000020365.1_ASM2036v1
ftp://ftp.ncbi.nlm.nih.gov/genomes/all/GCA/000/020/385/GCA_000020385.1_ASM2038v1
ftp://ftp.ncbi.nlm.nih.gov/genomes/all/GCA/000/020/405/GCA_000020405.1_ASM2040v1
ftp://ftp.ncbi.nlm.nih.gov/genomes/all/GCA/000/020/445/GCA_000020445.1_ASM2044v1
ftp://ftp.ncbi.nlm.nih.gov/genomes/all/GCA/000/020/585/GCA_000020585.3_ASM2058v3
ftp://ftp.ncbi.nlm.nih.gov/genomes/all/GCA/000/020/665/GCA_000020665.1_ASM2066v1
ftp://ftp.ncbi.nlm.nih.gov/genomes/all/GCA/000/020/705/GCA_000020705.1_ASM2070v1
ftp://ftp.ncbi.nlm.nih.gov/genomes/all/GCA/000/020/725/GCA_000020725.1_ASM2072v1
ftp://ftp.ncbi.nlm.nih.gov/genomes/all/GCA/000/020/745/GCA_000020745.1_ASM2074v1
ftp://ftp.ncbi.nlm.nih.gov/genomes/all/GCA/000/020/805/GCA_000020805.1_ASM2080v1
ftp://ftp.ncbi.nlm.nih.gov/genomes/all/GCA/000/020/825/GCA_000020825.1_ASM2082v1
ftp://ftp.ncbi.nlm.nih.gov/genomes/all/GCA/000/020/865/GCA_000020865.1_ASM2086v1
ftp://ftp.ncbi.nlm.nih.gov/genomes/all/GCA/000/020/885/GCA_000020885.1_ASM2088v1
ftp://ftp.ncbi.nlm.nih.gov/genomes/all/GCA/000/020/925/GCA_000020925.1_ASM2092v1
ftp://ftp.ncbi.nlm.nih.gov/genomes/all/GCA/000/021/005/GCA_000021005.1_ASM2100v1
ftp://ftp.ncbi.nlm.nih.gov/genomes/all/GCA/000/021/025/GCA_000021025.1_ASM2102v1
ftp://ftp.ncbi.nlm.nih.gov/genomes/all/GCA/000/021/045/GCA_000021045.1_ASM2104v1
ftp://ftp.ncbi.nlm.nih.gov/genomes/all/GCA/000/021/065/GCA_000021065.1_ASM2106v1
ftp://ftp.ncbi.nlm.nih.gov/genomes/all/GCA/000/021/085/GCA_000021085.1_ASM2108v1
ftp://ftp.ncbi.nlm.nih.gov/genomes/all/GCA/000/021/125/GCA_000021125.1_ASM2112v1
ftp://ftp.ncbi.nlm.nih.gov/genomes/all/GCA/000/021/145/GCA_000021145.1_ASM2114v1
ftp://ftp.ncbi.nlm.nih.gov/genomes/all/GCA/000/021/165/GCA_000021165.1_ASM2116v1
ftp://ftp.ncbi.nlm.nih.gov/genomes/all/GCA/000/021/245/GCA_000021245.2_ASM2124v2
ftp://ftp.ncbi.nlm.nih.gov/genomes/all/GCA/000/021/325/GCA_000021325.1_ASM2132v1
ftp://ftp.ncbi.nlm.nih.gov/genomes/all/GCA/000/021/345/GCA_000021345.1_ASM2134v1
ftp://ftp.ncbi.nlm.nih.gov/genomes/all/GCA/000/021/365/GCA_000021365.1_ASM2136v1
ftp://ftp.ncbi.nlm.nih.gov/genomes/all/GCA/000/021/385/GCA_000021385.1_ASM2138v1
ftp://ftp.ncbi.nlm.nih.gov/genomes/all/GCA/000/021/465/GCA_000021465.1_ASM2146v1
ftp://ftp.ncbi.nlm.nih.gov/genomes/all/GCA/000/021/485/GCA_000021485.1_ASM2148v1
ftp://ftp.ncbi.nlm.nih.gov/genomes/all/GCA/000/021/505/GCA_000021505.1_ASM2150v1
ftp://ftp.ncbi.nlm.nih.gov/genomes/all/GCA/000/021/525/GCA_000021525.1_ASM2152v1
ftp://ftp.ncbi.nlm.nih.gov/genomes/all/GCA/000/021/605/GCA_000021605.1_ASM2160v1
ftp://ftp.ncbi.nlm.nih.gov/genomes/all/GCA/000/021/625/GCA_000021625.1_ASM2162v1
ftp://ftp.ncbi.nlm.nih.gov/genomes/all/GCA/000/021/665/GCA_000021665.1_ASM2166v1
ftp://ftp.ncbi.nlm.nih.gov/genomes/all/GCA/000/021/725/GCA_000021725.1_ASM2172v1
ftp://ftp.ncbi.nlm.nih.gov/genomes/all/GCA/000/021/745/GCA_000021745.1_ASM2174v1
ftp://ftp.ncbi.nlm.nih.gov/genomes/all/GCA/000/021/765/GCA_000021765.1_ASM2176v1
ftp://ftp.ncbi.nlm.nih.gov/genomes/all/GCA/000/021/845/GCA_000021845.1_ASM2184v1
ftp://ftp.ncbi.nlm.nih.gov/genomes/all/GCA/000/021/865/GCA_000021865.1_ASM2186v1
ftp://ftp.ncbi.nlm.nih.gov/genomes/all/GCA/000/021/885/GCA_000021885.1_ASM2188v1
ftp://ftp.ncbi.nlm.nih.gov/genomes/all/GCA/000/021/905/GCA_000021905.1_ASM2190v1
ftp://ftp.ncbi.nlm.nih.gov/genomes/all/GCA/000/021/985/GCA_000021985.1_ASM2198v1
ftp://ftp.ncbi.nlm.nih.gov/genomes/all/GCA/000/022/005/GCA_000022005.1_ASM2200v1
ftp://ftp.ncbi.nlm.nih.gov/genomes/all/GCA/000/022/085/GCA_000022085.1_ASM2208v1
ftp://ftp.ncbi.nlm.nih.gov/genomes/all/GCA/000/022/125/GCA_000022125.1_ASM2212v1
ftp://ftp.ncbi.nlm.nih.gov/genomes/all/GCA/000/022/145/GCA_000022145.1_ASM2214v1
ftp://ftp.ncbi.nlm.nih.gov/genomes/all/GCA/000/022/165/GCA_000022165.1_ASM2216v1
ftp://ftp.ncbi.nlm.nih.gov/genomes/all/GCA/000/022/225/GCA_000022225.1_ASM2222v1
ftp://ftp.ncbi.nlm.nih.gov/genomes/all/GCA/000/022/245/GCA_000022245.1_ASM2224v1
ftp://ftp.ncbi.nlm.nih.gov/genomes/all/GCA/000/022/265/GCA_000022265.1_ASM2226v1
ftp://ftp.ncbi.nlm.nih.gov/genomes/all/GCA/000/022/285/GCA_000022285.1_ASM2228v1
ftp://ftp.ncbi.nlm.nih.gov/genomes/all/GCA/000/022/305/GCA_000022305.1_ASM2230v1
ftp://ftp.ncbi.nlm.nih.gov/genomes/all/GCA/000/022/345/GCA_000022345.1_ASM2234v1
ftp://ftp.ncbi.nlm.nih.gov/genomes/all/GCA/000/022/525/GCA_000022525.1_ASM2252v1
ftp://ftp.ncbi.nlm.nih.gov/genomes/all/GCA/000/022/585/GCA_000022585.1_ASM2258v1
ftp://ftp.ncbi.nlm.nih.gov/genomes/all/GCA/000/022/625/GCA_000022625.1_ASM2262v1
ftp://ftp.ncbi.nlm.nih.gov/genomes/all/GCA/000/022/645/GCA_000022645.2_ASM2264v1
ftp://ftp.ncbi.nlm.nih.gov/genomes/all/GCA/000/022/665/GCA_000022665.2_ASM2266v1
ftp://ftp.ncbi.nlm.nih.gov/genomes/all/GCA/000/022/685/GCA_000022685.1_ASM2268v1
ftp://ftp.ncbi.nlm.nih.gov/genomes/all/GCA/000/022/725/GCA_000022725.1_ASM2272v1
ftp://ftp.ncbi.nlm.nih.gov/genomes/all/GCA/000/022/745/GCA_000022745.1_ASM2274v1
ftp://ftp.ncbi.nlm.nih.gov/genomes/all/GCA/000/022/785/GCA_000022785.1_ASM2278v1
ftp://ftp.ncbi.nlm.nih.gov/genomes/all/GCA/000/022/805/GCA_000022805.1_ASM2280v1
ftp://ftp.ncbi.nlm.nih.gov/genomes/all/GCA/000/022/825/GCA_000022825.1_ASM2282v1
ftp://ftp.ncbi.nlm.nih.gov/genomes/all/GCA/000/022/845/GCA_000022845.1_ASM2284v1
ftp://ftp.ncbi.nlm.nih.gov/genomes/all/GCA/000/022/885/GCA_000022885.2_ASM2288v2
ftp://ftp.ncbi.nlm.nih.gov/genomes/all/GCA/000/022/985/GCA_000022985.1_ASM2298v1
ftp://ftp.ncbi.nlm.nih.gov/genomes/all/GCA/000/023/005/GCA_000023005.1_ASM2300v1
ftp://ftp.ncbi.nlm.nih.gov/genomes/all/GCA/000/023/025/GCA_000023025.1_ASM2302v1
ftp://ftp.ncbi.nlm.nih.gov/genomes/all/GCA/000/023/065/GCA_000023065.1_ASM2306v1
ftp://ftp.ncbi.nlm.nih.gov/genomes/all/GCA/000/023/185/GCA_000023185.1_ASM2318v1
ftp://ftp.ncbi.nlm.nih.gov/genomes/all/GCA/000/023/225/GCA_000023225.1_ASM2322v1
ftp://ftp.ncbi.nlm.nih.gov/genomes/all/GCA/000/023/305/GCA_000023305.1_ASM2330v1
ftp://ftp.ncbi.nlm.nih.gov/genomes/all/GCA/000/023/345/GCA_000023345.1_ASM2334v1
ftp://ftp.ncbi.nlm.nih.gov/genomes/all/GCA/000/023/365/GCA_000023365.1_ASM2336v1
ftp://ftp.ncbi.nlm.nih.gov/genomes/all/GCA/000/023/425/GCA_000023425.1_ASM2342v1
ftp://ftp.ncbi.nlm.nih.gov/genomes/all/GCA/000/023/445/GCA_000023445.1_ASM2344v1
ftp://ftp.ncbi.nlm.nih.gov/genomes/all/GCA/000/023/605/GCA_000023605.1_ASM2360v1
ftp://ftp.ncbi.nlm.nih.gov/genomes/all/GCA/000/023/645/GCA_000023645.1_ASM2364v1
ftp://ftp.ncbi.nlm.nih.gov/genomes/all/GCA/000/023/665/GCA_000023665.1_ASM2366v1
ftp://ftp.ncbi.nlm.nih.gov/genomes/all/GCA/000/023/705/GCA_000023705.1_ASM2370v1
ftp://ftp.ncbi.nlm.nih.gov/genomes/all/GCA/000/023/745/GCA_000023745.1_ASM2374v1
ftp://ftp.ncbi.nlm.nih.gov/genomes/all/GCA/000/023/765/GCA_000023765.2_ASM2376v2
ftp://ftp.ncbi.nlm.nih.gov/genomes/all/GCA/000/023/785/GCA_000023785.1_ASM2378v1
ftp://ftp.ncbi.nlm.nih.gov/genomes/all/GCA/000/023/805/GCA_000023805.1_ASM2380v1
ftp://ftp.ncbi.nlm.nih.gov/genomes/all/GCA/000/024/085/GCA_000024085.1_ASM2408v1
ftp://ftp.ncbi.nlm.nih.gov/genomes/all/GCA/000/024/165/GCA_000024165.1_ASM2416v1
ftp://ftp.ncbi.nlm.nih.gov/genomes/all/GCA/000/024/245/GCA_000024245.1_ASM2424v1
ftp://ftp.ncbi.nlm.nih.gov/genomes/all/GCA/000/024/325/GCA_000024325.1_ASM2432v1
ftp://ftp.ncbi.nlm.nih.gov/genomes/all/GCA/000/024/465/GCA_000024465.1_ASM2446v1
ftp://ftp.ncbi.nlm.nih.gov/genomes/all/GCA/000/024/505/GCA_000024505.1_ASM2450v1
ftp://ftp.ncbi.nlm.nih.gov/genomes/all/GCA/000/024/645/GCA_000024645.1_ASM2464v1
ftp://ftp.ncbi.nlm.nih.gov/genomes/all/GCA/000/024/725/GCA_000024725.1_ASM2472v1
ftp://ftp.ncbi.nlm.nih.gov/genomes/all/GCA/000/024/765/GCA_000024765.1_ASM2476v1
ftp://ftp.ncbi.nlm.nih.gov/genomes/all/GCA/000/024/805/GCA_000024805.1_ASM2480v1
ftp://ftp.ncbi.nlm.nih.gov/genomes/all/GCA/000/024/825/GCA_000024825.1_ASM2482v1
ftp://ftp.ncbi.nlm.nih.gov/genomes/all/GCA/000/024/885/GCA_000024885.1_ASM2488v1
ftp://ftp.ncbi.nlm.nih.gov/genomes/all/GCA/000/025/065/GCA_000025065.1_ASM2506v1
ftp://ftp.ncbi.nlm.nih.gov/genomes/all/GCA/000/025/165/GCA_000025165.1_ASM2516v1
ftp://ftp.ncbi.nlm.nih.gov/genomes/all/GCA/000/025/405/GCA_000025405.2_ASM2540v1
ftp://ftp.ncbi.nlm.nih.gov/genomes/all/GCA/000/025/425/GCA_000025425.1_ASM2542v1
ftp://ftp.ncbi.nlm.nih.gov/genomes/all/GCA/000/025/465/GCA_000025465.1_ASM2546v1
ftp://ftp.ncbi.nlm.nih.gov/genomes/all/GCA/000/025/485/GCA_000025485.1_ASM2548v1
ftp://ftp.ncbi.nlm.nih.gov/genomes/all/GCA/000/025/545/GCA_000025545.1_ASM2554v1
ftp://ftp.ncbi.nlm.nih.gov/genomes/all/GCA/000/025/565/GCA_000025565.1_ASM2556v1
ftp://ftp.ncbi.nlm.nih.gov/genomes/all/GCA/000/025/705/GCA_000025705.1_ASM2570v1
ftp://ftp.ncbi.nlm.nih.gov/genomes/all/GCA/000/025/745/GCA_000025745.1_ASM2574v1
ftp://ftp.ncbi.nlm.nih.gov/genomes/all/GCA/000/025/945/GCA_000025945.1_ASM2594v1
ftp://ftp.ncbi.nlm.nih.gov/genomes/all/GCA/000/025/965/GCA_000025965.1_ASM2596v1
ftp://ftp.ncbi.nlm.nih.gov/genomes/all/GCA/000/026/005/GCA_000026005.1_ASM2600v1
ftp://ftp.ncbi.nlm.nih.gov/genomes/all/GCA/000/026/085/GCA_000026085.1_ASM2608v1
ftp://ftp.ncbi.nlm.nih.gov/genomes/all/GCA/000/026/105/GCA_000026105.1_ASM2610v1
ftp://ftp.ncbi.nlm.nih.gov/genomes/all/GCA/000/026/125/GCA_000026125.1_ASM2612v1
ftp://ftp.ncbi.nlm.nih.gov/genomes/all/GCA/000/026/145/GCA_000026145.1_ASM2614v1
ftp://ftp.ncbi.nlm.nih.gov/genomes/all/GCA/000/026/185/GCA_000026185.1_ASM2618v1
ftp://ftp.ncbi.nlm.nih.gov/genomes/all/GCA/000/026/225/GCA_000026225.1_ASM2622v1
ftp://ftp.ncbi.nlm.nih.gov/genomes/all/GCA/000/026/245/GCA_000026245.1_ASM2624v1
ftp://ftp.ncbi.nlm.nih.gov/genomes/all/GCA/000/026/265/GCA_000026265.1_ASM2626v1
ftp://ftp.ncbi.nlm.nih.gov/genomes/all/GCA/000/026/285/GCA_000026285.2_ASM2628v2
ftp://ftp.ncbi.nlm.nih.gov/genomes/all/GCA/000/026/345/GCA_000026345.1_ASM2634v1
ftp://ftp.ncbi.nlm.nih.gov/genomes/all/GCA/000/026/545/GCA_000026545.1_ASM2654v1
ftp://ftp.ncbi.nlm.nih.gov/genomes/all/GCA/000/026/565/GCA_000026565.1_ASM2656v1
ftp://ftp.ncbi.nlm.nih.gov/genomes/all/GCA/000/026/645/GCA_000026645.1_ASM2664v1
ftp://ftp.ncbi.nlm.nih.gov/genomes/all/GCA/000/026/965/GCA_000026965.1_ASM2696v1
ftp://ftp.ncbi.nlm.nih.gov/genomes/all/GCA/000/027/025/GCA_000027025.1_ASM2702v1
ftp://ftp.ncbi.nlm.nih.gov/genomes/all/GCA/000/027/065/GCA_000027065.2_ASM2706v1
ftp://ftp.ncbi.nlm.nih.gov/genomes/all/GCA/000/027/085/GCA_000027085.1_ASM2708v1
ftp://ftp.ncbi.nlm.nih.gov/genomes/all/GCA/000/027/125/GCA_000027125.1_ASM2712v1
ftp://ftp.ncbi.nlm.nih.gov/genomes/all/GCA/000/027/205/GCA_000027205.1_ASM2720v1
ftp://ftp.ncbi.nlm.nih.gov/genomes/all/GCA/000/027/225/GCA_000027225.1_ASM2722v1
ftp://ftp.ncbi.nlm.nih.gov/genomes/all/GCA/000/027/265/GCA_000027265.1_ASM2726v1
ftp://ftp.ncbi.nlm.nih.gov/genomes/all/GCA/000/027/305/GCA_000027305.1_ASM2730v1
ftp://ftp.ncbi.nlm.nih.gov/genomes/all/GCA/000/039/765/GCA_000039765.1_ASM3976v1
ftp://ftp.ncbi.nlm.nih.gov/genomes/all/GCA/000/043/285/GCA_000043285.1_ASM4328v1
ftp://ftp.ncbi.nlm.nih.gov/genomes/all/GCA/000/046/685/GCA_000046685.1_ASM4668v1
ftp://ftp.ncbi.nlm.nih.gov/genomes/all/GCA/000/046/705/GCA_000046705.1_ASM4670v1
ftp://ftp.ncbi.nlm.nih.gov/genomes/all/GCA/000/046/845/GCA_000046845.1_ASM4684v1
ftp://ftp.ncbi.nlm.nih.gov/genomes/all/GCA/000/047/365/GCA_000047365.1_ASM4736v1
ftp://ftp.ncbi.nlm.nih.gov/genomes/all/GCA/000/048/645/GCA_000048645.1_ASM4864v1
ftp://ftp.ncbi.nlm.nih.gov/genomes/all/GCA/000/048/665/GCA_000048665.1_ASM4866v1
ftp://ftp.ncbi.nlm.nih.gov/genomes/all/GCA/000/050/405/GCA_000050405.1_ASM5040v1
ftp://ftp.ncbi.nlm.nih.gov/genomes/all/GCA/000/050/425/GCA_000050425.1_ASM5042v1
ftp://ftp.ncbi.nlm.nih.gov/genomes/all/GCA/000/054/005/GCA_000054005.1_ASM5400v1
ftp://ftp.ncbi.nlm.nih.gov/genomes/all/GCA/000/055/785/GCA_000055785.1_ASM5578v1
ftp://ftp.ncbi.nlm.nih.gov/genomes/all/GCA/000/055/945/GCA_000055945.1_ASM5594v1
ftp://ftp.ncbi.nlm.nih.gov/genomes/all/GCA/000/061/505/GCA_000061505.1_ASM6150v1
ftp://ftp.ncbi.nlm.nih.gov/genomes/all/GCA/000/063/545/GCA_000063545.1_ASM6354v1
ftp://ftp.ncbi.nlm.nih.gov/genomes/all/GCA/000/067/045/GCA_000067045.1_ASM6704v1
ftp://ftp.ncbi.nlm.nih.gov/genomes/all/GCA/000/067/165/GCA_000067165.1_ASM6716v1
ftp://ftp.ncbi.nlm.nih.gov/genomes/all/GCA/000/067/205/GCA_000067205.1_ASM6720v1
ftp://ftp.ncbi.nlm.nih.gov/genomes/all/GCA/000/069/245/GCA_000069245.1_ASM6924v1
ftp://ftp.ncbi.nlm.nih.gov/genomes/all/GCA/000/069/785/GCA_000069785.1_ASM6978v1
ftp://ftp.ncbi.nlm.nih.gov/genomes/all/GCA/000/069/965/GCA_000069965.1_ASM6996v1
ftp://ftp.ncbi.nlm.nih.gov/genomes/all/GCA/000/070/465/GCA_000070465.1_ASM7046v1
ftp://ftp.ncbi.nlm.nih.gov/genomes/all/GCA/000/070/605/GCA_000070605.1_ASM7060v1
ftp://ftp.ncbi.nlm.nih.gov/genomes/all/GCA/000/072/485/GCA_000072485.1_ASM7248v1
ftp://ftp.ncbi.nlm.nih.gov/genomes/all/GCA/000/083/545/GCA_000083545.1_ASM8354v1
ftp://ftp.ncbi.nlm.nih.gov/genomes/all/GCA/000/083/565/GCA_000083565.1_ASM8356v1
ftp://ftp.ncbi.nlm.nih.gov/genomes/all/GCA/000/087/965/GCA_000087965.1_ASM8796v1
ftp://ftp.ncbi.nlm.nih.gov/genomes/all/GCA/000/090/965/GCA_000090965.1_ASM9096v1
ftp://ftp.ncbi.nlm.nih.gov/genomes/all/GCA/000/091/005/GCA_000091005.1_ASM9100v1
ftp://ftp.ncbi.nlm.nih.gov/genomes/all/GCA/000/091/125/GCA_000091125.1_ASM9112v1
ftp://ftp.ncbi.nlm.nih.gov/genomes/all/GCA/000/091/325/GCA_000091325.1_ASM9132v1
ftp://ftp.ncbi.nlm.nih.gov/genomes/all/GCA/000/091/345/GCA_000091345.1_ASM9134v1
ftp://ftp.ncbi.nlm.nih.gov/genomes/all/GCA/000/091/465/GCA_000091465.1_ASM9146v1
ftp://ftp.ncbi.nlm.nih.gov/genomes/all/GCA/000/091/565/GCA_000091565.1_ASM9156v1
ftp://ftp.ncbi.nlm.nih.gov/genomes/all/GCA/000/091/785/GCA_000091785.1_ASM9178v1
ftp://ftp.ncbi.nlm.nih.gov/genomes/all/GCA/000/091/985/GCA_000091985.1_ASM9198v1
ftp://ftp.ncbi.nlm.nih.gov/genomes/all/GCA/000/092/025/GCA_000092025.1_ASM9202v1
ftp://ftp.ncbi.nlm.nih.gov/genomes/all/GCA/000/092/045/GCA_000092045.1_ASM9204v1
ftp://ftp.ncbi.nlm.nih.gov/genomes/all/GCA/000/092/205/GCA_000092205.1_ASM9220v1
ftp://ftp.ncbi.nlm.nih.gov/genomes/all/GCA/000/092/245/GCA_000092245.1_ASM9224v1
ftp://ftp.ncbi.nlm.nih.gov/genomes/all/GCA/000/092/265/GCA_000092265.1_ASM9226v1
ftp://ftp.ncbi.nlm.nih.gov/genomes/all/GCA/000/092/285/GCA_000092285.1_ASM9228v1
ftp://ftp.ncbi.nlm.nih.gov/genomes/all/GCA/000/092/525/GCA_000092525.1_ASM9252v1
ftp://ftp.ncbi.nlm.nih.gov/genomes/all/GCA/000/092/545/GCA_000092545.1_ASM9254v1
ftp://ftp.ncbi.nlm.nih.gov/genomes/all/GCA/000/092/605/GCA_000092605.1_ASM9260v1
ftp://ftp.ncbi.nlm.nih.gov/genomes/all/GCA/000/092/625/GCA_000092625.1_ASM9262v1
ftp://ftp.ncbi.nlm.nih.gov/genomes/all/GCA/000/092/885/GCA_000092885.1_ASM9288v1
ftp://ftp.ncbi.nlm.nih.gov/genomes/all/GCA/000/092/925/GCA_000092925.1_ASM9292v1
ftp://ftp.ncbi.nlm.nih.gov/genomes/all/GCA/000/093/025/GCA_000093025.1_ASM9302v1
ftp://ftp.ncbi.nlm.nih.gov/genomes/all/GCA/000/093/065/GCA_000093065.1_ASM9306v1
ftp://ftp.ncbi.nlm.nih.gov/genomes/all/GCA/000/093/145/GCA_000093145.2_ASM9314v2
ftp://ftp.ncbi.nlm.nih.gov/genomes/all/GCA/000/093/185/GCA_000093185.1_ASM9318v1
ftp://ftp.ncbi.nlm.nih.gov/genomes/all/GCA/000/143/085/GCA_000143085.1_ASM14308v1
ftp://ftp.ncbi.nlm.nih.gov/genomes/all/GCA/000/143/145/GCA_000143145.1_ASM14314v1
ftp://ftp.ncbi.nlm.nih.gov/genomes/all/GCA/000/143/225/GCA_000143225.1_ASM14322v1
ftp://ftp.ncbi.nlm.nih.gov/genomes/all/GCA/000/143/965/GCA_000143965.1_ASM14396v1
ftp://ftp.ncbi.nlm.nih.gov/genomes/all/GCA/000/144/605/GCA_000144605.1_ASM14460v1
ftp://ftp.ncbi.nlm.nih.gov/genomes/all/GCA/000/145/255/GCA_000145255.1_ASM14525v1
ftp://ftp.ncbi.nlm.nih.gov/genomes/all/GCA/000/146/165/GCA_000146165.2_ASM14616v2
ftp://ftp.ncbi.nlm.nih.gov/genomes/all/GCA/000/146/265/GCA_000146265.4_ASM14626v4
ftp://ftp.ncbi.nlm.nih.gov/genomes/all/GCA/000/146/305/GCA_000146305.1_ASM14630v1
ftp://ftp.ncbi.nlm.nih.gov/genomes/all/GCA/000/147/015/GCA_000147015.1_ASM14701v1
ftp://ftp.ncbi.nlm.nih.gov/genomes/all/GCA/000/147/055/GCA_000147055.1_ASM14705v1
ftp://ftp.ncbi.nlm.nih.gov/genomes/all/GCA/000/147/355/GCA_000147355.1_ASM14735v1
ftp://ftp.ncbi.nlm.nih.gov/genomes/all/GCA/000/147/735/GCA_000147735.3_ASM14773v3
ftp://ftp.ncbi.nlm.nih.gov/genomes/all/GCA/000/147/775/GCA_000147775.3_ASM14777v3
ftp://ftp.ncbi.nlm.nih.gov/genomes/all/GCA/000/147/795/GCA_000147795.3_ASM14779v3
ftp://ftp.ncbi.nlm.nih.gov/genomes/all/GCA/000/147/835/GCA_000147835.3_ASM14783v3
ftp://ftp.ncbi.nlm.nih.gov/genomes/all/GCA/000/147/855/GCA_000147855.3_ASM14785v3
ftp://ftp.ncbi.nlm.nih.gov/genomes/all/GCA/000/148/365/GCA_000148365.1_ASM14836v1
ftp://ftp.ncbi.nlm.nih.gov/genomes/all/GCA/000/148/405/GCA_000148405.1_ASM14840v1
ftp://ftp.ncbi.nlm.nih.gov/genomes/all/GCA/000/148/605/GCA_000148605.1_ASM14860v1
ftp://ftp.ncbi.nlm.nih.gov/genomes/all/GCA/000/148/645/GCA_000148645.1_ASM14864v1
ftp://ftp.ncbi.nlm.nih.gov/genomes/all/GCA/000/148/665/GCA_000148665.1_ASM14866v1
ftp://ftp.ncbi.nlm.nih.gov/genomes/all/GCA/000/148/685/GCA_000148685.1_ASM14868v1
ftp://ftp.ncbi.nlm.nih.gov/genomes/all/GCA/000/148/705/GCA_000148705.1_ASM14870v1
ftp://ftp.ncbi.nlm.nih.gov/genomes/all/GCA/000/148/855/GCA_000148855.1_ASM14885v1
ftp://ftp.ncbi.nlm.nih.gov/genomes/all/GCA/000/148/875/GCA_000148875.1_ASM14887v1
ftp://ftp.ncbi.nlm.nih.gov/genomes/all/GCA/000/148/895/GCA_000148895.1_ASM14889v1
ftp://ftp.ncbi.nlm.nih.gov/genomes/all/GCA/000/148/915/GCA_000148915.1_ASM14891v1
ftp://ftp.ncbi.nlm.nih.gov/genomes/all/GCA/000/148/935/GCA_000148935.1_ASM14893v1
ftp://ftp.ncbi.nlm.nih.gov/genomes/all/GCA/000/152/165/GCA_000152165.1_ASM15216v1
ftp://ftp.ncbi.nlm.nih.gov/genomes/all/GCA/000/152/825/GCA_000152825.2_ASM15282v2
ftp://ftp.ncbi.nlm.nih.gov/genomes/all/GCA/000/153/405/GCA_000153405.2_ASM15340v2
ftp://ftp.ncbi.nlm.nih.gov/genomes/all/GCA/000/154/745/GCA_000154745.2_ASM15474v2
ftp://ftp.ncbi.nlm.nih.gov/genomes/all/GCA/000/154/765/GCA_000154765.2_ASM15476v2
ftp://ftp.ncbi.nlm.nih.gov/genomes/all/GCA/000/154/785/GCA_000154785.2_ASM15478v2
ftp://ftp.ncbi.nlm.nih.gov/genomes/all/GCA/000/155/675/GCA_000155675.2_ASM15567v2
ftp://ftp.ncbi.nlm.nih.gov/genomes/all/GCA/000/155/735/GCA_000155735.2_ASM15573v2
ftp://ftp.ncbi.nlm.nih.gov/genomes/all/GCA/000/156/855/GCA_000156855.2_ASM15685v2
ftp://ftp.ncbi.nlm.nih.gov/genomes/all/GCA/000/163/615/GCA_000163615.3_ASM16361v3
ftp://ftp.ncbi.nlm.nih.gov/genomes/all/GCA/000/164/015/GCA_000164015.3_ASM16401v3
ftp://ftp.ncbi.nlm.nih.gov/genomes/all/GCA/000/164/865/GCA_000164865.1_ASM16486v1
ftp://ftp.ncbi.nlm.nih.gov/genomes/all/GCA/000/164/885/GCA_000164885.1_ASM16488v1
ftp://ftp.ncbi.nlm.nih.gov/genomes/all/GCA/000/165/485/GCA_000165485.1_ASM16548v1
ftp://ftp.ncbi.nlm.nih.gov/genomes/all/GCA/000/165/525/GCA_000165525.1_ASM16552v1
ftp://ftp.ncbi.nlm.nih.gov/genomes/all/GCA/000/165/575/GCA_000165575.1_ASM16557v1
ftp://ftp.ncbi.nlm.nih.gov/genomes/all/GCA/000/165/815/GCA_000165815.1_ASM16581v1
ftp://ftp.ncbi.nlm.nih.gov/genomes/all/GCA/000/165/835/GCA_000165835.1_ASM16583v1
ftp://ftp.ncbi.nlm.nih.gov/genomes/all/GCA/000/166/055/GCA_000166055.1_ASM16605v1
ftp://ftp.ncbi.nlm.nih.gov/genomes/all/GCA/000/166/115/GCA_000166115.1_ASM16611v1
ftp://ftp.ncbi.nlm.nih.gov/genomes/all/GCA/000/166/295/GCA_000166295.1_ASM16629v1
ftp://ftp.ncbi.nlm.nih.gov/genomes/all/GCA/000/166/455/GCA_000166455.2_ASM16645v2
ftp://ftp.ncbi.nlm.nih.gov/genomes/all/GCA/000/168/315/GCA_000168315.3_ASM16831v3
ftp://ftp.ncbi.nlm.nih.gov/genomes/all/GCA/000/168/775/GCA_000168775.2_ASM16877v2
ftp://ftp.ncbi.nlm.nih.gov/genomes/all/GCA/000/168/875/GCA_000168875.3_ASM16887v3
ftp://ftp.ncbi.nlm.nih.gov/genomes/all/GCA/000/169/215/GCA_000169215.2_ASM16921v2
ftp://ftp.ncbi.nlm.nih.gov/genomes/all/GCA/000/171/795/GCA_000171795.2_ASM17179v2
ftp://ftp.ncbi.nlm.nih.gov/genomes/all/GCA/000/172/635/GCA_000172635.2_ASM17263v2
ftp://ftp.ncbi.nlm.nih.gov/genomes/all/GCA/000/172/695/GCA_000172695.2_ASM17269v2
ftp://ftp.ncbi.nlm.nih.gov/genomes/all/GCA/000/172/715/GCA_000172715.2_ASM17271v2
ftp://ftp.ncbi.nlm.nih.gov/genomes/all/GCA/000/172/795/GCA_000172795.2_ASM17279v2
ftp://ftp.ncbi.nlm.nih.gov/genomes/all/GCA/000/175/095/GCA_000175095.2_ASM17509v2
ftp://ftp.ncbi.nlm.nih.gov/genomes/all/GCA/000/175/115/GCA_000175115.2_ASM17511v2
ftp://ftp.ncbi.nlm.nih.gov/genomes/all/GCA/000/175/215/GCA_000175215.2_ASM17521v2
ftp://ftp.ncbi.nlm.nih.gov/genomes/all/GCA/000/175/255/GCA_000175255.2_ASM17525v2
ftp://ftp.ncbi.nlm.nih.gov/genomes/all/GCA/000/175/575/GCA_000175575.2_ASM17557v2
ftp://ftp.ncbi.nlm.nih.gov/genomes/all/GCA/000/175/935/GCA_000175935.2_ASM17593v2
ftp://ftp.ncbi.nlm.nih.gov/genomes/all/GCA/000/176/035/GCA_000176035.2_ASM17603v2
ftp://ftp.ncbi.nlm.nih.gov/genomes/all/GCA/000/176/835/GCA_000176835.2_ASM17683v2
ftp://ftp.ncbi.nlm.nih.gov/genomes/all/GCA/000/176/855/GCA_000176855.2_ASM17685v2
ftp://ftp.ncbi.nlm.nih.gov/genomes/all/GCA/000/176/915/GCA_000176915.2_ASM17691v2
ftp://ftp.ncbi.nlm.nih.gov/genomes/all/GCA/000/176/935/GCA_000176935.3_ASM17693v3
ftp://ftp.ncbi.nlm.nih.gov/genomes/all/GCA/000/177/255/GCA_000177255.2_ASM17725v2
ftp://ftp.ncbi.nlm.nih.gov/genomes/all/GCA/000/178/875/GCA_000178875.2_ASM17887v2
ftp://ftp.ncbi.nlm.nih.gov/genomes/all/GCA/000/178/935/GCA_000178935.2_ASM17893v2
ftp://ftp.ncbi.nlm.nih.gov/genomes/all/GCA/000/179/015/GCA_000179015.2_ASM17901v2
ftp://ftp.ncbi.nlm.nih.gov/genomes/all/GCA/000/180/175/GCA_000180175.2_ASM18017v2
ftp://ftp.ncbi.nlm.nih.gov/genomes/all/GCA/000/182/585/GCA_000182585.2_ASM18258v2
ftp://ftp.ncbi.nlm.nih.gov/genomes/all/GCA/000/182/745/GCA_000182745.1_ASM18274v1
ftp://ftp.ncbi.nlm.nih.gov/genomes/all/GCA/000/183/115/GCA_000183115.1_ASM18311v1
ftp://ftp.ncbi.nlm.nih.gov/genomes/all/GCA/000/183/225/GCA_000183225.1_ASM18322v1
ftp://ftp.ncbi.nlm.nih.gov/genomes/all/GCA/000/183/245/GCA_000183245.1_ASM18324v1
ftp://ftp.ncbi.nlm.nih.gov/genomes/all/GCA/000/183/285/GCA_000183285.1_ASM18328v1
ftp://ftp.ncbi.nlm.nih.gov/genomes/all/GCA/000/183/305/GCA_000183305.1_ASM18330v1
ftp://ftp.ncbi.nlm.nih.gov/genomes/all/GCA/000/183/345/GCA_000183345.1_ASM18334v1
ftp://ftp.ncbi.nlm.nih.gov/genomes/all/GCA/000/183/645/GCA_000183645.1_ASM18364v1
ftp://ftp.ncbi.nlm.nih.gov/genomes/all/GCA/000/183/665/GCA_000183665.1_ASM18366v1
ftp://ftp.ncbi.nlm.nih.gov/genomes/all/GCA/000/183/725/GCA_000183725.1_ASM18372v1
ftp://ftp.ncbi.nlm.nih.gov/genomes/all/GCA/000/184/065/GCA_000184065.1_ASM18406v1
ftp://ftp.ncbi.nlm.nih.gov/genomes/all/GCA/000/184/085/GCA_000184085.1_ASM18408v1
ftp://ftp.ncbi.nlm.nih.gov/genomes/all/GCA/000/184/185/GCA_000184185.1_ASM18418v1
ftp://ftp.ncbi.nlm.nih.gov/genomes/all/GCA/000/184/205/GCA_000184205.1_ASM18420v1
ftp://ftp.ncbi.nlm.nih.gov/genomes/all/GCA/000/184/325/GCA_000184325.1_ASM18432v1
ftp://ftp.ncbi.nlm.nih.gov/genomes/all/GCA/000/184/745/GCA_000184745.1_ASM18474v1
ftp://ftp.ncbi.nlm.nih.gov/genomes/all/GCA/000/185/185/GCA_000185185.1_ASM18518v1
ftp://ftp.ncbi.nlm.nih.gov/genomes/all/GCA/000/185/205/GCA_000185205.1_ASM18520v1
ftp://ftp.ncbi.nlm.nih.gov/genomes/all/GCA/000/185/225/GCA_000185225.1_ASM18522v1
ftp://ftp.ncbi.nlm.nih.gov/genomes/all/GCA/000/185/245/GCA_000185245.1_ASM18524v1
ftp://ftp.ncbi.nlm.nih.gov/genomes/all/GCA/000/185/745/GCA_000185745.1_ASM18574v1
ftp://ftp.ncbi.nlm.nih.gov/genomes/all/GCA/000/185/905/GCA_000185905.1_ASM18590v1
ftp://ftp.ncbi.nlm.nih.gov/genomes/all/GCA/000/185/965/GCA_000185965.1_ASM18596v1
ftp://ftp.ncbi.nlm.nih.gov/genomes/all/GCA/000/185/985/GCA_000185985.2_ASM18598v2
ftp://ftp.ncbi.nlm.nih.gov/genomes/all/GCA/000/186/245/GCA_000186245.1_ASM18624v1
ftp://ftp.ncbi.nlm.nih.gov/genomes/all/GCA/000/186/585/GCA_000186585.1_ASM18658v1
ftp://ftp.ncbi.nlm.nih.gov/genomes/all/GCA/000/186/665/GCA_000186665.4_ASM18666v4
ftp://ftp.ncbi.nlm.nih.gov/genomes/all/GCA/000/186/725/GCA_000186725.1_ASM18672v1
ftp://ftp.ncbi.nlm.nih.gov/genomes/all/GCA/000/186/885/GCA_000186885.1_ASM18688v1
ftp://ftp.ncbi.nlm.nih.gov/genomes/all/GCA/000/187/205/GCA_000187205.4_ASM18720v4
ftp://ftp.ncbi.nlm.nih.gov/genomes/all/GCA/000/187/705/GCA_000187705.1_ASM18770v1
ftp://ftp.ncbi.nlm.nih.gov/genomes/all/GCA/000/188/215/GCA_000188215.1_ASM18821v1
ftp://ftp.ncbi.nlm.nih.gov/genomes/all/GCA/000/188/735/GCA_000188735.1_ASM18873v1
ftp://ftp.ncbi.nlm.nih.gov/genomes/all/GCA/000/188/955/GCA_000188955.5_ASM18895v5
ftp://ftp.ncbi.nlm.nih.gov/genomes/all/GCA/000/189/295/GCA_000189295.2_ASM18929v2
ftp://ftp.ncbi.nlm.nih.gov/genomes/all/GCA/000/189/735/GCA_000189735.2_ASM18973v2
ftp://ftp.ncbi.nlm.nih.gov/genomes/all/GCA/000/191/145/GCA_000191145.1_ASM19114v1
ftp://ftp.ncbi.nlm.nih.gov/genomes/all/GCA/000/191/425/GCA_000191425.1_ASM19142v1
ftp://ftp.ncbi.nlm.nih.gov/genomes/all/GCA/000/191/445/GCA_000191445.1_ASM19144v1
ftp://ftp.ncbi.nlm.nih.gov/genomes/all/GCA/000/191/465/GCA_000191465.1_ASM19146v1
ftp://ftp.ncbi.nlm.nih.gov/genomes/all/GCA/000/191/485/GCA_000191485.1_ASM19148v1
ftp://ftp.ncbi.nlm.nih.gov/genomes/all/GCA/000/191/505/GCA_000191505.1_ASM19150v1
ftp://ftp.ncbi.nlm.nih.gov/genomes/all/GCA/000/191/525/GCA_000191525.1_ASM19152v1
ftp://ftp.ncbi.nlm.nih.gov/genomes/all/GCA/000/192/045/GCA_000192045.3_ASM19204v3
ftp://ftp.ncbi.nlm.nih.gov/genomes/all/GCA/000/192/105/GCA_000192105.1_ASM19210v1
ftp://ftp.ncbi.nlm.nih.gov/genomes/all/GCA/000/192/315/GCA_000192315.1_ASM19231v1
ftp://ftp.ncbi.nlm.nih.gov/genomes/all/GCA/000/192/335/GCA_000192335.1_ASM19233v1
ftp://ftp.ncbi.nlm.nih.gov/genomes/all/GCA/000/192/635/GCA_000192635.1_ASM19263v1
ftp://ftp.ncbi.nlm.nih.gov/genomes/all/GCA/000/192/725/GCA_000192725.1_ASM19272v1
ftp://ftp.ncbi.nlm.nih.gov/genomes/all/GCA/000/192/745/GCA_000192745.1_ASM19274v1
ftp://ftp.ncbi.nlm.nih.gov/genomes/all/GCA/000/192/865/GCA_000192865.1_ASM19286v1
ftp://ftp.ncbi.nlm.nih.gov/genomes/all/GCA/000/192/885/GCA_000192885.1_ASM19288v1
ftp://ftp.ncbi.nlm.nih.gov/genomes/all/GCA/000/193/455/GCA_000193455.1_ASM19345v1
ftp://ftp.ncbi.nlm.nih.gov/genomes/all/GCA/000/193/475/GCA_000193475.1_ASM19347v1
ftp://ftp.ncbi.nlm.nih.gov/genomes/all/GCA/000/193/595/GCA_000193595.3_ASM19359v3
ftp://ftp.ncbi.nlm.nih.gov/genomes/all/GCA/000/194/135/GCA_000194135.1_ASM19413v1
ftp://ftp.ncbi.nlm.nih.gov/genomes/all/GCA/000/194/745/GCA_000194745.1_ASM19474v1
ftp://ftp.ncbi.nlm.nih.gov/genomes/all/GCA/000/194/805/GCA_000194805.1_ASM19480v1
ftp://ftp.ncbi.nlm.nih.gov/genomes/all/GCA/000/195/065/GCA_000195065.1_ASM19506v1
ftp://ftp.ncbi.nlm.nih.gov/genomes/all/GCA/000/195/085/GCA_000195085.1_ASM19508v1
ftp://ftp.ncbi.nlm.nih.gov/genomes/all/GCA/000/195/105/GCA_000195105.1_ASM19510v1
ftp://ftp.ncbi.nlm.nih.gov/genomes/all/GCA/000/195/295/GCA_000195295.1_ASM19529v1
ftp://ftp.ncbi.nlm.nih.gov/genomes/all/GCA/000/195/535/GCA_000195535.1_ASM19553v1
ftp://ftp.ncbi.nlm.nih.gov/genomes/all/GCA/000/195/555/GCA_000195555.1_ASM19555v1
ftp://ftp.ncbi.nlm.nih.gov/genomes/all/GCA/000/195/675/GCA_000195675.1_ASM19567v1
ftp://ftp.ncbi.nlm.nih.gov/genomes/all/GCA/000/195/695/GCA_000195695.1_ASM19569v1
ftp://ftp.ncbi.nlm.nih.gov/genomes/all/GCA/000/195/715/GCA_000195715.1_ASM19571v1
ftp://ftp.ncbi.nlm.nih.gov/genomes/all/GCA/000/195/735/GCA_000195735.1_ASM19573v1
ftp://ftp.ncbi.nlm.nih.gov/genomes/all/GCA/000/195/755/GCA_000195755.1_ASM19575v1
ftp://ftp.ncbi.nlm.nih.gov/genomes/all/GCA/000/195/775/GCA_000195775.1_ASM19577v1
ftp://ftp.ncbi.nlm.nih.gov/genomes/all/GCA/000/195/995/GCA_000195995.1_ASM19599v1
ftp://ftp.ncbi.nlm.nih.gov/genomes/all/GCA/000/196/015/GCA_000196015.1_ASM19601v1
ftp://ftp.ncbi.nlm.nih.gov/genomes/all/GCA/000/196/095/GCA_000196095.1_ASM19609v1
ftp://ftp.ncbi.nlm.nih.gov/genomes/all/GCA/000/196/135/GCA_000196135.1_ASM19613v1
ftp://ftp.ncbi.nlm.nih.gov/genomes/all/GCA/000/196/155/GCA_000196155.1_ASM19615v1
ftp://ftp.ncbi.nlm.nih.gov/genomes/all/GCA/000/196/175/GCA_000196175.1_ASM19617v1
ftp://ftp.ncbi.nlm.nih.gov/genomes/all/GCA/000/196/255/GCA_000196255.1_ASM19625v1
ftp://ftp.ncbi.nlm.nih.gov/genomes/all/GCA/000/196/295/GCA_000196295.1_ASM19629v1
ftp://ftp.ncbi.nlm.nih.gov/genomes/all/GCA/000/196/355/GCA_000196355.1_ASM19635v1
ftp://ftp.ncbi.nlm.nih.gov/genomes/all/GCA/000/196/395/GCA_000196395.1_ASM19639v1
ftp://ftp.ncbi.nlm.nih.gov/genomes/all/GCA/000/196/435/GCA_000196435.1_ASM19643v1
ftp://ftp.ncbi.nlm.nih.gov/genomes/all/GCA/000/196/475/GCA_000196475.1_ASM19647v1
ftp://ftp.ncbi.nlm.nih.gov/genomes/all/GCA/000/196/495/GCA_000196495.1_ASM19649v1
ftp://ftp.ncbi.nlm.nih.gov/genomes/all/GCA/000/196/615/GCA_000196615.1_ASM19661v1
ftp://ftp.ncbi.nlm.nih.gov/genomes/all/GCA/000/196/755/GCA_000196755.1_ASM19675v1
ftp://ftp.ncbi.nlm.nih.gov/genomes/all/GCA/000/196/795/GCA_000196795.1_ASM19679v1
ftp://ftp.ncbi.nlm.nih.gov/genomes/all/GCA/000/196/875/GCA_000196875.1_ASM19687v1
ftp://ftp.ncbi.nlm.nih.gov/genomes/all/GCA/000/197/875/GCA_000197875.1_ASM19787v1
ftp://ftp.ncbi.nlm.nih.gov/genomes/all/GCA/000/198/515/GCA_000198515.1_ASM19851v1
ftp://ftp.ncbi.nlm.nih.gov/genomes/all/GCA/000/198/775/GCA_000198775.1_ASM19877v1
ftp://ftp.ncbi.nlm.nih.gov/genomes/all/GCA/000/200/475/GCA_000200475.1_ASM20047v1
ftp://ftp.ncbi.nlm.nih.gov/genomes/all/GCA/000/200/595/GCA_000200595.1_ASM20059v1
ftp://ftp.ncbi.nlm.nih.gov/genomes/all/GCA/000/202/835/GCA_000202835.1_ASM20283v1
ftp://ftp.ncbi.nlm.nih.gov/genomes/all/GCA/000/203/875/GCA_000203875.1_ASM20387v1
ftp://ftp.ncbi.nlm.nih.gov/genomes/all/GCA/000/203/895/GCA_000203895.1_ASM20389v1
ftp://ftp.ncbi.nlm.nih.gov/genomes/all/GCA/000/203/915/GCA_000203915.1_ASM20391v1
ftp://ftp.ncbi.nlm.nih.gov/genomes/all/GCA/000/203/935/GCA_000203935.1_ASM20393v1
ftp://ftp.ncbi.nlm.nih.gov/genomes/all/GCA/000/203/955/GCA_000203955.1_ASM20395v1
ftp://ftp.ncbi.nlm.nih.gov/genomes/all/GCA/000/204/115/GCA_000204115.1_ASM20411v1
ftp://ftp.ncbi.nlm.nih.gov/genomes/all/GCA/000/204/295/GCA_000204295.1_ASM20429v1
ftp://ftp.ncbi.nlm.nih.gov/genomes/all/GCA/000/204/645/GCA_000204645.1_ASM20464v1
ftp://ftp.ncbi.nlm.nih.gov/genomes/all/GCA/000/209/655/GCA_000209655.1_ASM20965v1
ftp://ftp.ncbi.nlm.nih.gov/genomes/all/GCA/000/209/675/GCA_000209675.1_ASM20967v1
ftp://ftp.ncbi.nlm.nih.gov/genomes/all/GCA/000/210/155/GCA_000210155.1_ASM21015v1
ftp://ftp.ncbi.nlm.nih.gov/genomes/all/GCA/000/210/475/GCA_000210475.1_ASM21047v1
ftp://ftp.ncbi.nlm.nih.gov/genomes/all/GCA/000/210/855/GCA_000210855.2_ASM21085v2
ftp://ftp.ncbi.nlm.nih.gov/genomes/all/GCA/000/210/875/GCA_000210875.1_ASM21087v1
ftp://ftp.ncbi.nlm.nih.gov/genomes/all/GCA/000/210/895/GCA_000210895.1_ASM21089v1
ftp://ftp.ncbi.nlm.nih.gov/genomes/all/GCA/000/210/915/GCA_000210915.2_ASM21091v2
ftp://ftp.ncbi.nlm.nih.gov/genomes/all/GCA/000/212/335/GCA_000212335.1_ASM21233v1
ftp://ftp.ncbi.nlm.nih.gov/genomes/all/GCA/000/212/675/GCA_000212675.2_ASM21267v2
ftp://ftp.ncbi.nlm.nih.gov/genomes/all/GCA/000/212/715/GCA_000212715.2_ASM21271v2
ftp://ftp.ncbi.nlm.nih.gov/genomes/all/GCA/000/212/975/GCA_000212975.1_ASM21297v1
ftp://ftp.ncbi.nlm.nih.gov/genomes/all/GCA/000/213/135/GCA_000213135.1_ASM21313v1
ftp://ftp.ncbi.nlm.nih.gov/genomes/all/GCA/000/213/635/GCA_000213635.1_ASM21363v1
ftp://ftp.ncbi.nlm.nih.gov/genomes/all/GCA/000/213/655/GCA_000213655.1_ASM21365v1
ftp://ftp.ncbi.nlm.nih.gov/genomes/all/GCA/000/213/805/GCA_000213805.1_ASM21380v1
ftp://ftp.ncbi.nlm.nih.gov/genomes/all/GCA/000/214/095/GCA_000214095.3_ASM21409v3
ftp://ftp.ncbi.nlm.nih.gov/genomes/all/GCA/000/214/195/GCA_000214195.1_ASM21419v1
ftp://ftp.ncbi.nlm.nih.gov/genomes/all/GCA/000/214/215/GCA_000214215.1_ASM21421v1
ftp://ftp.ncbi.nlm.nih.gov/genomes/all/GCA/000/214/235/GCA_000214235.1_ASM21423v1
ftp://ftp.ncbi.nlm.nih.gov/genomes/all/GCA/000/214/395/GCA_000214395.1_ASM21439v1
ftp://ftp.ncbi.nlm.nih.gov/genomes/all/GCA/000/214/665/GCA_000214665.1_ASM21466v1
ftp://ftp.ncbi.nlm.nih.gov/genomes/all/GCA/000/214/805/GCA_000214805.1_ASM21480v1
ftp://ftp.ncbi.nlm.nih.gov/genomes/all/GCA/000/214/825/GCA_000214825.1_ASM21482v1
ftp://ftp.ncbi.nlm.nih.gov/genomes/all/GCA/000/215/325/GCA_000215325.1_ASM21532v1
ftp://ftp.ncbi.nlm.nih.gov/genomes/all/GCA/000/215/345/GCA_000215345.3_ASM21534v3
ftp://ftp.ncbi.nlm.nih.gov/genomes/all/GCA/000/215/705/GCA_000215705.1_ASM21570v1
ftp://ftp.ncbi.nlm.nih.gov/genomes/all/GCA/000/215/745/GCA_000215745.1_ASM21574v1
ftp://ftp.ncbi.nlm.nih.gov/genomes/all/GCA/000/215/895/GCA_000215895.1_ASM21589v1
ftp://ftp.ncbi.nlm.nih.gov/genomes/all/GCA/000/217/635/GCA_000217635.1_ASM21763v1
ftp://ftp.ncbi.nlm.nih.gov/genomes/all/GCA/000/217/675/GCA_000217675.1_ASM21767v1
ftp://ftp.ncbi.nlm.nih.gov/genomes/all/GCA/000/218/265/GCA_000218265.1_ASM21826v1
ftp://ftp.ncbi.nlm.nih.gov/genomes/all/GCA/000/218/565/GCA_000218565.1_ASM21856v1
ftp://ftp.ncbi.nlm.nih.gov/genomes/all/GCA/000/218/585/GCA_000218585.1_ASM21858v1
ftp://ftp.ncbi.nlm.nih.gov/genomes/all/GCA/000/218/875/GCA_000218875.1_ASM21887v1
ftp://ftp.ncbi.nlm.nih.gov/genomes/all/GCA/000/219/045/GCA_000219045.1_ASM21904v1
ftp://ftp.ncbi.nlm.nih.gov/genomes/all/GCA/000/219/105/GCA_000219105.1_ASM21910v1
ftp://ftp.ncbi.nlm.nih.gov/genomes/all/GCA/000/219/175/GCA_000219175.1_ASM21917v1
ftp://ftp.ncbi.nlm.nih.gov/genomes/all/GCA/000/219/195/GCA_000219195.1_ASM21919v1
ftp://ftp.ncbi.nlm.nih.gov/genomes/all/GCA/000/219/215/GCA_000219215.1_ASM21921v1
ftp://ftp.ncbi.nlm.nih.gov/genomes/all/GCA/000/219/355/GCA_000219355.1_ASM21935v1
ftp://ftp.ncbi.nlm.nih.gov/genomes/all/GCA/000/219/515/GCA_000219515.3_ASM21951v3
ftp://ftp.ncbi.nlm.nih.gov/genomes/all/GCA/000/219/585/GCA_000219585.1_ASM21958v1
ftp://ftp.ncbi.nlm.nih.gov/genomes/all/GCA/000/219/605/GCA_000219605.1_ASM21960v1
ftp://ftp.ncbi.nlm.nih.gov/genomes/all/GCA/000/219/705/GCA_000219705.1_ASM21970v1
ftp://ftp.ncbi.nlm.nih.gov/genomes/all/GCA/000/219/915/GCA_000219915.3_ASM21991v3
ftp://ftp.ncbi.nlm.nih.gov/genomes/all/GCA/000/220/485/GCA_000220485.1_ASM22048v1
ftp://ftp.ncbi.nlm.nih.gov/genomes/all/GCA/000/220/965/GCA_000220965.1_ASM22096v1
ftp://ftp.ncbi.nlm.nih.gov/genomes/all/GCA/000/221/005/GCA_000221005.1_ASM22100v1
ftp://ftp.ncbi.nlm.nih.gov/genomes/all/GCA/000/221/025/GCA_000221025.1_ASM22102v1
ftp://ftp.ncbi.nlm.nih.gov/genomes/all/GCA/000/221/045/GCA_000221045.1_ASM22104v1
ftp://ftp.ncbi.nlm.nih.gov/genomes/all/GCA/000/221/205/GCA_000221205.1_ASM22120v1
ftp://ftp.ncbi.nlm.nih.gov/genomes/all/GCA/000/221/965/GCA_000221965.1_ASM22196v1
ftp://ftp.ncbi.nlm.nih.gov/genomes/all/GCA/000/222/975/GCA_000222975.1_ASM22297v1
ftp://ftp.ncbi.nlm.nih.gov/genomes/all/GCA/000/223/195/GCA_000223195.1_ASM22319v1
ftp://ftp.ncbi.nlm.nih.gov/genomes/all/GCA/000/223/375/GCA_000223375.1_ASM22337v1
ftp://ftp.ncbi.nlm.nih.gov/genomes/all/GCA/000/223/885/GCA_000223885.1_ASM22388v1
ftp://ftp.ncbi.nlm.nih.gov/genomes/all/GCA/000/224/005/GCA_000224005.3_ASM22400v3
ftp://ftp.ncbi.nlm.nih.gov/genomes/all/GCA/000/224/535/GCA_000224535.1_ASM22453v1
ftp://ftp.ncbi.nlm.nih.gov/genomes/all/GCA/000/224/555/GCA_000224555.1_ASM22455v1
ftp://ftp.ncbi.nlm.nih.gov/genomes/all/GCA/000/224/575/GCA_000224575.1_ASM22457v1
ftp://ftp.ncbi.nlm.nih.gov/genomes/all/GCA/000/224/675/GCA_000224675.1_ASM22467v1
ftp://ftp.ncbi.nlm.nih.gov/genomes/all/GCA/000/225/445/GCA_000225445.1_ASM22544v1
ftp://ftp.ncbi.nlm.nih.gov/genomes/all/GCA/000/225/465/GCA_000225465.1_ASM22546v1
ftp://ftp.ncbi.nlm.nih.gov/genomes/all/GCA/000/225/915/GCA_000225915.1_ASM22591v1
ftp://ftp.ncbi.nlm.nih.gov/genomes/all/GCA/000/225/955/GCA_000225955.1_ASM22595v1
ftp://ftp.ncbi.nlm.nih.gov/genomes/all/GCA/000/226/035/GCA_000226035.3_ASM22603v3
ftp://ftp.ncbi.nlm.nih.gov/genomes/all/GCA/000/226/155/GCA_000226155.1_ASM22615v1
ftp://ftp.ncbi.nlm.nih.gov/genomes/all/GCA/000/226/275/GCA_000226275.1_ASM22627v1
ftp://ftp.ncbi.nlm.nih.gov/genomes/all/GCA/000/226/315/GCA_000226315.1_ASM22631v1
ftp://ftp.ncbi.nlm.nih.gov/genomes/all/GCA/000/226/565/GCA_000226565.1_ASM22656v1
ftp://ftp.ncbi.nlm.nih.gov/genomes/all/GCA/000/226/625/GCA_000226625.1_ASM22662v1
ftp://ftp.ncbi.nlm.nih.gov/genomes/all/GCA/000/227/625/GCA_000227625.1_ASM22762v1
ftp://ftp.ncbi.nlm.nih.gov/genomes/all/GCA/000/227/645/GCA_000227645.1_ASM22764v1
ftp://ftp.ncbi.nlm.nih.gov/genomes/all/GCA/000/227/665/GCA_000227665.3_ASM22766v3
ftp://ftp.ncbi.nlm.nih.gov/genomes/all/GCA/000/227/685/GCA_000227685.3_ASM22768v3
ftp://ftp.ncbi.nlm.nih.gov/genomes/all/GCA/000/227/745/GCA_000227745.3_ASM22774v3
ftp://ftp.ncbi.nlm.nih.gov/genomes/all/GCA/000/230/555/GCA_000230555.1_ASM23055v1
ftp://ftp.ncbi.nlm.nih.gov/genomes/all/GCA/000/230/695/GCA_000230695.3_ASM23069v3
ftp://ftp.ncbi.nlm.nih.gov/genomes/all/GCA/000/230/975/GCA_000230975.3_ASM23097v3
ftp://ftp.ncbi.nlm.nih.gov/genomes/all/GCA/000/230/995/GCA_000230995.3_ASM23099v3
ftp://ftp.ncbi.nlm.nih.gov/genomes/all/GCA/000/233/595/GCA_000233595.1_ASM23359v1
ftp://ftp.ncbi.nlm.nih.gov/genomes/all/GCA/000/233/875/GCA_000233875.1_ASM23387v1
ftp://ftp.ncbi.nlm.nih.gov/genomes/all/GCA/000/233/895/GCA_000233895.1_ASM23389v1
ftp://ftp.ncbi.nlm.nih.gov/genomes/all/GCA/000/233/915/GCA_000233915.4_ASM23391v4
ftp://ftp.ncbi.nlm.nih.gov/genomes/all/GCA/000/234/745/GCA_000234745.1_ASM23474v1
ftp://ftp.ncbi.nlm.nih.gov/genomes/all/GCA/000/235/545/GCA_000235545.1_ASM23554v1
ftp://ftp.ncbi.nlm.nih.gov/genomes/all/GCA/000/235/765/GCA_000235765.3_ASM23576v3
ftp://ftp.ncbi.nlm.nih.gov/genomes/all/GCA/000/236/065/GCA_000236065.1_ASM23606v1
ftp://ftp.ncbi.nlm.nih.gov/genomes/all/GCA/000/236/215/GCA_000236215.4_ASM23621v4
ftp://ftp.ncbi.nlm.nih.gov/genomes/all/GCA/000/236/255/GCA_000236255.1_ASM23625v1
ftp://ftp.ncbi.nlm.nih.gov/genomes/all/GCA/000/236/665/GCA_000236665.1_ASM23666v1
ftp://ftp.ncbi.nlm.nih.gov/genomes/all/GCA/000/237/065/GCA_000237065.1_ASM23706v1
ftp://ftp.ncbi.nlm.nih.gov/genomes/all/GCA/000/237/845/GCA_000237845.1_ASM23784v1
ftp://ftp.ncbi.nlm.nih.gov/genomes/all/GCA/000/238/175/GCA_000238175.1_ASM23817v1
ftp://ftp.ncbi.nlm.nih.gov/genomes/all/GCA/000/238/195/GCA_000238195.1_ASM23819v1
ftp://ftp.ncbi.nlm.nih.gov/genomes/all/GCA/000/238/975/GCA_000238975.1_ASM23897v1
ftp://ftp.ncbi.nlm.nih.gov/genomes/all/GCA/000/239/175/GCA_000239175.1_ASM23917v1
ftp://ftp.ncbi.nlm.nih.gov/genomes/all/GCA/000/239/975/GCA_000239975.1_ASM23997v1
ftp://ftp.ncbi.nlm.nih.gov/genomes/all/GCA/000/240/185/GCA_000240185.2_ASM24018v2
ftp://ftp.ncbi.nlm.nih.gov/genomes/all/GCA/000/240/325/GCA_000240325.1_ASM24032v1
ftp://ftp.ncbi.nlm.nih.gov/genomes/all/GCA/000/241/025/GCA_000241025.2_ASM24102v2
ftp://ftp.ncbi.nlm.nih.gov/genomes/all/GCA/000/241/385/GCA_000241385.1_ASM24138v1
ftp://ftp.ncbi.nlm.nih.gov/genomes/all/GCA/000/241/585/GCA_000241585.3_ASM24158v3
ftp://ftp.ncbi.nlm.nih.gov/genomes/all/GCA/000/242/255/GCA_000242255.3_ASM24225v3
ftp://ftp.ncbi.nlm.nih.gov/genomes/all/GCA/000/243/075/GCA_000243075.1_ASM24307v1
ftp://ftp.ncbi.nlm.nih.gov/genomes/all/GCA/000/244/915/GCA_000244915.1_ASM24491v1
ftp://ftp.ncbi.nlm.nih.gov/genomes/all/GCA/000/245/515/GCA_000245515.1_ASM24551v1
ftp://ftp.ncbi.nlm.nih.gov/genomes/all/GCA/000/245/535/GCA_000245535.1_ASM24553v1
ftp://ftp.ncbi.nlm.nih.gov/genomes/all/GCA/000/247/565/GCA_000247565.1_ASM24756v1
ftp://ftp.ncbi.nlm.nih.gov/genomes/all/GCA/000/248/415/GCA_000248415.1_ASM24841v1
ftp://ftp.ncbi.nlm.nih.gov/genomes/all/GCA/000/248/435/GCA_000248435.1_ASM24843v1
ftp://ftp.ncbi.nlm.nih.gov/genomes/all/GCA/000/250/855/GCA_000250855.1_ASM25085v1
ftp://ftp.ncbi.nlm.nih.gov/genomes/all/GCA/000/252/365/GCA_000252365.1_ASM25236v1
ftp://ftp.ncbi.nlm.nih.gov/genomes/all/GCA/000/252/875/GCA_000252875.1_ASM25287v1
ftp://ftp.ncbi.nlm.nih.gov/genomes/all/GCA/000/252/995/GCA_000252995.1_ASM25299v1
ftp://ftp.ncbi.nlm.nih.gov/genomes/all/GCA/000/253/015/GCA_000253015.1_ASM25301v1
ftp://ftp.ncbi.nlm.nih.gov/genomes/all/GCA/000/253/175/GCA_000253175.1_ASM25317v1
ftp://ftp.ncbi.nlm.nih.gov/genomes/all/GCA/000/253/215/GCA_000253215.1_ASM25321v1
ftp://ftp.ncbi.nlm.nih.gov/genomes/all/GCA/000/253/255/GCA_000253255.1_ASM25325v1
ftp://ftp.ncbi.nlm.nih.gov/genomes/all/GCA/000/253/295/GCA_000253295.1_ASM25329v1
ftp://ftp.ncbi.nlm.nih.gov/genomes/all/GCA/000/255/295/GCA_000255295.1_ASM25529v1
ftp://ftp.ncbi.nlm.nih.gov/genomes/all/GCA/000/255/535/GCA_000255535.1_ASM25553v1
ftp://ftp.ncbi.nlm.nih.gov/genomes/all/GCA/000/255/915/GCA_000255915.1_ASM25591v1
ftp://ftp.ncbi.nlm.nih.gov/genomes/all/GCA/000/255/955/GCA_000255955.1_ASM25595v1
ftp://ftp.ncbi.nlm.nih.gov/genomes/all/GCA/000/257/275/GCA_000257275.1_ASM25727v1
ftp://ftp.ncbi.nlm.nih.gov/genomes/all/GCA/000/257/545/GCA_000257545.3_ASM25754v3
ftp://ftp.ncbi.nlm.nih.gov/genomes/all/GCA/000/258/025/GCA_000258025.1_ASM25802v1
ftp://ftp.ncbi.nlm.nih.gov/genomes/all/GCA/000/258/145/GCA_000258145.1_ASM25814v1
ftp://ftp.ncbi.nlm.nih.gov/genomes/all/GCA/000/258/365/GCA_000258365.1_ASM25836v1
ftp://ftp.ncbi.nlm.nih.gov/genomes/all/GCA/000/259/175/GCA_000259175.1_ASM25917v1
ftp://ftp.ncbi.nlm.nih.gov/genomes/all/GCA/000/259/235/GCA_000259235.1_ASM25923v1
ftp://ftp.ncbi.nlm.nih.gov/genomes/all/GCA/000/259/255/GCA_000259255.1_ASM25925v1
ftp://ftp.ncbi.nlm.nih.gov/genomes/all/GCA/000/259/275/GCA_000259275.1_ASM25927v1
ftp://ftp.ncbi.nlm.nih.gov/genomes/all/GCA/000/259/545/GCA_000259545.1_ASM25954v1
ftp://ftp.ncbi.nlm.nih.gov/genomes/all/GCA/000/260/515/GCA_000260515.1_ASM26051v1
ftp://ftp.ncbi.nlm.nih.gov/genomes/all/GCA/000/260/925/GCA_000260925.1_ASM26092v1
ftp://ftp.ncbi.nlm.nih.gov/genomes/all/GCA/000/260/965/GCA_000260965.1_ASM26096v1
ftp://ftp.ncbi.nlm.nih.gov/genomes/all/GCA/000/260/985/GCA_000260985.3_ASM26098v3
ftp://ftp.ncbi.nlm.nih.gov/genomes/all/GCA/000/261/045/GCA_000261045.2_ASM26104v2
ftp://ftp.ncbi.nlm.nih.gov/genomes/all/GCA/000/262/125/GCA_000262125.1_ASM26212v1
ftp://ftp.ncbi.nlm.nih.gov/genomes/all/GCA/000/262/205/GCA_000262205.1_ASM26220v1
ftp://ftp.ncbi.nlm.nih.gov/genomes/all/GCA/000/262/305/GCA_000262305.1_ASM26230v1
ftp://ftp.ncbi.nlm.nih.gov/genomes/all/GCA/000/262/325/GCA_000262325.2_ASM26232v2
ftp://ftp.ncbi.nlm.nih.gov/genomes/all/GCA/000/262/655/GCA_000262655.1_ASM26265v1
ftp://ftp.ncbi.nlm.nih.gov/genomes/all/GCA/000/262/695/GCA_000262695.1_ASM26269v1
ftp://ftp.ncbi.nlm.nih.gov/genomes/all/GCA/000/263/215/GCA_000263215.1_ASM26321v1
ftp://ftp.ncbi.nlm.nih.gov/genomes/all/GCA/000/263/795/GCA_000263795.2_Hint_PBC
ftp://ftp.ncbi.nlm.nih.gov/genomes/all/GCA/000/264/455/GCA_000264455.2_ASM26445v2
ftp://ftp.ncbi.nlm.nih.gov/genomes/all/GCA/000/264/665/GCA_000264665.1_ASM26466v1
ftp://ftp.ncbi.nlm.nih.gov/genomes/all/GCA/000/264/765/GCA_000264765.2_ASM26476v2
ftp://ftp.ncbi.nlm.nih.gov/genomes/all/GCA/000/264/945/GCA_000264945.2_ASM26494v2
ftp://ftp.ncbi.nlm.nih.gov/genomes/all/GCA/000/265/205/GCA_000265205.2_ASM26520v2
ftp://ftp.ncbi.nlm.nih.gov/genomes/all/GCA/000/265/295/GCA_000265295.1_ASM26529v1
ftp://ftp.ncbi.nlm.nih.gov/genomes/all/GCA/000/266/945/GCA_000266945.1_ASM26694v1
ftp://ftp.ncbi.nlm.nih.gov/genomes/all/GCA/000/267/545/GCA_000267545.1_ASM26754v1
ftp://ftp.ncbi.nlm.nih.gov/genomes/all/GCA/000/270/005/GCA_000270005.1_ASM27000v1
ftp://ftp.ncbi.nlm.nih.gov/genomes/all/GCA/000/270/025/GCA_000270025.1_ASM27002v1
ftp://ftp.ncbi.nlm.nih.gov/genomes/all/GCA/000/270/045/GCA_000270045.1_ASM27004v1
ftp://ftp.ncbi.nlm.nih.gov/genomes/all/GCA/000/270/065/GCA_000270065.1_ASM27006v1
ftp://ftp.ncbi.nlm.nih.gov/genomes/all/GCA/000/270/105/GCA_000270105.1_ASM27010v1
ftp://ftp.ncbi.nlm.nih.gov/genomes/all/GCA/000/270/125/GCA_000270125.2_ASM27012v2
ftp://ftp.ncbi.nlm.nih.gov/genomes/all/GCA/000/271/365/GCA_000271365.1_ASM27136v1
ftp://ftp.ncbi.nlm.nih.gov/genomes/all/GCA/000/271/885/GCA_000271885.2_ASM27188v2
ftp://ftp.ncbi.nlm.nih.gov/genomes/all/GCA/000/271/905/GCA_000271905.2_ASM27190v2
ftp://ftp.ncbi.nlm.nih.gov/genomes/all/GCA/000/271/965/GCA_000271965.2_ASM27196v2
ftp://ftp.ncbi.nlm.nih.gov/genomes/all/GCA/000/271/985/GCA_000271985.2_ASM27198v2
ftp://ftp.ncbi.nlm.nih.gov/genomes/all/GCA/000/272/715/GCA_000272715.3_ASM27271v3
ftp://ftp.ncbi.nlm.nih.gov/genomes/all/GCA/000/272/735/GCA_000272735.3_ASM27273v3
ftp://ftp.ncbi.nlm.nih.gov/genomes/all/GCA/000/272/755/GCA_000272755.3_ASM27275v3
ftp://ftp.ncbi.nlm.nih.gov/genomes/all/GCA/000/272/775/GCA_000272775.3_ASM27277v3
ftp://ftp.ncbi.nlm.nih.gov/genomes/all/GCA/000/272/795/GCA_000272795.2_ASM27279v2
ftp://ftp.ncbi.nlm.nih.gov/genomes/all/GCA/000/272/815/GCA_000272815.2_ASM27281v2
ftp://ftp.ncbi.nlm.nih.gov/genomes/all/GCA/000/272/835/GCA_000272835.4_ASM27283v4
ftp://ftp.ncbi.nlm.nih.gov/genomes/all/GCA/000/272/895/GCA_000272895.3_ASM27289v3
ftp://ftp.ncbi.nlm.nih.gov/genomes/all/GCA/000/276/685/GCA_000276685.1_ASM27668v1
ftp://ftp.ncbi.nlm.nih.gov/genomes/all/GCA/000/276/705/GCA_000276705.2_ASM27670v2
ftp://ftp.ncbi.nlm.nih.gov/genomes/all/GCA/000/277/165/GCA_000277165.1_ASM27716v1
ftp://ftp.ncbi.nlm.nih.gov/genomes/all/GCA/000/277/185/GCA_000277185.1_ASM27718v1
ftp://ftp.ncbi.nlm.nih.gov/genomes/all/GCA/000/277/205/GCA_000277205.1_ASM27720v1
ftp://ftp.ncbi.nlm.nih.gov/genomes/all/GCA/000/277/245/GCA_000277245.1_ASM27724v1
ftp://ftp.ncbi.nlm.nih.gov/genomes/all/GCA/000/277/265/GCA_000277265.1_ASM27726v1
ftp://ftp.ncbi.nlm.nih.gov/genomes/all/GCA/000/277/285/GCA_000277285.1_ASM27728v1
ftp://ftp.ncbi.nlm.nih.gov/genomes/all/GCA/000/277/305/GCA_000277305.1_ASM27730v1
ftp://ftp.ncbi.nlm.nih.gov/genomes/all/GCA/000/277/365/GCA_000277365.1_ASM27736v1
ftp://ftp.ncbi.nlm.nih.gov/genomes/all/GCA/000/277/385/GCA_000277385.1_ASM27738v1
ftp://ftp.ncbi.nlm.nih.gov/genomes/all/GCA/000/277/405/GCA_000277405.1_ASM27740v1
ftp://ftp.ncbi.nlm.nih.gov/genomes/all/GCA/000/277/425/GCA_000277425.1_ASM27742v1
ftp://ftp.ncbi.nlm.nih.gov/genomes/all/GCA/000/277/755/GCA_000277755.1_ASM27775v1
ftp://ftp.ncbi.nlm.nih.gov/genomes/all/GCA/000/279/165/GCA_000279165.1_ASM27916v1
ftp://ftp.ncbi.nlm.nih.gov/genomes/all/GCA/000/280/315/GCA_000280315.2_ASM28031v2
ftp://ftp.ncbi.nlm.nih.gov/genomes/all/GCA/000/280/495/GCA_000280495.2_ASM28049v2
ftp://ftp.ncbi.nlm.nih.gov/genomes/all/GCA/000/280/925/GCA_000280925.3_ASM28092v3
ftp://ftp.ncbi.nlm.nih.gov/genomes/all/GCA/000/281/215/GCA_000281215.1_ASM28121v1
ftp://ftp.ncbi.nlm.nih.gov/genomes/all/GCA/000/281/435/GCA_000281435.2_ASM28143v2
ftp://ftp.ncbi.nlm.nih.gov/genomes/all/GCA/000/281/535/GCA_000281535.2_ASM28153v2
ftp://ftp.ncbi.nlm.nih.gov/genomes/all/GCA/000/283/275/GCA_000283275.1_ASM28327v1
ftp://ftp.ncbi.nlm.nih.gov/genomes/all/GCA/000/283/475/GCA_000283475.1_ASM28347v1
ftp://ftp.ncbi.nlm.nih.gov/genomes/all/GCA/000/283/515/GCA_000283515.1_ASM28351v1
ftp://ftp.ncbi.nlm.nih.gov/genomes/all/GCA/000/283/535/GCA_000283535.1_ASM28353v1
ftp://ftp.ncbi.nlm.nih.gov/genomes/all/GCA/000/283/595/GCA_000283595.1_ASM28359v1
ftp://ftp.ncbi.nlm.nih.gov/genomes/all/GCA/000/283/655/GCA_000283655.1_ASM28365v1
ftp://ftp.ncbi.nlm.nih.gov/genomes/all/GCA/000/283/735/GCA_000283735.1_ASM28373v1
ftp://ftp.ncbi.nlm.nih.gov/genomes/all/GCA/000/283/775/GCA_000283775.1_ASM28377v1
ftp://ftp.ncbi.nlm.nih.gov/genomes/all/GCA/000/283/795/GCA_000283795.1_ASM28379v1
ftp://ftp.ncbi.nlm.nih.gov/genomes/all/GCA/000/283/815/GCA_000283815.1_ASM28381v1
ftp://ftp.ncbi.nlm.nih.gov/genomes/all/GCA/000/283/875/GCA_000283875.1_ASM28387v1
ftp://ftp.ncbi.nlm.nih.gov/genomes/all/GCA/000/283/895/GCA_000283895.1_ASM28389v1
ftp://ftp.ncbi.nlm.nih.gov/genomes/all/GCA/000/283/915/GCA_000283915.1_ASM28391v1
ftp://ftp.ncbi.nlm.nih.gov/genomes/all/GCA/000/283/935/GCA_000283935.1_ASM28393v1
ftp://ftp.ncbi.nlm.nih.gov/genomes/all/GCA/000/283/955/GCA_000283955.1_ASM28395v1
ftp://ftp.ncbi.nlm.nih.gov/genomes/all/GCA/000/283/995/GCA_000283995.1_ASM28399v1
ftp://ftp.ncbi.nlm.nih.gov/genomes/all/GCA/000/284/055/GCA_000284055.1_ASM28405v1
ftp://ftp.ncbi.nlm.nih.gov/genomes/all/GCA/000/284/075/GCA_000284075.1_ASM28407v1
ftp://ftp.ncbi.nlm.nih.gov/genomes/all/GCA/000/284/155/GCA_000284155.1_ASM28415v1
ftp://ftp.ncbi.nlm.nih.gov/genomes/all/GCA/000/284/175/GCA_000284175.1_ASM28417v1
ftp://ftp.ncbi.nlm.nih.gov/genomes/all/GCA/000/284/195/GCA_000284195.1_ASM28419v1
ftp://ftp.ncbi.nlm.nih.gov/genomes/all/GCA/000/284/235/GCA_000284235.1_ASM28423v1
ftp://ftp.ncbi.nlm.nih.gov/genomes/all/GCA/000/284/255/GCA_000284255.1_ASM28425v1
ftp://ftp.ncbi.nlm.nih.gov/genomes/all/GCA/000/284/275/GCA_000284275.1_ASM28427v1
ftp://ftp.ncbi.nlm.nih.gov/genomes/all/GCA/000/284/355/GCA_000284355.1_ASM28435v1
ftp://ftp.ncbi.nlm.nih.gov/genomes/all/GCA/000/284/375/GCA_000284375.1_ASM28437v1
ftp://ftp.ncbi.nlm.nih.gov/genomes/all/GCA/000/284/415/GCA_000284415.2_ASM28441v2
ftp://ftp.ncbi.nlm.nih.gov/genomes/all/GCA/000/284/495/GCA_000284495.1_ASM28449v1
ftp://ftp.ncbi.nlm.nih.gov/genomes/all/GCA/000/284/555/GCA_000284555.1_ASM28455v1
ftp://ftp.ncbi.nlm.nih.gov/genomes/all/GCA/000/284/595/GCA_000284595.1_ASM28459v1
ftp://ftp.ncbi.nlm.nih.gov/genomes/all/GCA/000/284/615/GCA_000284615.1_ASM28461v1
ftp://ftp.ncbi.nlm.nih.gov/genomes/all/GCA/000/284/635/GCA_000284635.1_ASM28463v1
ftp://ftp.ncbi.nlm.nih.gov/genomes/all/GCA/000/285/655/GCA_000285655.3_EC958.v1
ftp://ftp.ncbi.nlm.nih.gov/genomes/all/GCA/000/286/275/GCA_000286275.1_ASM28627v1
ftp://ftp.ncbi.nlm.nih.gov/genomes/all/GCA/000/286/435/GCA_000286435.2_ASM28643v2
ftp://ftp.ncbi.nlm.nih.gov/genomes/all/GCA/000/287/215/GCA_000287215.3_ASM28721v3
ftp://ftp.ncbi.nlm.nih.gov/genomes/all/GCA/000/287/235/GCA_000287235.1_ASM28723v1
ftp://ftp.ncbi.nlm.nih.gov/genomes/all/GCA/000/287/255/GCA_000287255.1_ASM28725v1
ftp://ftp.ncbi.nlm.nih.gov/genomes/all/GCA/000/287/275/GCA_000287275.1_ASM28727v1
ftp://ftp.ncbi.nlm.nih.gov/genomes/all/GCA/000/287/295/GCA_000287295.1_ASM28729v1
ftp://ftp.ncbi.nlm.nih.gov/genomes/all/GCA/000/287/315/GCA_000287315.1_ASM28731v1
ftp://ftp.ncbi.nlm.nih.gov/genomes/all/GCA/000/287/335/GCA_000287335.1_ASM28733v1
ftp://ftp.ncbi.nlm.nih.gov/genomes/all/GCA/000/287/355/GCA_000287355.1_ASM28735v1
ftp://ftp.ncbi.nlm.nih.gov/genomes/all/GCA/000/292/685/GCA_000292685.1_ASM29268v1
ftp://ftp.ncbi.nlm.nih.gov/genomes/all/GCA/000/292/915/GCA_000292915.1_ASM29291v1
ftp://ftp.ncbi.nlm.nih.gov/genomes/all/GCA/000/293/885/GCA_000293885.3_ASM29388v3
ftp://ftp.ncbi.nlm.nih.gov/genomes/all/GCA/000/294/365/GCA_000294365.1_ASM29436v1
ftp://ftp.ncbi.nlm.nih.gov/genomes/all/GCA/000/294/535/GCA_000294535.1_ASM29453v1
ftp://ftp.ncbi.nlm.nih.gov/genomes/all/GCA/000/294/635/GCA_000294635.1_ASM29463v1
ftp://ftp.ncbi.nlm.nih.gov/genomes/all/GCA/000/294/715/GCA_000294715.1_ASM29471v1
ftp://ftp.ncbi.nlm.nih.gov/genomes/all/GCA/000/296/215/GCA_000296215.2_ASM29621v2
ftp://ftp.ncbi.nlm.nih.gov/genomes/all/GCA/000/297/055/GCA_000297055.2_ASM29705v2
ftp://ftp.ncbi.nlm.nih.gov/genomes/all/GCA/000/297/075/GCA_000297075.2_Ppseudo_final
ftp://ftp.ncbi.nlm.nih.gov/genomes/all/GCA/000/298/385/GCA_000298385.1_ASM29838v1
ftp://ftp.ncbi.nlm.nih.gov/genomes/all/GCA/000/299/095/GCA_000299095.1_ASM29909v1
ftp://ftp.ncbi.nlm.nih.gov/genomes/all/GCA/000/299/115/GCA_000299115.1_ASM29911v1
ftp://ftp.ncbi.nlm.nih.gov/genomes/all/GCA/000/299/255/GCA_000299255.1_ASM29925v1
ftp://ftp.ncbi.nlm.nih.gov/genomes/all/GCA/000/299/335/GCA_000299335.2_ASM29933v2
ftp://ftp.ncbi.nlm.nih.gov/genomes/all/GCA/000/299/455/GCA_000299455.1_ASM29945v1
ftp://ftp.ncbi.nlm.nih.gov/genomes/all/GCA/000/299/475/GCA_000299475.1_ASM29947v1
ftp://ftp.ncbi.nlm.nih.gov/genomes/all/GCA/000/299/955/GCA_000299955.1_ASM29995v1
ftp://ftp.ncbi.nlm.nih.gov/genomes/all/GCA/000/299/965/GCA_000299965.1_ASM29996v1
ftp://ftp.ncbi.nlm.nih.gov/genomes/all/GCA/000/299/995/GCA_000299995.1_ASM29999v1
ftp://ftp.ncbi.nlm.nih.gov/genomes/all/GCA/000/300/005/GCA_000300005.1_ASM30000v1
ftp://ftp.ncbi.nlm.nih.gov/genomes/all/GCA/000/300/035/GCA_000300035.1_ASM30003v1
ftp://ftp.ncbi.nlm.nih.gov/genomes/all/GCA/000/300/075/GCA_000300075.1_ASM30007v1
ftp://ftp.ncbi.nlm.nih.gov/genomes/all/GCA/000/300/095/GCA_000300095.1_ASM30009v1
ftp://ftp.ncbi.nlm.nih.gov/genomes/all/GCA/000/300/175/GCA_000300175.1_ASM30017v1
ftp://ftp.ncbi.nlm.nih.gov/genomes/all/GCA/000/300/235/GCA_000300235.2_ASM30023v2
ftp://ftp.ncbi.nlm.nih.gov/genomes/all/GCA/000/300/295/GCA_000300295.4_ASM30029v4
ftp://ftp.ncbi.nlm.nih.gov/genomes/all/GCA/000/300/455/GCA_000300455.4_ASM30045v4
ftp://ftp.ncbi.nlm.nih.gov/genomes/all/GCA/000/302/535/GCA_000302535.1_ASM30253v1
ftp://ftp.ncbi.nlm.nih.gov/genomes/all/GCA/000/302/555/GCA_000302555.4_ASM30255v4
ftp://ftp.ncbi.nlm.nih.gov/genomes/all/GCA/000/302/575/GCA_000302575.1_ASM30257v1
ftp://ftp.ncbi.nlm.nih.gov/genomes/all/GCA/000/304/315/GCA_000304315.1_Msp_SC2
ftp://ftp.ncbi.nlm.nih.gov/genomes/all/GCA/000/304/375/GCA_000304375.1_AINO
ftp://ftp.ncbi.nlm.nih.gov/genomes/all/GCA/000/304/415/GCA_000304415.1_RM41
ftp://ftp.ncbi.nlm.nih.gov/genomes/all/GCA/000/305/785/GCA_000305785.2_ASM30578v2
ftp://ftp.ncbi.nlm.nih.gov/genomes/all/GCA/000/306/845/GCA_000306845.1_ASM30684v1
ftp://ftp.ncbi.nlm.nih.gov/genomes/all/GCA/000/306/865/GCA_000306865.1_ASM30686v1
ftp://ftp.ncbi.nlm.nih.gov/genomes/all/GCA/000/306/885/GCA_000306885.1_ASM30688v1
ftp://ftp.ncbi.nlm.nih.gov/genomes/all/GCA/000/306/945/GCA_000306945.1_ASM30694v1
ftp://ftp.ncbi.nlm.nih.gov/genomes/all/GCA/000/307/105/GCA_000307105.1_ASM30710v1
ftp://ftp.ncbi.nlm.nih.gov/genomes/all/GCA/000/307/795/GCA_000307795.1_ASM30779v1
ftp://ftp.ncbi.nlm.nih.gov/genomes/all/GCA/000/307/815/GCA_000307815.1_ASM30781v1
ftp://ftp.ncbi.nlm.nih.gov/genomes/all/GCA/000/307/835/GCA_000307835.1_ASM30783v1
ftp://ftp.ncbi.nlm.nih.gov/genomes/all/GCA/000/307/975/GCA_000307975.2_ASM30797v2
ftp://ftp.ncbi.nlm.nih.gov/genomes/all/GCA/000/310/085/GCA_000310085.1_ASM31008v1
ftp://ftp.ncbi.nlm.nih.gov/genomes/all/GCA/000/310/105/GCA_000310105.2_ASM31010v2
ftp://ftp.ncbi.nlm.nih.gov/genomes/all/GCA/000/311/765/GCA_000311765.1_ASM31176v1
ftp://ftp.ncbi.nlm.nih.gov/genomes/all/GCA/000/313/385/GCA_000313385.1_ASM31338v1
ftp://ftp.ncbi.nlm.nih.gov/genomes/all/GCA/000/315/955/GCA_000315955.1_ASM31595v1
ftp://ftp.ncbi.nlm.nih.gov/genomes/all/GCA/000/316/175/GCA_000316175.1_ASM31617v1
ftp://ftp.ncbi.nlm.nih.gov/genomes/all/GCA/000/317/875/GCA_000317875.1_ASM31787v1
ftp://ftp.ncbi.nlm.nih.gov/genomes/all/GCA/000/317/895/GCA_000317895.1_ASM31789v1
ftp://ftp.ncbi.nlm.nih.gov/genomes/all/GCA/000/317/935/GCA_000317935.1_ASM31793v1
ftp://ftp.ncbi.nlm.nih.gov/genomes/all/GCA/000/317/955/GCA_000317955.1_ASM31795v1
ftp://ftp.ncbi.nlm.nih.gov/genomes/all/GCA/000/318/015/GCA_000318015.1_ASM31801v1
ftp://ftp.ncbi.nlm.nih.gov/genomes/all/GCA/000/319/225/GCA_000319225.1_ASM31922v1
ftp://ftp.ncbi.nlm.nih.gov/genomes/all/GCA/000/319/245/GCA_000319245.1_ASM31924v1
ftp://ftp.ncbi.nlm.nih.gov/genomes/all/GCA/000/319/385/GCA_000319385.1_ASM31938v1
ftp://ftp.ncbi.nlm.nih.gov/genomes/all/GCA/000/319/575/GCA_000319575.2_ASM31957v2
ftp://ftp.ncbi.nlm.nih.gov/genomes/all/GCA/000/320/385/GCA_000320385.2_ASM32038v2
ftp://ftp.ncbi.nlm.nih.gov/genomes/all/GCA/000/321/415/GCA_000321415.2_ASM32141v2
ftp://ftp.ncbi.nlm.nih.gov/genomes/all/GCA/000/325/725/GCA_000325725.1_ASM32572v1
ftp://ftp.ncbi.nlm.nih.gov/genomes/all/GCA/000/325/745/GCA_000325745.1_ASM32574v1
ftp://ftp.ncbi.nlm.nih.gov/genomes/all/GCA/000/327/045/GCA_000327045.1_ASM32704v1
ftp://ftp.ncbi.nlm.nih.gov/genomes/all/GCA/000/327/065/GCA_000327065.1_ASM32706v1
ftp://ftp.ncbi.nlm.nih.gov/genomes/all/GCA/000/328/405/GCA_000328405.1_ASM32840v1
ftp://ftp.ncbi.nlm.nih.gov/genomes/all/GCA/000/329/365/GCA_000329365.2_ASM32936v2
ftp://ftp.ncbi.nlm.nih.gov/genomes/all/GCA/000/330/485/GCA_000330485.2_ASM33048v2
ftp://ftp.ncbi.nlm.nih.gov/genomes/all/GCA/000/330/845/GCA_000330845.1_ASM33084v1
ftp://ftp.ncbi.nlm.nih.gov/genomes/all/GCA/000/330/865/GCA_000330865.1_ASM33086v1
ftp://ftp.ncbi.nlm.nih.gov/genomes/all/GCA/000/330/885/GCA_000330885.1_ASM33088v1
ftp://ftp.ncbi.nlm.nih.gov/genomes/all/GCA/000/331/065/GCA_000331065.1_ASM33106v1
ftp://ftp.ncbi.nlm.nih.gov/genomes/all/GCA/000/331/715/GCA_000331715.1_ASM33171v1
ftp://ftp.ncbi.nlm.nih.gov/genomes/all/GCA/000/331/735/GCA_000331735.1_ASM33173v1
ftp://ftp.ncbi.nlm.nih.gov/genomes/all/GCA/000/332/755/GCA_000332755.1_ASM33275v1
ftp://ftp.ncbi.nlm.nih.gov/genomes/all/GCA/000/334/515/GCA_000334515.1_ASM33451v1
ftp://ftp.ncbi.nlm.nih.gov/genomes/all/GCA/000/335/875/GCA_000335875.2_ASM33587v2
ftp://ftp.ncbi.nlm.nih.gov/genomes/all/GCA/000/335/995/GCA_000335995.2_ASM33599v2
ftp://ftp.ncbi.nlm.nih.gov/genomes/all/GCA/000/336/425/GCA_000336425.1_ASM33642v1
ftp://ftp.ncbi.nlm.nih.gov/genomes/all/GCA/000/336/465/GCA_000336465.1_ASM33646v1
ftp://ftp.ncbi.nlm.nih.gov/genomes/all/GCA/000/339/015/GCA_000339015.1_ASM33901v1
ftp://ftp.ncbi.nlm.nih.gov/genomes/all/GCA/000/340/795/GCA_000340795.1_ASM34079v1
ftp://ftp.ncbi.nlm.nih.gov/genomes/all/GCA/000/340/825/GCA_000340825.1_ASM34082v1
ftp://ftp.ncbi.nlm.nih.gov/genomes/all/GCA/000/340/865/GCA_000340865.1_ASM34086v1
ftp://ftp.ncbi.nlm.nih.gov/genomes/all/GCA/000/340/905/GCA_000340905.1_ASM34090v1
ftp://ftp.ncbi.nlm.nih.gov/genomes/all/GCA/000/340/925/GCA_000340925.1_ASM34092v1
ftp://ftp.ncbi.nlm.nih.gov/genomes/all/GCA/000/341/355/GCA_000341355.1_ASM34135v1
ftp://ftp.ncbi.nlm.nih.gov/genomes/all/GCA/000/341/385/GCA_000341385.1_ASM34138v1
ftp://ftp.ncbi.nlm.nih.gov/genomes/all/GCA/000/341/395/GCA_000341395.1_ASM34139v1
ftp://ftp.ncbi.nlm.nih.gov/genomes/all/GCA/000/341/425/GCA_000341425.1_ASM34142v1
ftp://ftp.ncbi.nlm.nih.gov/genomes/all/GCA/000/341/465/GCA_000341465.2_ASM34146v2
ftp://ftp.ncbi.nlm.nih.gov/genomes/all/GCA/000/341/485/GCA_000341485.2_ASM34148v2
ftp://ftp.ncbi.nlm.nih.gov/genomes/all/GCA/000/342/265/GCA_000342265.1_ASM34226v1
ftp://ftp.ncbi.nlm.nih.gov/genomes/all/GCA/000/344/335/GCA_000344335.2_ASM34433v2
ftp://ftp.ncbi.nlm.nih.gov/genomes/all/GCA/000/344/355/GCA_000344355.2_ASM34435v2
ftp://ftp.ncbi.nlm.nih.gov/genomes/all/GCA/000/344/805/GCA_000344805.1_ASM34480v1
ftp://ftp.ncbi.nlm.nih.gov/genomes/all/GCA/000/346/065/GCA_000346065.1_ASM34606v1
ftp://ftp.ncbi.nlm.nih.gov/genomes/all/GCA/000/346/595/GCA_000346595.1_ASM34659v1
ftp://ftp.ncbi.nlm.nih.gov/genomes/all/GCA/000/347/595/GCA_000347595.1_ASM34759v1
ftp://ftp.ncbi.nlm.nih.gov/genomes/all/GCA/000/347/615/GCA_000347615.1_ASM34761v1
ftp://ftp.ncbi.nlm.nih.gov/genomes/all/GCA/000/347/635/GCA_000347635.1_ASM34763v1
ftp://ftp.ncbi.nlm.nih.gov/genomes/all/GCA/000/347/675/GCA_000347675.2_ASM34767v2
ftp://ftp.ncbi.nlm.nih.gov/genomes/all/GCA/000/348/565/GCA_000348565.1_ASM34856v1
ftp://ftp.ncbi.nlm.nih.gov/genomes/all/GCA/000/348/585/GCA_000348585.1_ASM34858v1
ftp://ftp.ncbi.nlm.nih.gov/genomes/all/GCA/000/348/725/GCA_000348725.1_ASM34872v1
ftp://ftp.ncbi.nlm.nih.gov/genomes/all/GCA/000/348/745/GCA_000348745.1_ASM34874v1
ftp://ftp.ncbi.nlm.nih.gov/genomes/all/GCA/000/348/865/GCA_000348865.1_ASM34886v1
ftp://ftp.ncbi.nlm.nih.gov/genomes/all/GCA/000/348/885/GCA_000348885.1_ASM34888v1
ftp://ftp.ncbi.nlm.nih.gov/genomes/all/GCA/000/349/225/GCA_000349225.1_ASM34922v1
ftp://ftp.ncbi.nlm.nih.gov/genomes/all/GCA/000/349/745/GCA_000349745.1_ASM34974v1
ftp://ftp.ncbi.nlm.nih.gov/genomes/all/GCA/000/349/845/GCA_000349845.1_ASM34984v1
ftp://ftp.ncbi.nlm.nih.gov/genomes/all/GCA/000/349/945/GCA_000349945.1_ASM34994v1
ftp://ftp.ncbi.nlm.nih.gov/genomes/all/GCA/000/349/975/GCA_000349975.1_ASM34997v1
ftp://ftp.ncbi.nlm.nih.gov/genomes/all/GCA/000/350/185/GCA_000350185.1_ASM35018v1
ftp://ftp.ncbi.nlm.nih.gov/genomes/all/GCA/000/354/175/GCA_000354175.2_ASM35417v2
ftp://ftp.ncbi.nlm.nih.gov/genomes/all/GCA/000/355/675/GCA_000355675.1_ASM35567v1
ftp://ftp.ncbi.nlm.nih.gov/genomes/all/GCA/000/355/765/GCA_000355765.4_ASM35576v4
ftp://ftp.ncbi.nlm.nih.gov/genomes/all/GCA/000/359/505/GCA_000359505.1_ASM35950v1
ftp://ftp.ncbi.nlm.nih.gov/genomes/all/GCA/000/363/905/GCA_000363905.1_ASM36390v1
ftp://ftp.ncbi.nlm.nih.gov/genomes/all/GCA/000/364/385/GCA_000364385.3_ASM36438v3
ftp://ftp.ncbi.nlm.nih.gov/genomes/all/GCA/000/364/725/GCA_000364725.1_ASM36472v1
ftp://ftp.ncbi.nlm.nih.gov/genomes/all/GCA/000/367/405/GCA_000367405.1_ASM36740v1
ftp://ftp.ncbi.nlm.nih.gov/genomes/all/GCA/000/367/425/GCA_000367425.1_ASM36742v1
ftp://ftp.ncbi.nlm.nih.gov/genomes/all/GCA/000/376/545/GCA_000376545.2_ASM37654v2
ftp://ftp.ncbi.nlm.nih.gov/genomes/all/GCA/000/376/585/GCA_000376585.1_ASM37658v1
ftp://ftp.ncbi.nlm.nih.gov/genomes/all/GCA/000/376/605/GCA_000376605.1_ASM37660v1
ftp://ftp.ncbi.nlm.nih.gov/genomes/all/GCA/000/376/645/GCA_000376645.1_ASM37664v1
ftp://ftp.ncbi.nlm.nih.gov/genomes/all/GCA/000/380/325/GCA_000380325.1_ASM38032v1
ftp://ftp.ncbi.nlm.nih.gov/genomes/all/GCA/000/380/335/GCA_000380335.1_ASM38033v1
ftp://ftp.ncbi.nlm.nih.gov/genomes/all/GCA/000/380/365/GCA_000380365.1_ASM38036v1
ftp://ftp.ncbi.nlm.nih.gov/genomes/all/GCA/000/385/525/GCA_000385525.1_ASM38552v1
ftp://ftp.ncbi.nlm.nih.gov/genomes/all/GCA/000/385/905/GCA_000385905.1_ASM38590v1
ftp://ftp.ncbi.nlm.nih.gov/genomes/all/GCA/000/392/455/GCA_000392455.3_ASM39245v3
ftp://ftp.ncbi.nlm.nih.gov/genomes/all/GCA/000/392/475/GCA_000392475.3_ASM39247v3
ftp://ftp.ncbi.nlm.nih.gov/genomes/all/GCA/000/392/515/GCA_000392515.3_ASM39251v3
ftp://ftp.ncbi.nlm.nih.gov/genomes/all/GCA/000/392/535/GCA_000392535.3_ASM39253v3
ftp://ftp.ncbi.nlm.nih.gov/genomes/all/GCA/000/397/205/GCA_000397205.1_ASM39720v1
ftp://ftp.ncbi.nlm.nih.gov/genomes/all/GCA/000/401/175/GCA_000401175.1_ASM40117v1
ftp://ftp.ncbi.nlm.nih.gov/genomes/all/GCA/000/401/555/GCA_000401555.1_ASM40155v1
ftp://ftp.ncbi.nlm.nih.gov/genomes/all/GCA/000/402/035/GCA_000402035.1_ASM40203v1
ftp://ftp.ncbi.nlm.nih.gov/genomes/all/GCA/000/404/245/GCA_000404245.1_ASM40424v1
ftp://ftp.ncbi.nlm.nih.gov/genomes/all/GCA/000/406/765/GCA_000406765.2_ASM40676v2
ftp://ftp.ncbi.nlm.nih.gov/genomes/all/GCA/000/410/515/GCA_000410515.1_ASM41051v1
ftp://ftp.ncbi.nlm.nih.gov/genomes/all/GCA/000/410/575/GCA_000410575.1_ASM41057v1
ftp://ftp.ncbi.nlm.nih.gov/genomes/all/GCA/000/412/675/GCA_000412675.1_ASM41267v1
ftp://ftp.ncbi.nlm.nih.gov/genomes/all/GCA/000/412/695/GCA_000412695.1_ASM41269v1
ftp://ftp.ncbi.nlm.nih.gov/genomes/all/GCA/000/412/755/GCA_000412755.1_ASM41275v1
ftp://ftp.ncbi.nlm.nih.gov/genomes/all/GCA/000/414/035/GCA_000414035.1_ASM41403v1
ftp://ftp.ncbi.nlm.nih.gov/genomes/all/GCA/000/417/085/GCA_000417085.2_ASM41708v2
ftp://ftp.ncbi.nlm.nih.gov/genomes/all/GCA/000/417/225/GCA_000417225.2_ASM41722v2
ftp://ftp.ncbi.nlm.nih.gov/genomes/all/GCA/000/417/265/GCA_000417265.2_ASM41726v2
ftp://ftp.ncbi.nlm.nih.gov/genomes/all/GCA/000/418/305/GCA_000418305.1_ASM41830v1
ftp://ftp.ncbi.nlm.nih.gov/genomes/all/GCA/000/418/325/GCA_000418325.1_ASM41832v1
ftp://ftp.ncbi.nlm.nih.gov/genomes/all/GCA/000/419/385/GCA_000419385.1_ASM41938v1
ftp://ftp.ncbi.nlm.nih.gov/genomes/all/GCA/000/419/405/GCA_000419405.1_ASM41940v1
ftp://ftp.ncbi.nlm.nih.gov/genomes/all/GCA/000/419/425/GCA_000419425.1_ASM41942v1
ftp://ftp.ncbi.nlm.nih.gov/genomes/all/GCA/000/422/085/GCA_000422085.1_ASM42208v1
ftp://ftp.ncbi.nlm.nih.gov/genomes/all/GCA/000/422/095/GCA_000422095.1_ASM42209v1
ftp://ftp.ncbi.nlm.nih.gov/genomes/all/GCA/000/422/145/GCA_000422145.1_ASM42214v1
ftp://ftp.ncbi.nlm.nih.gov/genomes/all/GCA/000/427/275/GCA_000427275.1_ASM42727v1
ftp://ftp.ncbi.nlm.nih.gov/genomes/all/GCA/000/430/085/GCA_000430085.2_ASM43008v2
ftp://ftp.ncbi.nlm.nih.gov/genomes/all/GCA/000/430/105/GCA_000430105.1_ASM43010v1
ftp://ftp.ncbi.nlm.nih.gov/genomes/all/GCA/000/430/125/GCA_000430125.1_ASM43012v1
ftp://ftp.ncbi.nlm.nih.gov/genomes/all/GCA/000/430/145/GCA_000430145.3_ASM43014v3
ftp://ftp.ncbi.nlm.nih.gov/genomes/all/GCA/000/430/165/GCA_000430165.1_ASM43016v1
ftp://ftp.ncbi.nlm.nih.gov/genomes/all/GCA/000/430/385/GCA_000430385.1_ASM43038v1
ftp://ftp.ncbi.nlm.nih.gov/genomes/all/GCA/000/430/405/GCA_000430405.1_ASM43040v1
ftp://ftp.ncbi.nlm.nih.gov/genomes/all/GCA/000/430/425/GCA_000430425.1_ASM43042v1
ftp://ftp.ncbi.nlm.nih.gov/genomes/all/GCA/000/438/825/GCA_000438825.1_ASM43882v1
ftp://ftp.ncbi.nlm.nih.gov/genomes/all/GCA/000/439/255/GCA_000439255.1_ASM43925v1
ftp://ftp.ncbi.nlm.nih.gov/genomes/all/GCA/000/439/295/GCA_000439295.2_ASM43929v2
ftp://ftp.ncbi.nlm.nih.gov/genomes/all/GCA/000/439/395/GCA_000439395.1_ASM43939v1
ftp://ftp.ncbi.nlm.nih.gov/genomes/all/GCA/000/439/415/GCA_000439415.1_ASM43941v1
ftp://ftp.ncbi.nlm.nih.gov/genomes/all/GCA/000/439/475/GCA_000439475.1_ASM43947v1
ftp://ftp.ncbi.nlm.nih.gov/genomes/all/GCA/000/439/495/GCA_000439495.1_ASM43949v1
ftp://ftp.ncbi.nlm.nih.gov/genomes/all/GCA/000/439/535/GCA_000439535.1_ASM43953v1
ftp://ftp.ncbi.nlm.nih.gov/genomes/all/GCA/000/439/555/GCA_000439555.1_ASM43955v1
ftp://ftp.ncbi.nlm.nih.gov/genomes/all/GCA/000/439/575/GCA_000439575.1_ASM43957v1
ftp://ftp.ncbi.nlm.nih.gov/genomes/all/GCA/000/439/595/GCA_000439595.1_ASM43959v1
ftp://ftp.ncbi.nlm.nih.gov/genomes/all/GCA/000/439/695/GCA_000439695.1_ASM43969v1
ftp://ftp.ncbi.nlm.nih.gov/genomes/all/GCA/000/439/735/GCA_000439735.1_ASM43973v1
ftp://ftp.ncbi.nlm.nih.gov/genomes/all/GCA/000/439/755/GCA_000439755.1_ASM43975v1
ftp://ftp.ncbi.nlm.nih.gov/genomes/all/GCA/000/439/775/GCA_000439775.1_ASM43977v1
ftp://ftp.ncbi.nlm.nih.gov/genomes/all/GCA/000/441/555/GCA_000441555.1_ASM44155v1
ftp://ftp.ncbi.nlm.nih.gov/genomes/all/GCA/000/441/575/GCA_000441575.1_ASM44157v1
ftp://ftp.ncbi.nlm.nih.gov/genomes/all/GCA/000/442/415/GCA_000442415.1_ASM44241v1
ftp://ftp.ncbi.nlm.nih.gov/genomes/all/GCA/000/442/435/GCA_000442435.1_ASM44243v1
ftp://ftp.ncbi.nlm.nih.gov/genomes/all/GCA/000/442/595/GCA_000442595.1_ASM44259v1
ftp://ftp.ncbi.nlm.nih.gov/genomes/all/GCA/000/442/605/GCA_000442605.1_ASM44260v1
ftp://ftp.ncbi.nlm.nih.gov/genomes/all/GCA/000/444/425/GCA_000444425.1_ASM44442v1
ftp://ftp.ncbi.nlm.nih.gov/genomes/all/GCA/000/444/445/GCA_000444445.1_ASM44444v1
ftp://ftp.ncbi.nlm.nih.gov/genomes/all/GCA/000/444/995/GCA_000444995.1_ASM44499v1
ftp://ftp.ncbi.nlm.nih.gov/genomes/all/GCA/000/445/405/GCA_000445405.1_ASM44540v1
ftp://ftp.ncbi.nlm.nih.gov/genomes/all/GCA/000/452/705/GCA_000452705.3_ASM45270v3
ftp://ftp.ncbi.nlm.nih.gov/genomes/all/GCA/000/462/975/GCA_000462975.1_ASM46297v1
ftp://ftp.ncbi.nlm.nih.gov/genomes/all/GCA/000/462/995/GCA_000462995.1_ASM46299v1
ftp://ftp.ncbi.nlm.nih.gov/genomes/all/GCA/000/463/015/GCA_000463015.1_ASM46301v1
ftp://ftp.ncbi.nlm.nih.gov/genomes/all/GCA/000/464/435/GCA_000464435.1_ASM46443v1
ftp://ftp.ncbi.nlm.nih.gov/genomes/all/GCA/000/465/235/GCA_000465235.1_ASM46523v1
ftp://ftp.ncbi.nlm.nih.gov/genomes/all/GCA/000/465/255/GCA_000465255.1_ASM46525v1
ftp://ftp.ncbi.nlm.nih.gov/genomes/all/GCA/000/465/975/GCA_000465975.2_ASM46597v2
ftp://ftp.ncbi.nlm.nih.gov/genomes/all/GCA/000/466/065/GCA_000466065.2_ASM46606v2
ftp://ftp.ncbi.nlm.nih.gov/genomes/all/GCA/000/466/075/GCA_000466075.2_ASM46607v2
ftp://ftp.ncbi.nlm.nih.gov/genomes/all/GCA/000/466/105/GCA_000466105.2_ASM46610v2
ftp://ftp.ncbi.nlm.nih.gov/genomes/all/GCA/000/468/515/GCA_000468515.1_ASM46851v1
ftp://ftp.ncbi.nlm.nih.gov/genomes/all/GCA/000/468/915/GCA_000468915.2_ASM46891v2
ftp://ftp.ncbi.nlm.nih.gov/genomes/all/GCA/000/471/925/GCA_000471925.1_ASM47192v1
ftp://ftp.ncbi.nlm.nih.gov/genomes/all/GCA/000/473/275/GCA_000473275.1_ASM47327v1
ftp://ftp.ncbi.nlm.nih.gov/genomes/all/GCA/000/473/745/GCA_000473745.3_ASM47374v3
ftp://ftp.ncbi.nlm.nih.gov/genomes/all/GCA/000/474/015/GCA_000474015.1_ASM47401v1
ftp://ftp.ncbi.nlm.nih.gov/genomes/all/GCA/000/474/035/GCA_000474035.1_ASM47403v1
ftp://ftp.ncbi.nlm.nih.gov/genomes/all/GCA/000/477/435/GCA_000477435.1_ASM47743v1
ftp://ftp.ncbi.nlm.nih.gov/genomes/all/GCA/000/478/905/GCA_000478905.1_ASM47890v1
ftp://ftp.ncbi.nlm.nih.gov/genomes/all/GCA/000/483/715/GCA_000483715.2_ASM48371v2
ftp://ftp.ncbi.nlm.nih.gov/genomes/all/GCA/000/484/195/GCA_000484195.2_ASM48419v2
ftp://ftp.ncbi.nlm.nih.gov/genomes/all/GCA/000/485/905/GCA_000485905.1_ASM48590v1
ftp://ftp.ncbi.nlm.nih.gov/genomes/all/GCA/000/486/045/GCA_000486045.2_ASM48604v2
ftp://ftp.ncbi.nlm.nih.gov/genomes/all/GCA/000/486/165/GCA_000486165.2_ASM48616v2
ftp://ftp.ncbi.nlm.nih.gov/genomes/all/GCA/000/486/345/GCA_000486345.2_ASM48634v2
ftp://ftp.ncbi.nlm.nih.gov/genomes/all/GCA/000/486/365/GCA_000486365.2_ASM48636v2
ftp://ftp.ncbi.nlm.nih.gov/genomes/all/GCA/000/486/405/GCA_000486405.2_ASM48640v2
ftp://ftp.ncbi.nlm.nih.gov/genomes/all/GCA/000/486/445/GCA_000486445.2_ASM48644v2
ftp://ftp.ncbi.nlm.nih.gov/genomes/all/GCA/000/486/525/GCA_000486525.2_ASM48652v2
ftp://ftp.ncbi.nlm.nih.gov/genomes/all/GCA/000/486/585/GCA_000486585.2_ASM48658v2
ftp://ftp.ncbi.nlm.nih.gov/genomes/all/GCA/000/486/725/GCA_000486725.2_ASM48672v2
ftp://ftp.ncbi.nlm.nih.gov/genomes/all/GCA/000/486/765/GCA_000486765.2_ASM48676v2
ftp://ftp.ncbi.nlm.nih.gov/genomes/all/GCA/000/486/855/GCA_000486855.2_ASM48685v2
ftp://ftp.ncbi.nlm.nih.gov/genomes/all/GCA/000/486/915/GCA_000486915.2_ASM48691v2
ftp://ftp.ncbi.nlm.nih.gov/genomes/all/GCA/000/487/035/GCA_000487035.2_ASM48703v2
ftp://ftp.ncbi.nlm.nih.gov/genomes/all/GCA/000/487/155/GCA_000487155.2_ASM48715v2
ftp://ftp.ncbi.nlm.nih.gov/genomes/all/GCA/000/487/255/GCA_000487255.2_ASM48725v2
ftp://ftp.ncbi.nlm.nih.gov/genomes/all/GCA/000/487/295/GCA_000487295.2_ASM48729v2
ftp://ftp.ncbi.nlm.nih.gov/genomes/all/GCA/000/487/515/GCA_000487515.2_ASM48751v2
ftp://ftp.ncbi.nlm.nih.gov/genomes/all/GCA/000/487/575/GCA_000487575.2_ASM48757v2
ftp://ftp.ncbi.nlm.nih.gov/genomes/all/GCA/000/487/615/GCA_000487615.2_ASM48761v2
ftp://ftp.ncbi.nlm.nih.gov/genomes/all/GCA/000/487/775/GCA_000487775.2_ASM48777v2
ftp://ftp.ncbi.nlm.nih.gov/genomes/all/GCA/000/487/915/GCA_000487915.2_ASM48791v2
ftp://ftp.ncbi.nlm.nih.gov/genomes/all/GCA/000/487/935/GCA_000487935.2_ASM48793v2
ftp://ftp.ncbi.nlm.nih.gov/genomes/all/GCA/000/493/495/GCA_000493495.1_TS
ftp://ftp.ncbi.nlm.nih.gov/genomes/all/GCA/000/493/535/GCA_000493535.2_DT2
ftp://ftp.ncbi.nlm.nih.gov/genomes/all/GCA/000/493/675/GCA_000493675.1_DT104
ftp://ftp.ncbi.nlm.nih.gov/genomes/all/GCA/000/493/755/GCA_000493755.1_ASM49375v1
ftp://ftp.ncbi.nlm.nih.gov/genomes/all/GCA/000/494/385/GCA_000494385.2_ASM49438v2
ftp://ftp.ncbi.nlm.nih.gov/genomes/all/GCA/000/494/775/GCA_000494775.1_ASM49477v1
ftp://ftp.ncbi.nlm.nih.gov/genomes/all/GCA/000/494/855/GCA_000494855.1_ASM49485v1
ftp://ftp.ncbi.nlm.nih.gov/genomes/all/GCA/000/494/915/GCA_000494915.1_ASM49491v1
ftp://ftp.ncbi.nlm.nih.gov/genomes/all/GCA/000/495/455/GCA_000495455.2_ASM49545v2
ftp://ftp.ncbi.nlm.nih.gov/genomes/all/GCA/000/495/505/GCA_000495505.1_ASM49550v1
ftp://ftp.ncbi.nlm.nih.gov/genomes/all/GCA/000/496/455/GCA_000496455.2_ASM49645v2
ftp://ftp.ncbi.nlm.nih.gov/genomes/all/GCA/000/496/595/GCA_000496595.1_ASM49659v1
ftp://ftp.ncbi.nlm.nih.gov/genomes/all/GCA/000/496/605/GCA_000496605.2_ASM49660v2
ftp://ftp.ncbi.nlm.nih.gov/genomes/all/GCA/000/496/645/GCA_000496645.1_ASM49664v1
ftp://ftp.ncbi.nlm.nih.gov/genomes/all/GCA/000/497/165/GCA_000497165.1_Bdolosa1.0
ftp://ftp.ncbi.nlm.nih.gov/genomes/all/GCA/000/497/505/GCA_000497505.1_ASM49750v1
ftp://ftp.ncbi.nlm.nih.gov/genomes/all/GCA/000/498/315/GCA_000498315.1_ASM49831v1
ftp://ftp.ncbi.nlm.nih.gov/genomes/all/GCA/000/498/335/GCA_000498335.1_ASM49833v1
ftp://ftp.ncbi.nlm.nih.gov/genomes/all/GCA/000/498/375/GCA_000498375.2_ASM49837v2
ftp://ftp.ncbi.nlm.nih.gov/genomes/all/GCA/000/498/395/GCA_000498395.3_ASM49839v3
ftp://ftp.ncbi.nlm.nih.gov/genomes/all/GCA/000/498/655/GCA_000498655.1_ASM49865v1
ftp://ftp.ncbi.nlm.nih.gov/genomes/all/GCA/000/498/975/GCA_000498975.2_ASM49897v2
ftp://ftp.ncbi.nlm.nih.gov/genomes/all/GCA/000/499/485/GCA_000499485.1_MYMC4100
ftp://ftp.ncbi.nlm.nih.gov/genomes/all/GCA/000/499/645/GCA_000499645.1_IRBG74
ftp://ftp.ncbi.nlm.nih.gov/genomes/all/GCA/000/499/665/GCA_000499665.2_RMONA_1
ftp://ftp.ncbi.nlm.nih.gov/genomes/all/GCA/000/503/845/GCA_000503845.1_ASM50384v1
ftp://ftp.ncbi.nlm.nih.gov/genomes/all/GCA/000/503/895/GCA_000503895.1_ASM50389v1
ftp://ftp.ncbi.nlm.nih.gov/genomes/all/GCA/000/504/045/GCA_000504045.1_ASM50404v1
ftp://ftp.ncbi.nlm.nih.gov/genomes/all/GCA/000/504/545/GCA_000504545.1_ASM50454v1
ftp://ftp.ncbi.nlm.nih.gov/genomes/all/GCA/000/504/585/GCA_000504585.2_ASM50458v2
ftp://ftp.ncbi.nlm.nih.gov/genomes/all/GCA/000/505/365/GCA_000505365.2_ASM50536v2
ftp://ftp.ncbi.nlm.nih.gov/genomes/all/GCA/000/505/685/GCA_000505685.2_ASM50568v2
ftp://ftp.ncbi.nlm.nih.gov/genomes/all/GCA/000/505/705/GCA_000505705.1_ASM50570v1
ftp://ftp.ncbi.nlm.nih.gov/genomes/all/GCA/000/505/725/GCA_000505725.1_ASM50572v1
ftp://ftp.ncbi.nlm.nih.gov/genomes/all/GCA/000/508/205/GCA_000508205.1_ASM50820v1
ftp://ftp.ncbi.nlm.nih.gov/genomes/all/GCA/000/508/225/GCA_000508225.1_ASM50822v1
ftp://ftp.ncbi.nlm.nih.gov/genomes/all/GCA/000/508/765/GCA_000508765.1_ASM50876v1
ftp://ftp.ncbi.nlm.nih.gov/genomes/all/GCA/000/510/265/GCA_000510265.1_ASM51026v1
ftp://ftp.ncbi.nlm.nih.gov/genomes/all/GCA/000/510/285/GCA_000510285.1_ASM51028v1
ftp://ftp.ncbi.nlm.nih.gov/genomes/all/GCA/000/510/305/GCA_000510305.1_ASM51030v1
ftp://ftp.ncbi.nlm.nih.gov/genomes/all/GCA/000/510/325/GCA_000510325.1_ASM51032v1
ftp://ftp.ncbi.nlm.nih.gov/genomes/all/GCA/000/511/325/GCA_000511325.1_ASM51132v1
ftp://ftp.ncbi.nlm.nih.gov/genomes/all/GCA/000/511/355/GCA_000511355.1_ASM51135v1
ftp://ftp.ncbi.nlm.nih.gov/genomes/all/GCA/000/511/385/GCA_000511385.1_ASM51138v1
ftp://ftp.ncbi.nlm.nih.gov/genomes/all/GCA/000/511/895/GCA_000511895.1_ASM51189v1
ftp://ftp.ncbi.nlm.nih.gov/genomes/all/GCA/000/511/915/GCA_000511915.1_ASM51191v1
ftp://ftp.ncbi.nlm.nih.gov/genomes/all/GCA/000/512/125/GCA_000512125.1_ASM51212v1
ftp://ftp.ncbi.nlm.nih.gov/genomes/all/GCA/000/512/165/GCA_000512165.1_ASM51216v1
ftp://ftp.ncbi.nlm.nih.gov/genomes/all/GCA/000/512/185/GCA_000512185.1_ASM51218v1
ftp://ftp.ncbi.nlm.nih.gov/genomes/all/GCA/000/512/205/GCA_000512205.2_ASM51220v2
ftp://ftp.ncbi.nlm.nih.gov/genomes/all/GCA/000/512/355/GCA_000512355.1_ASM51235v1
ftp://ftp.ncbi.nlm.nih.gov/genomes/all/GCA/000/512/375/GCA_000512375.1_ASM51237v1
ftp://ftp.ncbi.nlm.nih.gov/genomes/all/GCA/000/512/395/GCA_000512395.1_ASM51239v1
ftp://ftp.ncbi.nlm.nih.gov/genomes/all/GCA/000/512/745/GCA_000512745.2_ASM51274v2
ftp://ftp.ncbi.nlm.nih.gov/genomes/all/GCA/000/513/215/GCA_000513215.1_DB11
ftp://ftp.ncbi.nlm.nih.gov/genomes/all/GCA/000/513/295/GCA_000513295.1_MGMSRv2
ftp://ftp.ncbi.nlm.nih.gov/genomes/all/GCA/000/513/475/GCA_000513475.1_Bbla
ftp://ftp.ncbi.nlm.nih.gov/genomes/all/GCA/000/517/305/GCA_000517305.1_ASM51730v1
ftp://ftp.ncbi.nlm.nih.gov/genomes/all/GCA/000/517/405/GCA_000517405.1_ASM51740v1
ftp://ftp.ncbi.nlm.nih.gov/genomes/all/GCA/000/517/425/GCA_000517425.1_ASM51742v1
ftp://ftp.ncbi.nlm.nih.gov/genomes/all/GCA/000/517/565/GCA_000517565.1_ASM51756v1
ftp://ftp.ncbi.nlm.nih.gov/genomes/all/GCA/000/517/605/GCA_000517605.1_ASM51760v1
ftp://ftp.ncbi.nlm.nih.gov/genomes/all/GCA/000/520/015/GCA_000520015.2_ASM52001v2
ftp://ftp.ncbi.nlm.nih.gov/genomes/all/GCA/000/520/035/GCA_000520035.1_ASM52003v1
ftp://ftp.ncbi.nlm.nih.gov/genomes/all/GCA/000/520/055/GCA_000520055.1_ASM52005v1
ftp://ftp.ncbi.nlm.nih.gov/genomes/all/GCA/000/520/875/GCA_000520875.1_ASM52087v1
ftp://ftp.ncbi.nlm.nih.gov/genomes/all/GCA/000/520/895/GCA_000520895.1_ASM52089v1
ftp://ftp.ncbi.nlm.nih.gov/genomes/all/GCA/000/521/505/GCA_000521505.1_ASM52150v1
ftp://ftp.ncbi.nlm.nih.gov/genomes/all/GCA/000/521/525/GCA_000521525.1_ASM52152v1
ftp://ftp.ncbi.nlm.nih.gov/genomes/all/GCA/000/521/545/GCA_000521545.1_ASM52154v1
ftp://ftp.ncbi.nlm.nih.gov/genomes/all/GCA/000/521/565/GCA_000521565.1_ASM52156v1
ftp://ftp.ncbi.nlm.nih.gov/genomes/all/GCA/000/521/585/GCA_000521585.1_ASM52158v1
ftp://ftp.ncbi.nlm.nih.gov/genomes/all/GCA/000/521/605/GCA_000521605.1_ASM52160v1
ftp://ftp.ncbi.nlm.nih.gov/genomes/all/GCA/000/521/645/GCA_000521645.1_ASM52164v1
ftp://ftp.ncbi.nlm.nih.gov/genomes/all/GCA/000/521/655/GCA_000521655.1_ASM52165v1
ftp://ftp.ncbi.nlm.nih.gov/genomes/all/GCA/000/521/685/GCA_000521685.1_ASM52168v1
ftp://ftp.ncbi.nlm.nih.gov/genomes/all/GCA/000/521/695/GCA_000521695.1_ASM52169v1
ftp://ftp.ncbi.nlm.nih.gov/genomes/all/GCA/000/521/725/GCA_000521725.1_ASM52172v1
ftp://ftp.ncbi.nlm.nih.gov/genomes/all/GCA/000/521/745/GCA_000521745.1_ASM52174v1
ftp://ftp.ncbi.nlm.nih.gov/genomes/all/GCA/000/521/765/GCA_000521765.1_ASM52176v1
ftp://ftp.ncbi.nlm.nih.gov/genomes/all/GCA/000/522/545/GCA_000522545.2_ASM52254v2
ftp://ftp.ncbi.nlm.nih.gov/genomes/all/GCA/000/524/575/GCA_000524575.1_ASM52457v1
ftp://ftp.ncbi.nlm.nih.gov/genomes/all/GCA/000/524/595/GCA_000524595.1_ASM52459v1
ftp://ftp.ncbi.nlm.nih.gov/genomes/all/GCA/000/525/675/GCA_000525675.1_ASM52567v1
ftp://ftp.ncbi.nlm.nih.gov/genomes/all/GCA/000/550/765/GCA_000550765.1_ASM55076v1
ftp://ftp.ncbi.nlm.nih.gov/genomes/all/GCA/000/567/905/GCA_000567905.1_ASM56790v1
ftp://ftp.ncbi.nlm.nih.gov/genomes/all/GCA/000/567/925/GCA_000567925.1_ASM56792v1
ftp://ftp.ncbi.nlm.nih.gov/genomes/all/GCA/000/567/945/GCA_000567945.1_ASM56794v1
ftp://ftp.ncbi.nlm.nih.gov/genomes/all/GCA/000/568/495/GCA_000568495.1_ASM56849v1
ftp://ftp.ncbi.nlm.nih.gov/genomes/all/GCA/000/568/815/GCA_000568815.1_ASM56881v1
ftp://ftp.ncbi.nlm.nih.gov/genomes/all/GCA/000/576/085/GCA_000576085.2_ASM57608v2
ftp://ftp.ncbi.nlm.nih.gov/genomes/all/GCA/000/576/125/GCA_000576125.1_ASM57612v1
ftp://ftp.ncbi.nlm.nih.gov/genomes/all/GCA/000/576/145/GCA_000576145.2_ASM57614v2
ftp://ftp.ncbi.nlm.nih.gov/genomes/all/GCA/000/576/165/GCA_000576165.1_ASM57616v1
ftp://ftp.ncbi.nlm.nih.gov/genomes/all/GCA/000/576/185/GCA_000576185.2_ASM57618v2
ftp://ftp.ncbi.nlm.nih.gov/genomes/all/GCA/000/577/275/GCA_000577275.1_LPU83
ftp://ftp.ncbi.nlm.nih.gov/genomes/all/GCA/000/582/515/GCA_000582515.1_ASM58251v1
ftp://ftp.ncbi.nlm.nih.gov/genomes/all/GCA/000/582/555/GCA_000582555.1_ASM58255v1
ftp://ftp.ncbi.nlm.nih.gov/genomes/all/GCA/000/583/045/GCA_000583045.1_ASM58304v1
ftp://ftp.ncbi.nlm.nih.gov/genomes/all/GCA/000/583/755/GCA_000583755.1_ASM58375v1
ftp://ftp.ncbi.nlm.nih.gov/genomes/all/GCA/000/583/775/GCA_000583775.1_ASM58377v1
ftp://ftp.ncbi.nlm.nih.gov/genomes/all/GCA/000/583/795/GCA_000583795.1_ASM58379v1
ftp://ftp.ncbi.nlm.nih.gov/genomes/all/GCA/000/583/835/GCA_000583835.1_ASM58383v1
ftp://ftp.ncbi.nlm.nih.gov/genomes/all/GCA/000/583/855/GCA_000583855.1_ASM58385v1
ftp://ftp.ncbi.nlm.nih.gov/genomes/all/GCA/000/585/995/GCA_000585995.1_ASM58599v1
ftp://ftp.ncbi.nlm.nih.gov/genomes/all/GCA/000/590/475/GCA_000590475.1_ASM59047v1
ftp://ftp.ncbi.nlm.nih.gov/genomes/all/GCA/000/590/495/GCA_000590495.2_ASM59049v2
ftp://ftp.ncbi.nlm.nih.gov/genomes/all/GCA/000/590/775/GCA_000590775.1_ASM59077v1
ftp://ftp.ncbi.nlm.nih.gov/genomes/all/GCA/000/590/795/GCA_000590795.1_ASM59079v1
ftp://ftp.ncbi.nlm.nih.gov/genomes/all/GCA/000/590/815/GCA_000590815.1_ASM59081v1
ftp://ftp.ncbi.nlm.nih.gov/genomes/all/GCA/000/590/865/GCA_000590865.2_ASM59086v2
ftp://ftp.ncbi.nlm.nih.gov/genomes/all/GCA/000/590/925/GCA_000590925.1_ASM59092v1
ftp://ftp.ncbi.nlm.nih.gov/genomes/all/GCA/000/597/785/GCA_000597785.2_ASM59778v2
ftp://ftp.ncbi.nlm.nih.gov/genomes/all/GCA/000/597/845/GCA_000597845.1_ASM59784v1
ftp://ftp.ncbi.nlm.nih.gov/genomes/all/GCA/000/597/905/GCA_000597905.1_ASM59790v1
ftp://ftp.ncbi.nlm.nih.gov/genomes/all/GCA/000/598/005/GCA_000598005.1_ASM59800v1
ftp://ftp.ncbi.nlm.nih.gov/genomes/all/GCA/000/599/625/GCA_000599625.1_ASM59962v1
ftp://ftp.ncbi.nlm.nih.gov/genomes/all/GCA/000/599/645/GCA_000599645.1_ASM59964v1
ftp://ftp.ncbi.nlm.nih.gov/genomes/all/GCA/000/599/665/GCA_000599665.1_ASM59966v1
ftp://ftp.ncbi.nlm.nih.gov/genomes/all/GCA/000/599/685/GCA_000599685.1_ASM59968v1
ftp://ftp.ncbi.nlm.nih.gov/genomes/all/GCA/000/599/705/GCA_000599705.1_ASM59970v1
ftp://ftp.ncbi.nlm.nih.gov/genomes/all/GCA/000/599/985/GCA_000599985.1_ASM59998v1
ftp://ftp.ncbi.nlm.nih.gov/genomes/all/GCA/000/600/005/GCA_000600005.1_ASM60000v1
ftp://ftp.ncbi.nlm.nih.gov/genomes/all/GCA/000/600/045/GCA_000600045.1_ASM60004v1
ftp://ftp.ncbi.nlm.nih.gov/genomes/all/GCA/000/600/055/GCA_000600055.1_ASM60005v1
ftp://ftp.ncbi.nlm.nih.gov/genomes/all/GCA/000/600/085/GCA_000600085.1_ASM60008v1
ftp://ftp.ncbi.nlm.nih.gov/genomes/all/GCA/000/600/125/GCA_000600125.1_ASM60012v1
ftp://ftp.ncbi.nlm.nih.gov/genomes/all/GCA/000/600/145/GCA_000600145.1_ASM60014v1
ftp://ftp.ncbi.nlm.nih.gov/genomes/all/GCA/000/600/165/GCA_000600165.1_ASM60016v1
ftp://ftp.ncbi.nlm.nih.gov/genomes/all/GCA/000/600/185/GCA_000600185.1_ASM60018v1
ftp://ftp.ncbi.nlm.nih.gov/genomes/all/GCA/000/600/205/GCA_000600205.1_ASM60020v1
ftp://ftp.ncbi.nlm.nih.gov/genomes/all/GCA/000/600/225/GCA_000600225.1_ASM60022v1
ftp://ftp.ncbi.nlm.nih.gov/genomes/all/GCA/000/604/045/GCA_000604045.1_ASM60404v1
ftp://ftp.ncbi.nlm.nih.gov/genomes/all/GCA/000/604/065/GCA_000604065.3_ASM60406v3
ftp://ftp.ncbi.nlm.nih.gov/genomes/all/GCA/000/612/075/GCA_000612075.2_ASM61207v2
ftp://ftp.ncbi.nlm.nih.gov/genomes/all/GCA/000/612/325/GCA_000612325.1_ASM61232v1
ftp://ftp.ncbi.nlm.nih.gov/genomes/all/GCA/000/612/485/GCA_000612485.1_ASM61248v1
ftp://ftp.ncbi.nlm.nih.gov/genomes/all/GCA/000/612/685/GCA_000612685.1_scf7180000000004
ftp://ftp.ncbi.nlm.nih.gov/genomes/all/GCA/000/612/765/GCA_000612765.1_PRJEB5998_assembly_1
ftp://ftp.ncbi.nlm.nih.gov/genomes/all/GCA/000/612/965/GCA_000612965.1_PRJEB4971_assembly_1
ftp://ftp.ncbi.nlm.nih.gov/genomes/all/GCA/000/623/055/GCA_000623055.2_ASM62305v2
ftp://ftp.ncbi.nlm.nih.gov/genomes/all/GCA/000/623/095/GCA_000623095.2_ASM62309v2
ftp://ftp.ncbi.nlm.nih.gov/genomes/all/GCA/000/623/115/GCA_000623115.2_ASM62311v2
ftp://ftp.ncbi.nlm.nih.gov/genomes/all/GCA/000/623/135/GCA_000623135.2_ASM62313v2
ftp://ftp.ncbi.nlm.nih.gov/genomes/all/GCA/000/623/195/GCA_000623195.2_ASM62319v2
ftp://ftp.ncbi.nlm.nih.gov/genomes/all/GCA/000/623/275/GCA_000623275.1_ASM62327v1
ftp://ftp.ncbi.nlm.nih.gov/genomes/all/GCA/000/623/295/GCA_000623295.1_ASM62329v1
ftp://ftp.ncbi.nlm.nih.gov/genomes/all/GCA/000/623/315/GCA_000623315.1_ASM62331v1
ftp://ftp.ncbi.nlm.nih.gov/genomes/all/GCA/000/623/335/GCA_000623335.1_ASM62333v1
ftp://ftp.ncbi.nlm.nih.gov/genomes/all/GCA/000/623/355/GCA_000623355.1_ASM62335v1
ftp://ftp.ncbi.nlm.nih.gov/genomes/all/GCA/000/623/375/GCA_000623375.1_ASM62337v1
ftp://ftp.ncbi.nlm.nih.gov/genomes/all/GCA/000/623/395/GCA_000623395.2_ASM62339v2
ftp://ftp.ncbi.nlm.nih.gov/genomes/all/GCA/000/623/455/GCA_000623455.2_ASM62345v2
ftp://ftp.ncbi.nlm.nih.gov/genomes/all/GCA/000/623/475/GCA_000623475.2_ASM62347v2
ftp://ftp.ncbi.nlm.nih.gov/genomes/all/GCA/000/623/615/GCA_000623615.2_ASM62361v2
ftp://ftp.ncbi.nlm.nih.gov/genomes/all/GCA/000/623/655/GCA_000623655.2_ASM62365v2
ftp://ftp.ncbi.nlm.nih.gov/genomes/all/GCA/000/623/675/GCA_000623675.2_ASM62367v2
ftp://ftp.ncbi.nlm.nih.gov/genomes/all/GCA/000/623/715/GCA_000623715.2_ASM62371v2
ftp://ftp.ncbi.nlm.nih.gov/genomes/all/GCA/000/623/735/GCA_000623735.2_ASM62373v2
ftp://ftp.ncbi.nlm.nih.gov/genomes/all/GCA/000/624/055/GCA_000624055.2_ASM62405v2
ftp://ftp.ncbi.nlm.nih.gov/genomes/all/GCA/000/624/155/GCA_000624155.1_ASM62415v1
ftp://ftp.ncbi.nlm.nih.gov/genomes/all/GCA/000/624/175/GCA_000624175.2_ASM62417v2
ftp://ftp.ncbi.nlm.nih.gov/genomes/all/GCA/000/624/395/GCA_000624395.2_ASM62439v2
ftp://ftp.ncbi.nlm.nih.gov/genomes/all/GCA/000/625/855/GCA_000625855.2_ASM62585v2
ftp://ftp.ncbi.nlm.nih.gov/genomes/all/GCA/000/626/095/GCA_000626095.2_ASM62609v2
ftp://ftp.ncbi.nlm.nih.gov/genomes/all/GCA/000/626/175/GCA_000626175.1_ASM62617v1
ftp://ftp.ncbi.nlm.nih.gov/genomes/all/GCA/000/626/195/GCA_000626195.1_ASM62619v1
ftp://ftp.ncbi.nlm.nih.gov/genomes/all/GCA/000/626/215/GCA_000626215.1_ASM62621v1
ftp://ftp.ncbi.nlm.nih.gov/genomes/all/GCA/000/626/235/GCA_000626235.1_ASM62623v1
ftp://ftp.ncbi.nlm.nih.gov/genomes/all/GCA/000/626/255/GCA_000626255.1_ASM62625v1
ftp://ftp.ncbi.nlm.nih.gov/genomes/all/GCA/000/626/275/GCA_000626275.2_ASM62627v2
ftp://ftp.ncbi.nlm.nih.gov/genomes/all/GCA/000/626/295/GCA_000626295.1_ASM62629v1
ftp://ftp.ncbi.nlm.nih.gov/genomes/all/GCA/000/626/335/GCA_000626335.1_ASM62633v1
ftp://ftp.ncbi.nlm.nih.gov/genomes/all/GCA/000/626/355/GCA_000626355.1_ASM62635v1
ftp://ftp.ncbi.nlm.nih.gov/genomes/all/GCA/000/626/375/GCA_000626375.1_ASM62637v1
ftp://ftp.ncbi.nlm.nih.gov/genomes/all/GCA/000/626/595/GCA_000626595.1_ASM62659v1
ftp://ftp.ncbi.nlm.nih.gov/genomes/all/GCA/000/626/695/GCA_000626695.2_ASM62669v2
ftp://ftp.ncbi.nlm.nih.gov/genomes/all/GCA/000/632/395/GCA_000632395.1_ASM63239v1
ftp://ftp.ncbi.nlm.nih.gov/genomes/all/GCA/000/632/415/GCA_000632415.1_ASM63241v1
ftp://ftp.ncbi.nlm.nih.gov/genomes/all/GCA/000/632/435/GCA_000632435.1_ASM63243v1
ftp://ftp.ncbi.nlm.nih.gov/genomes/all/GCA/000/632/475/GCA_000632475.2_ASM63247v2
ftp://ftp.ncbi.nlm.nih.gov/genomes/all/GCA/000/632/805/GCA_000632805.1_ASM63280v1
ftp://ftp.ncbi.nlm.nih.gov/genomes/all/GCA/000/632/815/GCA_000632815.1_ASM63281v1
ftp://ftp.ncbi.nlm.nih.gov/genomes/all/GCA/000/632/845/GCA_000632845.1_ASM63284v1
ftp://ftp.ncbi.nlm.nih.gov/genomes/all/GCA/000/632/865/GCA_000632865.1_ASM63286v1
ftp://ftp.ncbi.nlm.nih.gov/genomes/all/GCA/000/632/885/GCA_000632885.1_ASM63288v1
ftp://ftp.ncbi.nlm.nih.gov/genomes/all/GCA/000/632/905/GCA_000632905.1_ASM63290v1
ftp://ftp.ncbi.nlm.nih.gov/genomes/all/GCA/000/632/925/GCA_000632925.1_ASM63292v1
ftp://ftp.ncbi.nlm.nih.gov/genomes/all/GCA/000/632/945/GCA_000632945.1_ASM63294v1
ftp://ftp.ncbi.nlm.nih.gov/genomes/all/GCA/000/632/965/GCA_000632965.1_ASM63296v1
ftp://ftp.ncbi.nlm.nih.gov/genomes/all/GCA/000/632/985/GCA_000632985.1_ASM63298v1
ftp://ftp.ncbi.nlm.nih.gov/genomes/all/GCA/000/633/175/GCA_000633175.1_ASM63317v1
ftp://ftp.ncbi.nlm.nih.gov/genomes/all/GCA/000/635/915/GCA_000635915.2_ASM63591v2
ftp://ftp.ncbi.nlm.nih.gov/genomes/all/GCA/000/635/955/GCA_000635955.1_ASM63595v1
ftp://ftp.ncbi.nlm.nih.gov/genomes/all/GCA/000/636/135/GCA_000636135.1_ASM63613v1
ftp://ftp.ncbi.nlm.nih.gov/genomes/all/GCA/000/648/515/GCA_000648515.1_ASM64851v1
ftp://ftp.ncbi.nlm.nih.gov/genomes/all/GCA/000/648/735/GCA_000648735.3_ASM64873v3
ftp://ftp.ncbi.nlm.nih.gov/genomes/all/GCA/000/661/915/GCA_000661915.1_ASM66191v1
ftp://ftp.ncbi.nlm.nih.gov/genomes/all/GCA/000/661/935/GCA_000661935.1_ASM66193v1
ftp://ftp.ncbi.nlm.nih.gov/genomes/all/GCA/000/662/395/GCA_000662395.1_ASM66239v1
ftp://ftp.ncbi.nlm.nih.gov/genomes/all/GCA/000/671/295/GCA_000671295.1_ASM67129v1
ftp://ftp.ncbi.nlm.nih.gov/genomes/all/GCA/000/685/625/GCA_000685625.1_ASM68562v1
ftp://ftp.ncbi.nlm.nih.gov/genomes/all/GCA/000/685/665/GCA_000685665.1_ASM68566v1
ftp://ftp.ncbi.nlm.nih.gov/genomes/all/GCA/000/685/705/GCA_000685705.1_ASM68570v1
ftp://ftp.ncbi.nlm.nih.gov/genomes/all/GCA/000/685/745/GCA_000685745.1_ASM68574v1
ftp://ftp.ncbi.nlm.nih.gov/genomes/all/GCA/000/689/355/GCA_000689355.1_PRJEB5999_assembly_1
ftp://ftp.ncbi.nlm.nih.gov/genomes/all/GCA/000/689/415/GCA_000689415.1_PKB13
ftp://ftp.ncbi.nlm.nih.gov/genomes/all/GCA/000/689/635/GCA_000689635.2_ASM68963v2
ftp://ftp.ncbi.nlm.nih.gov/genomes/all/GCA/000/691/565/GCA_000691565.1_ASM69156v1
ftp://ftp.ncbi.nlm.nih.gov/genomes/all/GCA/000/691/585/GCA_000691585.1_ASM69158v1
ftp://ftp.ncbi.nlm.nih.gov/genomes/all/GCA/000/691/605/GCA_000691605.1_ASM69160v1
ftp://ftp.ncbi.nlm.nih.gov/genomes/all/GCA/000/695/855/GCA_000695855.3_ASM69585v3
ftp://ftp.ncbi.nlm.nih.gov/genomes/all/GCA/000/695/935/GCA_000695935.1_ASM69593v1
ftp://ftp.ncbi.nlm.nih.gov/genomes/all/GCA/000/695/995/GCA_000695995.1_ASM69599v1
ftp://ftp.ncbi.nlm.nih.gov/genomes/all/GCA/000/696/465/GCA_000696465.1_ASM69646v1
ftp://ftp.ncbi.nlm.nih.gov/genomes/all/GCA/000/696/485/GCA_000696485.1_ASM69648v1
ftp://ftp.ncbi.nlm.nih.gov/genomes/all/GCA/000/697/965/GCA_000697965.2_ASM69796v2
ftp://ftp.ncbi.nlm.nih.gov/genomes/all/GCA/000/698/245/GCA_000698245.1_ASM69824v1
ftp://ftp.ncbi.nlm.nih.gov/genomes/all/GCA/000/698/285/GCA_000698285.1_ASM69828v1
ftp://ftp.ncbi.nlm.nih.gov/genomes/all/GCA/000/698/325/GCA_000698325.1_ASM69832v1
ftp://ftp.ncbi.nlm.nih.gov/genomes/all/GCA/000/698/345/GCA_000698345.1_ASM69834v1
ftp://ftp.ncbi.nlm.nih.gov/genomes/all/GCA/000/698/365/GCA_000698365.1_ASM69836v1
ftp://ftp.ncbi.nlm.nih.gov/genomes/all/GCA/000/698/805/GCA_000698805.1_ASM69880v1
ftp://ftp.ncbi.nlm.nih.gov/genomes/all/GCA/000/698/825/GCA_000698825.1_ASM69882v1
ftp://ftp.ncbi.nlm.nih.gov/genomes/all/GCA/000/698/845/GCA_000698845.1_ASM69884v1
ftp://ftp.ncbi.nlm.nih.gov/genomes/all/GCA/000/698/865/GCA_000698865.1_ASM69886v1
ftp://ftp.ncbi.nlm.nih.gov/genomes/all/GCA/000/699/025/GCA_000699025.1_ASM69902v1
ftp://ftp.ncbi.nlm.nih.gov/genomes/all/GCA/000/699/475/GCA_000699475.1_ASM69947v1
ftp://ftp.ncbi.nlm.nih.gov/genomes/all/GCA/000/701/165/GCA_000701165.2_ASM70116v2
ftp://ftp.ncbi.nlm.nih.gov/genomes/all/GCA/000/705/595/GCA_000705595.2_ASM70559v2
ftp://ftp.ncbi.nlm.nih.gov/genomes/all/GCA/000/706/745/GCA_000706745.1_ASM70674v1
ftp://ftp.ncbi.nlm.nih.gov/genomes/all/GCA/000/709/395/GCA_000709395.1_ASM70939v1
ftp://ftp.ncbi.nlm.nih.gov/genomes/all/GCA/000/709/535/GCA_000709535.1_ASM70953v1
ftp://ftp.ncbi.nlm.nih.gov/genomes/all/GCA/000/714/595/GCA_000714595.1_ASM71459v1
ftp://ftp.ncbi.nlm.nih.gov/genomes/all/GCA/000/714/635/GCA_000714635.1_ASM71463v1
ftp://ftp.ncbi.nlm.nih.gov/genomes/all/GCA/000/714/655/GCA_000714655.1_ASM71465v1
ftp://ftp.ncbi.nlm.nih.gov/genomes/all/GCA/000/714/675/GCA_000714675.1_ASM71467v1
ftp://ftp.ncbi.nlm.nih.gov/genomes/all/GCA/000/715/155/GCA_000715155.2_ASM71515v2
ftp://ftp.ncbi.nlm.nih.gov/genomes/all/GCA/000/715/175/GCA_000715175.2_ASM71517v2
ftp://ftp.ncbi.nlm.nih.gov/genomes/all/GCA/000/717/515/GCA_000717515.1_ASM71751v1
ftp://ftp.ncbi.nlm.nih.gov/genomes/all/GCA/000/723/165/GCA_000723165.1_JAG1
ftp://ftp.ncbi.nlm.nih.gov/genomes/all/GCA/000/723/785/GCA_000723785.1_AP1
ftp://ftp.ncbi.nlm.nih.gov/genomes/all/GCA/000/724/505/GCA_000724505.1_ASM72450v1
ftp://ftp.ncbi.nlm.nih.gov/genomes/all/GCA/000/724/525/GCA_000724525.1_ASM72452v1
ftp://ftp.ncbi.nlm.nih.gov/genomes/all/GCA/000/725/265/GCA_000725265.1_ASM72526v1
ftp://ftp.ncbi.nlm.nih.gov/genomes/all/GCA/000/725/305/GCA_000725305.1_ASM72530v1
ftp://ftp.ncbi.nlm.nih.gov/genomes/all/GCA/000/725/385/GCA_000725385.1_ASM72538v1
ftp://ftp.ncbi.nlm.nih.gov/genomes/all/GCA/000/730/165/GCA_000730165.2_ASM73016v2
ftp://ftp.ncbi.nlm.nih.gov/genomes/all/GCA/000/730/245/GCA_000730245.1_ASM73024v1
ftp://ftp.ncbi.nlm.nih.gov/genomes/all/GCA/000/730/345/GCA_000730345.1_ASM73034v1
ftp://ftp.ncbi.nlm.nih.gov/genomes/all/GCA/000/730/385/GCA_000730385.1_ASM73038v1
ftp://ftp.ncbi.nlm.nih.gov/genomes/all/GCA/000/730/425/GCA_000730425.1_ASM73042v1
ftp://ftp.ncbi.nlm.nih.gov/genomes/all/GCA/000/731/295/GCA_000731295.1_RG1141_Ch_pA_pB
ftp://ftp.ncbi.nlm.nih.gov/genomes/all/GCA/000/731/315/GCA_000731315.1_RG540_Ch_pA
ftp://ftp.ncbi.nlm.nih.gov/genomes/all/GCA/000/732/965/GCA_000732965.1_ASM73296v1
ftp://ftp.ncbi.nlm.nih.gov/genomes/all/GCA/000/733/255/GCA_000733255.1_ASM73325v1
ftp://ftp.ncbi.nlm.nih.gov/genomes/all/GCA/000/733/715/GCA_000733715.2_ASM73371v2
ftp://ftp.ncbi.nlm.nih.gov/genomes/all/GCA/000/734/975/GCA_000734975.2_ASM73497v2
ftp://ftp.ncbi.nlm.nih.gov/genomes/all/GCA/000/736/415/GCA_000736415.1_ASM73641v1
ftp://ftp.ncbi.nlm.nih.gov/genomes/all/GCA/000/737/085/GCA_000737085.1_ASM73708v1
ftp://ftp.ncbi.nlm.nih.gov/genomes/all/GCA/000/737/325/GCA_000737325.2_ASM73732v2
ftp://ftp.ncbi.nlm.nih.gov/genomes/all/GCA/000/738/435/GCA_000738435.1_ASM73843v1
ftp://ftp.ncbi.nlm.nih.gov/genomes/all/GCA/000/739/375/GCA_000739375.1_ASM73937v1
ftp://ftp.ncbi.nlm.nih.gov/genomes/all/GCA/000/739/435/GCA_000739435.1_ASM73943v1
ftp://ftp.ncbi.nlm.nih.gov/genomes/all/GCA/000/739/495/GCA_000739495.1_ASM73949v1
ftp://ftp.ncbi.nlm.nih.gov/genomes/all/GCA/000/740/135/GCA_000740135.1_ASM74013v1
ftp://ftp.ncbi.nlm.nih.gov/genomes/all/GCA/000/740/155/GCA_000740155.1_ASM74015v1
ftp://ftp.ncbi.nlm.nih.gov/genomes/all/GCA/000/740/175/GCA_000740175.1_ASM74017v1
ftp://ftp.ncbi.nlm.nih.gov/genomes/all/GCA/000/740/195/GCA_000740195.1_ASM74019v1
ftp://ftp.ncbi.nlm.nih.gov/genomes/all/GCA/000/740/215/GCA_000740215.1_ASM74021v1
ftp://ftp.ncbi.nlm.nih.gov/genomes/all/GCA/000/740/235/GCA_000740235.1_ASM74023v1
ftp://ftp.ncbi.nlm.nih.gov/genomes/all/GCA/000/740/255/GCA_000740255.1_ASM74025v1
ftp://ftp.ncbi.nlm.nih.gov/genomes/all/GCA/000/740/275/GCA_000740275.1_ASM74027v1
ftp://ftp.ncbi.nlm.nih.gov/genomes/all/GCA/000/740/295/GCA_000740295.1_ASM74029v1
ftp://ftp.ncbi.nlm.nih.gov/genomes/all/GCA/000/740/315/GCA_000740315.1_ASM74031v1
ftp://ftp.ncbi.nlm.nih.gov/genomes/all/GCA/000/740/335/GCA_000740335.1_ASM74033v1
ftp://ftp.ncbi.nlm.nih.gov/genomes/all/GCA/000/740/355/GCA_000740355.1_ASM74035v1
ftp://ftp.ncbi.nlm.nih.gov/genomes/all/GCA/000/740/375/GCA_000740375.1_ASM74037v1
ftp://ftp.ncbi.nlm.nih.gov/genomes/all/GCA/000/740/415/GCA_000740415.1_ASM74041v1
ftp://ftp.ncbi.nlm.nih.gov/genomes/all/GCA/000/740/435/GCA_000740435.1_ASM74043v1
ftp://ftp.ncbi.nlm.nih.gov/genomes/all/GCA/000/740/455/GCA_000740455.1_ASM74045v1
ftp://ftp.ncbi.nlm.nih.gov/genomes/all/GCA/000/740/965/GCA_000740965.1_ASM74096v1
ftp://ftp.ncbi.nlm.nih.gov/genomes/all/GCA/000/740/985/GCA_000740985.1_ASM74098v1
ftp://ftp.ncbi.nlm.nih.gov/genomes/all/GCA/000/742/755/GCA_000742755.1_ASM74275v1
ftp://ftp.ncbi.nlm.nih.gov/genomes/all/GCA/000/742/795/GCA_000742795.1_ASM74279v1
ftp://ftp.ncbi.nlm.nih.gov/genomes/all/GCA/000/742/815/GCA_000742815.1_ASM74281v1
ftp://ftp.ncbi.nlm.nih.gov/genomes/all/GCA/000/742/835/GCA_000742835.1_ASM74283v1
ftp://ftp.ncbi.nlm.nih.gov/genomes/all/GCA/000/742/955/GCA_000742955.1_ASM74295v1
ftp://ftp.ncbi.nlm.nih.gov/genomes/all/GCA/000/743/035/GCA_000743035.1_ASM74303v1
ftp://ftp.ncbi.nlm.nih.gov/genomes/all/GCA/000/743/055/GCA_000743055.1_ASM74305v1
ftp://ftp.ncbi.nlm.nih.gov/genomes/all/GCA/000/743/255/GCA_000743255.1_ASM74325v1
ftp://ftp.ncbi.nlm.nih.gov/genomes/all/GCA/000/743/945/GCA_000743945.1_ASM74394v1
ftp://ftp.ncbi.nlm.nih.gov/genomes/all/GCA/000/743/955/GCA_000743955.1_ASM74395v1
ftp://ftp.ncbi.nlm.nih.gov/genomes/all/GCA/000/743/995/GCA_000743995.1_ASM74399v1
ftp://ftp.ncbi.nlm.nih.gov/genomes/all/GCA/000/746/525/GCA_000746525.1_ASM74652v1
ftp://ftp.ncbi.nlm.nih.gov/genomes/all/GCA/000/746/585/GCA_000746585.2_ASM74658v2
ftp://ftp.ncbi.nlm.nih.gov/genomes/all/GCA/000/746/605/GCA_000746605.1_ASM74660v1
ftp://ftp.ncbi.nlm.nih.gov/genomes/all/GCA/000/746/645/GCA_000746645.1_ASM74664v1
ftp://ftp.ncbi.nlm.nih.gov/genomes/all/GCA/000/746/665/GCA_000746665.1_ASM74666v1
ftp://ftp.ncbi.nlm.nih.gov/genomes/all/GCA/000/747/295/GCA_000747295.1_ASM74729v1
ftp://ftp.ncbi.nlm.nih.gov/genomes/all/GCA/000/747/565/GCA_000747565.1_ASM74756v1
ftp://ftp.ncbi.nlm.nih.gov/genomes/all/GCA/000/750/215/GCA_000750215.1_ASM75021v1
ftp://ftp.ncbi.nlm.nih.gov/genomes/all/GCA/000/750/225/GCA_000750225.1_ASM75022v1
ftp://ftp.ncbi.nlm.nih.gov/genomes/all/GCA/000/750/255/GCA_000750255.1_ASM75025v1
ftp://ftp.ncbi.nlm.nih.gov/genomes/all/GCA/000/750/275/GCA_000750275.1_ASM75027v1
ftp://ftp.ncbi.nlm.nih.gov/genomes/all/GCA/000/750/295/GCA_000750295.1_ASM75029v1
ftp://ftp.ncbi.nlm.nih.gov/genomes/all/GCA/000/750/315/GCA_000750315.1_ASM75031v1
ftp://ftp.ncbi.nlm.nih.gov/genomes/all/GCA/000/750/335/GCA_000750335.1_ASM75033v1
ftp://ftp.ncbi.nlm.nih.gov/genomes/all/GCA/000/750/375/GCA_000750375.1_ASM75037v1
ftp://ftp.ncbi.nlm.nih.gov/genomes/all/GCA/000/750/395/GCA_000750395.2_ASM75039v2
ftp://ftp.ncbi.nlm.nih.gov/genomes/all/GCA/000/750/415/GCA_000750415.2_ASM75041v2
ftp://ftp.ncbi.nlm.nih.gov/genomes/all/GCA/000/750/435/GCA_000750435.1_ASM75043v1
ftp://ftp.ncbi.nlm.nih.gov/genomes/all/GCA/000/750/455/GCA_000750455.1_ASM75045v1
ftp://ftp.ncbi.nlm.nih.gov/genomes/all/GCA/000/750/475/GCA_000750475.1_ASM75047v1
ftp://ftp.ncbi.nlm.nih.gov/genomes/all/GCA/000/750/495/GCA_000750495.1_ASM75049v1
ftp://ftp.ncbi.nlm.nih.gov/genomes/all/GCA/000/750/555/GCA_000750555.1_ASM75055v1
ftp://ftp.ncbi.nlm.nih.gov/genomes/all/GCA/000/754/265/GCA_000754265.1_ASM75426v1
ftp://ftp.ncbi.nlm.nih.gov/genomes/all/GCA/000/754/275/GCA_000754275.1_ASM75427v1
ftp://ftp.ncbi.nlm.nih.gov/genomes/all/GCA/000/754/345/GCA_000754345.1_ASM75434v1
ftp://ftp.ncbi.nlm.nih.gov/genomes/all/GCA/000/754/375/GCA_000754375.1_ASM75437v1
ftp://ftp.ncbi.nlm.nih.gov/genomes/all/GCA/000/755/085/GCA_000755085.1_ASM75508v1
ftp://ftp.ncbi.nlm.nih.gov/genomes/all/GCA/000/755/105/GCA_000755105.1_ASM75510v1
ftp://ftp.ncbi.nlm.nih.gov/genomes/all/GCA/000/755/725/GCA_000755725.1_ASM75572v1
ftp://ftp.ncbi.nlm.nih.gov/genomes/all/GCA/000/755/765/GCA_000755765.1_ASM75576v1
ftp://ftp.ncbi.nlm.nih.gov/genomes/all/GCA/000/755/785/GCA_000755785.1_ASM75578v1
ftp://ftp.ncbi.nlm.nih.gov/genomes/all/GCA/000/755/805/GCA_000755805.1_ASM75580v1
ftp://ftp.ncbi.nlm.nih.gov/genomes/all/GCA/000/755/825/GCA_000755825.1_ASM75582v1
ftp://ftp.ncbi.nlm.nih.gov/genomes/all/GCA/000/755/845/GCA_000755845.1_ASM75584v1
ftp://ftp.ncbi.nlm.nih.gov/genomes/all/GCA/000/755/865/GCA_000755865.1_ASM75586v1
ftp://ftp.ncbi.nlm.nih.gov/genomes/all/GCA/000/755/885/GCA_000755885.1_ASM75588v1
ftp://ftp.ncbi.nlm.nih.gov/genomes/all/GCA/000/755/905/GCA_000755905.1_ASM75590v1
ftp://ftp.ncbi.nlm.nih.gov/genomes/all/GCA/000/755/925/GCA_000755925.1_ASM75592v1
ftp://ftp.ncbi.nlm.nih.gov/genomes/all/GCA/000/755/945/GCA_000755945.1_ASM75594v1
ftp://ftp.ncbi.nlm.nih.gov/genomes/all/GCA/000/755/965/GCA_000755965.1_ASM75596v1
ftp://ftp.ncbi.nlm.nih.gov/genomes/all/GCA/000/755/985/GCA_000755985.1_ASM75598v1
ftp://ftp.ncbi.nlm.nih.gov/genomes/all/GCA/000/756/005/GCA_000756005.1_ASM75600v1
ftp://ftp.ncbi.nlm.nih.gov/genomes/all/GCA/000/756/025/GCA_000756025.2_ASM75602v2
ftp://ftp.ncbi.nlm.nih.gov/genomes/all/GCA/000/756/045/GCA_000756045.1_ASM75604v1
ftp://ftp.ncbi.nlm.nih.gov/genomes/all/GCA/000/756/065/GCA_000756065.1_ASM75606v1
ftp://ftp.ncbi.nlm.nih.gov/genomes/all/GCA/000/756/085/GCA_000756085.1_ASM75608v1
ftp://ftp.ncbi.nlm.nih.gov/genomes/all/GCA/000/756/105/GCA_000756105.1_ASM75610v1
ftp://ftp.ncbi.nlm.nih.gov/genomes/all/GCA/000/756/125/GCA_000756125.1_ASM75612v1
ftp://ftp.ncbi.nlm.nih.gov/genomes/all/GCA/000/756/145/GCA_000756145.1_ASM75614v1
ftp://ftp.ncbi.nlm.nih.gov/genomes/all/GCA/000/756/165/GCA_000756165.1_ASM75616v1
ftp://ftp.ncbi.nlm.nih.gov/genomes/all/GCA/000/756/185/GCA_000756185.1_ASM75618v1
ftp://ftp.ncbi.nlm.nih.gov/genomes/all/GCA/000/756/415/GCA_000756415.3_ASM75641v3
ftp://ftp.ncbi.nlm.nih.gov/genomes/all/GCA/000/756/435/GCA_000756435.3_ASM75643v3
ftp://ftp.ncbi.nlm.nih.gov/genomes/all/GCA/000/756/465/GCA_000756465.1_ASM75646v1
ftp://ftp.ncbi.nlm.nih.gov/genomes/all/GCA/000/757/015/GCA_000757015.2_ASM75701v2
ftp://ftp.ncbi.nlm.nih.gov/genomes/all/GCA/000/757/035/GCA_000757035.2_ASM75703v2
ftp://ftp.ncbi.nlm.nih.gov/genomes/all/GCA/000/757/785/GCA_000757785.1_ASM75778v1
ftp://ftp.ncbi.nlm.nih.gov/genomes/all/GCA/000/757/825/GCA_000757825.1_ASM75782v1
ftp://ftp.ncbi.nlm.nih.gov/genomes/all/GCA/000/758/265/GCA_000758265.1_ASM75826v1
ftp://ftp.ncbi.nlm.nih.gov/genomes/all/GCA/000/758/305/GCA_000758305.1_ASM75830v1
ftp://ftp.ncbi.nlm.nih.gov/genomes/all/GCA/000/758/325/GCA_000758325.1_ASM75832v1
ftp://ftp.ncbi.nlm.nih.gov/genomes/all/GCA/000/758/345/GCA_000758345.1_ASM75834v1
ftp://ftp.ncbi.nlm.nih.gov/genomes/all/GCA/000/759/475/GCA_000759475.1_ASM75947v1
ftp://ftp.ncbi.nlm.nih.gov/genomes/all/GCA/000/759/485/GCA_000759485.1_ASM75948v1
ftp://ftp.ncbi.nlm.nih.gov/genomes/all/GCA/000/759/515/GCA_000759515.1_ASM75951v1
ftp://ftp.ncbi.nlm.nih.gov/genomes/all/GCA/000/759/535/GCA_000759535.1_ASM75953v1
ftp://ftp.ncbi.nlm.nih.gov/genomes/all/GCA/000/761/155/GCA_000761155.1_ASM76115v1
ftp://ftp.ncbi.nlm.nih.gov/genomes/all/GCA/000/761/175/GCA_000761175.1_ASM76117v1
ftp://ftp.ncbi.nlm.nih.gov/genomes/all/GCA/000/761/195/GCA_000761195.1_ASM76119v1
ftp://ftp.ncbi.nlm.nih.gov/genomes/all/GCA/000/762/285/GCA_000762285.1_ASM76228v1
ftp://ftp.ncbi.nlm.nih.gov/genomes/all/GCA/000/763/535/GCA_000763535.2_ASM76353v2
ftp://ftp.ncbi.nlm.nih.gov/genomes/all/GCA/000/764/535/GCA_000764535.1_ASM76453v1
ftp://ftp.ncbi.nlm.nih.gov/genomes/all/GCA/000/764/555/GCA_000764555.1_ASM76455v1
ftp://ftp.ncbi.nlm.nih.gov/genomes/all/GCA/000/764/575/GCA_000764575.1_ASM76457v1
ftp://ftp.ncbi.nlm.nih.gov/genomes/all/GCA/000/764/595/GCA_000764595.1_ASM76459v1
ftp://ftp.ncbi.nlm.nih.gov/genomes/all/GCA/000/764/615/GCA_000764615.1_ASM76461v1
ftp://ftp.ncbi.nlm.nih.gov/genomes/all/GCA/000/764/955/GCA_000764955.1_ASM76495v1
ftp://ftp.ncbi.nlm.nih.gov/genomes/all/GCA/000/765/375/GCA_000765375.1_ASM76537v1
ftp://ftp.ncbi.nlm.nih.gov/genomes/all/GCA/000/765/395/GCA_000765395.1_ASM76539v1
ftp://ftp.ncbi.nlm.nih.gov/genomes/all/GCA/000/765/415/GCA_000765415.1_ASM76541v1
ftp://ftp.ncbi.nlm.nih.gov/genomes/all/GCA/000/766/665/GCA_000766665.1_ASM76666v1
ftp://ftp.ncbi.nlm.nih.gov/genomes/all/GCA/000/767/075/GCA_000767075.1_ASM76707v1
ftp://ftp.ncbi.nlm.nih.gov/genomes/all/GCA/000/767/465/GCA_000767465.1_ASM76746v1
ftp://ftp.ncbi.nlm.nih.gov/genomes/all/GCA/000/767/615/GCA_000767615.3_ASM76761v3
ftp://ftp.ncbi.nlm.nih.gov/genomes/all/GCA/000/769/535/GCA_000769535.1_ASM76953v1
ftp://ftp.ncbi.nlm.nih.gov/genomes/all/GCA/000/770/115/GCA_000770115.2_ASM77011v2
ftp://ftp.ncbi.nlm.nih.gov/genomes/all/GCA/000/770/155/GCA_000770155.1_ASM77015v1
ftp://ftp.ncbi.nlm.nih.gov/genomes/all/GCA/000/770/395/GCA_000770395.1_ASM77039v1
ftp://ftp.ncbi.nlm.nih.gov/genomes/all/GCA/000/770/415/GCA_000770415.1_ASM77041v1
ftp://ftp.ncbi.nlm.nih.gov/genomes/all/GCA/000/770/435/GCA_000770435.1_ASM77043v1
ftp://ftp.ncbi.nlm.nih.gov/genomes/all/GCA/000/770/455/GCA_000770455.1_ASM77045v1
ftp://ftp.ncbi.nlm.nih.gov/genomes/all/GCA/000/770/475/GCA_000770475.1_ASM77047v1
ftp://ftp.ncbi.nlm.nih.gov/genomes/all/GCA/000/770/495/GCA_000770495.1_ASM77049v1
ftp://ftp.ncbi.nlm.nih.gov/genomes/all/GCA/000/770/515/GCA_000770515.1_ASM77051v1
ftp://ftp.ncbi.nlm.nih.gov/genomes/all/GCA/000/770/535/GCA_000770535.1_ASM77053v1
ftp://ftp.ncbi.nlm.nih.gov/genomes/all/GCA/000/770/565/GCA_000770565.1_ASM77056v1
ftp://ftp.ncbi.nlm.nih.gov/genomes/all/GCA/000/772/065/GCA_000772065.1_ASM77206v1
ftp://ftp.ncbi.nlm.nih.gov/genomes/all/GCA/000/772/105/GCA_000772105.1_ASM77210v1
ftp://ftp.ncbi.nlm.nih.gov/genomes/all/GCA/000/772/225/GCA_000772225.1_ASM77222v1
ftp://ftp.ncbi.nlm.nih.gov/genomes/all/GCA/000/775/165/GCA_000775165.1_BPD
ftp://ftp.ncbi.nlm.nih.gov/genomes/all/GCA/000/775/375/GCA_000775375.1_ASM77537v1
ftp://ftp.ncbi.nlm.nih.gov/genomes/all/GCA/000/775/395/GCA_000775395.1_ASM77539v1
ftp://ftp.ncbi.nlm.nih.gov/genomes/all/GCA/000/775/955/GCA_000775955.1_ASM77595v1
ftp://ftp.ncbi.nlm.nih.gov/genomes/all/GCA/000/784/865/GCA_000784865.1_ASM78486v1
ftp://ftp.ncbi.nlm.nih.gov/genomes/all/GCA/000/784/875/GCA_000784875.3_ASM78487v3
ftp://ftp.ncbi.nlm.nih.gov/genomes/all/GCA/000/784/905/GCA_000784905.1_ASM78490v1
ftp://ftp.ncbi.nlm.nih.gov/genomes/all/GCA/000/784/925/GCA_000784925.1_ASM78492v1
ftp://ftp.ncbi.nlm.nih.gov/genomes/all/GCA/000/784/945/GCA_000784945.1_ASM78494v1
ftp://ftp.ncbi.nlm.nih.gov/genomes/all/GCA/000/784/965/GCA_000784965.1_ASM78496v1
ftp://ftp.ncbi.nlm.nih.gov/genomes/all/GCA/000/784/985/GCA_000784985.1_ASM78498v1
ftp://ftp.ncbi.nlm.nih.gov/genomes/all/GCA/000/785/005/GCA_000785005.1_ASM78500v1
ftp://ftp.ncbi.nlm.nih.gov/genomes/all/GCA/000/785/705/GCA_000785705.2_ASM78570v2
ftp://ftp.ncbi.nlm.nih.gov/genomes/all/GCA/000/786/695/GCA_000786695.1_ASM78669v1
ftp://ftp.ncbi.nlm.nih.gov/genomes/all/GCA/000/786/735/GCA_000786735.1_ASM78673v1
ftp://ftp.ncbi.nlm.nih.gov/genomes/all/GCA/000/787/195/GCA_000787195.2_ASM78719v2
ftp://ftp.ncbi.nlm.nih.gov/genomes/all/GCA/000/788/395/GCA_000788395.1_ASM78839v1
ftp://ftp.ncbi.nlm.nih.gov/genomes/all/GCA/000/788/715/GCA_000788715.2_ASM78871v2
ftp://ftp.ncbi.nlm.nih.gov/genomes/all/GCA/000/800/215/GCA_000800215.1_ASM80021v1
ftp://ftp.ncbi.nlm.nih.gov/genomes/all/GCA/000/800/235/GCA_000800235.1_ASM80023v1
ftp://ftp.ncbi.nlm.nih.gov/genomes/all/GCA/000/800/255/GCA_000800255.1_ASM80025v1
ftp://ftp.ncbi.nlm.nih.gov/genomes/all/GCA/000/800/275/GCA_000800275.1_ASM80027v1
ftp://ftp.ncbi.nlm.nih.gov/genomes/all/GCA/000/800/315/GCA_000800315.1_ASM80031v1
ftp://ftp.ncbi.nlm.nih.gov/genomes/all/GCA/000/800/355/GCA_000800355.1_ASM80035v1
ftp://ftp.ncbi.nlm.nih.gov/genomes/all/GCA/000/800/415/GCA_000800415.1_ASM80041v1
ftp://ftp.ncbi.nlm.nih.gov/genomes/all/GCA/000/800/725/GCA_000800725.2_ASM80072v2
ftp://ftp.ncbi.nlm.nih.gov/genomes/all/GCA/000/800/765/GCA_000800765.1_ASM80076v1
ftp://ftp.ncbi.nlm.nih.gov/genomes/all/GCA/000/800/845/GCA_000800845.2_ASM80084v2
ftp://ftp.ncbi.nlm.nih.gov/genomes/all/GCA/000/801/145/GCA_000801145.1_ASM80114v1
ftp://ftp.ncbi.nlm.nih.gov/genomes/all/GCA/000/801/165/GCA_000801165.1_ASM80116v1
ftp://ftp.ncbi.nlm.nih.gov/genomes/all/GCA/000/801/185/GCA_000801185.2_ASM80118v2
ftp://ftp.ncbi.nlm.nih.gov/genomes/all/GCA/000/801/205/GCA_000801205.1_ASM80120v1
ftp://ftp.ncbi.nlm.nih.gov/genomes/all/GCA/000/801/275/GCA_000801275.1_ASM80127v1
ftp://ftp.ncbi.nlm.nih.gov/genomes/all/GCA/000/801/295/GCA_000801295.1_ASM80129v1
ftp://ftp.ncbi.nlm.nih.gov/genomes/all/GCA/000/801/755/GCA_000801755.2_ASM80175v2
ftp://ftp.ncbi.nlm.nih.gov/genomes/all/GCA/000/803/645/GCA_000803645.1_ASM80364v1
ftp://ftp.ncbi.nlm.nih.gov/genomes/all/GCA/000/803/705/GCA_000803705.1_ASM80370v1
ftp://ftp.ncbi.nlm.nih.gov/genomes/all/GCA/000/807/275/GCA_000807275.1_ASM80727v1
ftp://ftp.ncbi.nlm.nih.gov/genomes/all/GCA/000/807/315/GCA_000807315.1_ASM80731v1
ftp://ftp.ncbi.nlm.nih.gov/genomes/all/GCA/000/807/355/GCA_000807355.1_ASM80735v1
ftp://ftp.ncbi.nlm.nih.gov/genomes/all/GCA/000/807/395/GCA_000807395.3_ASM80739v3
ftp://ftp.ncbi.nlm.nih.gov/genomes/all/GCA/000/807/405/GCA_000807405.4_ASM80740v4
ftp://ftp.ncbi.nlm.nih.gov/genomes/all/GCA/000/807/415/GCA_000807415.4_ASM80741v4
ftp://ftp.ncbi.nlm.nih.gov/genomes/all/GCA/000/807/425/GCA_000807425.4_ASM80742v4
ftp://ftp.ncbi.nlm.nih.gov/genomes/all/GCA/000/808/035/GCA_000808035.2_ASM80803v2
ftp://ftp.ncbi.nlm.nih.gov/genomes/all/GCA/000/812/165/GCA_000812165.1_ASM81216v1
ftp://ftp.ncbi.nlm.nih.gov/genomes/all/GCA/000/812/205/GCA_000812205.2_ASM81220v2
ftp://ftp.ncbi.nlm.nih.gov/genomes/all/GCA/000/812/665/GCA_000812665.2_ASM81266v2
ftp://ftp.ncbi.nlm.nih.gov/genomes/all/GCA/000/813/165/GCA_000813165.1_ASM81316v1
ftp://ftp.ncbi.nlm.nih.gov/genomes/all/GCA/000/813/205/GCA_000813205.1_ASM81320v1
ftp://ftp.ncbi.nlm.nih.gov/genomes/all/GCA/000/814/125/GCA_000814125.3_ASM81412v3
ftp://ftp.ncbi.nlm.nih.gov/genomes/all/GCA/000/814/145/GCA_000814145.2_ASM81414v2
ftp://ftp.ncbi.nlm.nih.gov/genomes/all/GCA/000/814/165/GCA_000814165.3_ASM81416v3
ftp://ftp.ncbi.nlm.nih.gov/genomes/all/GCA/000/814/205/GCA_000814205.1_ASM81420v1
ftp://ftp.ncbi.nlm.nih.gov/genomes/all/GCA/000/814/225/GCA_000814225.1_ASM81422v1
ftp://ftp.ncbi.nlm.nih.gov/genomes/all/GCA/000/814/265/GCA_000814265.1_ASM81426v1
ftp://ftp.ncbi.nlm.nih.gov/genomes/all/GCA/000/814/305/GCA_000814305.1_ASM81430v1
ftp://ftp.ncbi.nlm.nih.gov/genomes/all/GCA/000/814/345/GCA_000814345.1_ASM81434v1
ftp://ftp.ncbi.nlm.nih.gov/genomes/all/GCA/000/814/805/GCA_000814805.1_ASM81480v1
ftp://ftp.ncbi.nlm.nih.gov/genomes/all/GCA/000/814/845/GCA_000814845.2_ASM81484v2
ftp://ftp.ncbi.nlm.nih.gov/genomes/all/GCA/000/815/025/GCA_000815025.1_ASM81502v1
ftp://ftp.ncbi.nlm.nih.gov/genomes/all/GCA/000/815/105/GCA_000815105.2_ASM81510v2
ftp://ftp.ncbi.nlm.nih.gov/genomes/all/GCA/000/815/185/GCA_000815185.1_ASM81518v1
ftp://ftp.ncbi.nlm.nih.gov/genomes/all/GCA/000/815/225/GCA_000815225.1_ASM81522v1
ftp://ftp.ncbi.nlm.nih.gov/genomes/all/GCA/000/816/045/GCA_000816045.1_ASM81604v1
ftp://ftp.ncbi.nlm.nih.gov/genomes/all/GCA/000/816/125/GCA_000816125.1_ASM81612v1
ftp://ftp.ncbi.nlm.nih.gov/genomes/all/GCA/000/816/165/GCA_000816165.1_ASM81616v1
ftp://ftp.ncbi.nlm.nih.gov/genomes/all/GCA/000/816/185/GCA_000816185.1_ASM81618v1
ftp://ftp.ncbi.nlm.nih.gov/genomes/all/GCA/000/816/225/GCA_000816225.1_ASM81622v1
ftp://ftp.ncbi.nlm.nih.gov/genomes/all/GCA/000/816/245/GCA_000816245.1_ASM81624v1
ftp://ftp.ncbi.nlm.nih.gov/genomes/all/GCA/000/816/265/GCA_000816265.1_ASM81626v1
ftp://ftp.ncbi.nlm.nih.gov/genomes/all/GCA/000/816/305/GCA_000816305.1_ASM81630v1
ftp://ftp.ncbi.nlm.nih.gov/genomes/all/GCA/000/816/345/GCA_000816345.1_ASM81634v1
ftp://ftp.ncbi.nlm.nih.gov/genomes/all/GCA/000/816/365/GCA_000816365.1_ASM81636v1
ftp://ftp.ncbi.nlm.nih.gov/genomes/all/GCA/000/816/385/GCA_000816385.2_ASM81638v2
ftp://ftp.ncbi.nlm.nih.gov/genomes/all/GCA/000/816/405/GCA_000816405.1_ASM81640v1
ftp://ftp.ncbi.nlm.nih.gov/genomes/all/GCA/000/816/425/GCA_000816425.1_ASM81642v1
ftp://ftp.ncbi.nlm.nih.gov/genomes/all/GCA/000/816/785/GCA_000816785.1_ASM81678v1
ftp://ftp.ncbi.nlm.nih.gov/genomes/all/GCA/000/816/845/GCA_000816845.1_ASM81684v1
ftp://ftp.ncbi.nlm.nih.gov/genomes/all/GCA/000/816/885/GCA_000816885.1_ASM81688v1
ftp://ftp.ncbi.nlm.nih.gov/genomes/all/GCA/000/816/985/GCA_000816985.1_ASM81698v1
ftp://ftp.ncbi.nlm.nih.gov/genomes/all/GCA/000/817/025/GCA_000817025.1_ASM81702v1
ftp://ftp.ncbi.nlm.nih.gov/genomes/all/GCA/000/817/955/GCA_000817955.1_ASM81795v1
ftp://ftp.ncbi.nlm.nih.gov/genomes/all/GCA/000/817/975/GCA_000817975.1_ASM81797v1
ftp://ftp.ncbi.nlm.nih.gov/genomes/all/GCA/000/818/015/GCA_000818015.1_ASM81801v1
ftp://ftp.ncbi.nlm.nih.gov/genomes/all/GCA/000/818/035/GCA_000818035.1_ASM81803v1
ftp://ftp.ncbi.nlm.nih.gov/genomes/all/GCA/000/818/075/GCA_000818075.1_ASM81807v1
ftp://ftp.ncbi.nlm.nih.gov/genomes/all/GCA/000/818/115/GCA_000818115.1_ASM81811v1
ftp://ftp.ncbi.nlm.nih.gov/genomes/all/GCA/000/819/505/GCA_000819505.1_ASM81950v1
ftp://ftp.ncbi.nlm.nih.gov/genomes/all/GCA/000/819/565/GCA_000819565.1_ASM81956v1
ftp://ftp.ncbi.nlm.nih.gov/genomes/all/GCA/000/819/645/GCA_000819645.1_ASM81964v1
ftp://ftp.ncbi.nlm.nih.gov/genomes/all/GCA/000/826/965/GCA_000826965.3_ASM82696v3
ftp://ftp.ncbi.nlm.nih.gov/genomes/all/GCA/000/826/985/GCA_000826985.1_ASM82698v1
ftp://ftp.ncbi.nlm.nih.gov/genomes/all/GCA/000/827/025/GCA_000827025.1_ASM82702v1
ftp://ftp.ncbi.nlm.nih.gov/genomes/all/GCA/000/827/125/GCA_000827125.1_ASM82712v1
ftp://ftp.ncbi.nlm.nih.gov/genomes/all/GCA/000/827/855/GCA_000827855.1_ASM82785v1
ftp://ftp.ncbi.nlm.nih.gov/genomes/all/GCA/000/828/055/GCA_000828055.2_ASM82805v2
ftp://ftp.ncbi.nlm.nih.gov/genomes/all/GCA/000/828/475/GCA_000828475.1_ASM82847v1
ftp://ftp.ncbi.nlm.nih.gov/genomes/all/GCA/000/828/515/GCA_000828515.1_ASM82851v1
ftp://ftp.ncbi.nlm.nih.gov/genomes/all/GCA/000/828/595/GCA_000828595.1_ASM82859v1
ftp://ftp.ncbi.nlm.nih.gov/genomes/all/GCA/000/828/615/GCA_000828615.1_ASM82861v1
ftp://ftp.ncbi.nlm.nih.gov/genomes/all/GCA/000/828/635/GCA_000828635.1_ASM82863v1
ftp://ftp.ncbi.nlm.nih.gov/genomes/all/GCA/000/828/695/GCA_000828695.1_ASM82869v1
ftp://ftp.ncbi.nlm.nih.gov/genomes/all/GCA/000/828/775/GCA_000828775.1_ASM82877v1
ftp://ftp.ncbi.nlm.nih.gov/genomes/all/GCA/000/828/795/GCA_000828795.1_ASM82879v1
ftp://ftp.ncbi.nlm.nih.gov/genomes/all/GCA/000/828/815/GCA_000828815.1_ASM82881v1
ftp://ftp.ncbi.nlm.nih.gov/genomes/all/GCA/000/828/835/GCA_000828835.1_ASM82883v1
ftp://ftp.ncbi.nlm.nih.gov/genomes/all/GCA/000/828/875/GCA_000828875.1_ASM82887v1
ftp://ftp.ncbi.nlm.nih.gov/genomes/all/GCA/000/828/895/GCA_000828895.1_ASM82889v1
ftp://ftp.ncbi.nlm.nih.gov/genomes/all/GCA/000/828/915/GCA_000828915.1_ASM82891v1
ftp://ftp.ncbi.nlm.nih.gov/genomes/all/GCA/000/828/935/GCA_000828935.1_ASM82893v1
ftp://ftp.ncbi.nlm.nih.gov/genomes/all/GCA/000/828/955/GCA_000828955.1_ASM82895v1
ftp://ftp.ncbi.nlm.nih.gov/genomes/all/GCA/000/828/975/GCA_000828975.1_ASM82897v1
ftp://ftp.ncbi.nlm.nih.gov/genomes/all/GCA/000/829/175/GCA_000829175.1_ASM82917v1
ftp://ftp.ncbi.nlm.nih.gov/genomes/all/GCA/000/829/215/GCA_000829215.1_ASM82921v1
ftp://ftp.ncbi.nlm.nih.gov/genomes/all/GCA/000/829/255/GCA_000829255.1_ASM82925v1
ftp://ftp.ncbi.nlm.nih.gov/genomes/all/GCA/000/829/275/GCA_000829275.1_ASM82927v1
ftp://ftp.ncbi.nlm.nih.gov/genomes/all/GCA/000/829/315/GCA_000829315.1_ASM82931v1
ftp://ftp.ncbi.nlm.nih.gov/genomes/all/GCA/000/829/355/GCA_000829355.1_ASM82935v1
ftp://ftp.ncbi.nlm.nih.gov/genomes/all/GCA/000/829/415/GCA_000829415.1_ASM82941v1
ftp://ftp.ncbi.nlm.nih.gov/genomes/all/GCA/000/829/885/GCA_000829885.1_ASM82988v1
ftp://ftp.ncbi.nlm.nih.gov/genomes/all/GCA/000/829/965/GCA_000829965.1_ASM82996v1
ftp://ftp.ncbi.nlm.nih.gov/genomes/all/GCA/000/829/985/GCA_000829985.1_ASM82998v1
ftp://ftp.ncbi.nlm.nih.gov/genomes/all/GCA/000/830/035/GCA_000830035.1_ASM83003v1
ftp://ftp.ncbi.nlm.nih.gov/genomes/all/GCA/000/830/055/GCA_000830055.1_ASM83005v1
ftp://ftp.ncbi.nlm.nih.gov/genomes/all/GCA/000/830/775/GCA_000830775.1_ASM83077v1
ftp://ftp.ncbi.nlm.nih.gov/genomes/all/GCA/000/830/805/GCA_000830805.1_ASM83080v1
ftp://ftp.ncbi.nlm.nih.gov/genomes/all/GCA/000/830/825/GCA_000830825.1_ASM83082v1
ftp://ftp.ncbi.nlm.nih.gov/genomes/all/GCA/000/830/845/GCA_000830845.1_ASM83084v1
ftp://ftp.ncbi.nlm.nih.gov/genomes/all/GCA/000/830/865/GCA_000830865.1_ASM83086v1
ftp://ftp.ncbi.nlm.nih.gov/genomes/all/GCA/000/830/985/GCA_000830985.1_ASM83098v1
ftp://ftp.ncbi.nlm.nih.gov/genomes/all/GCA/000/831/005/GCA_000831005.1_ASM83100v1
ftp://ftp.ncbi.nlm.nih.gov/genomes/all/GCA/000/831/405/GCA_000831405.1_ASM83140v1
ftp://ftp.ncbi.nlm.nih.gov/genomes/all/GCA/000/831/425/GCA_000831425.1_ASM83142v1
ftp://ftp.ncbi.nlm.nih.gov/genomes/all/GCA/000/831/525/GCA_000831525.1_ASM83152v1
ftp://ftp.ncbi.nlm.nih.gov/genomes/all/GCA/000/831/545/GCA_000831545.1_ASM83154v1
ftp://ftp.ncbi.nlm.nih.gov/genomes/all/GCA/000/831/565/GCA_000831565.1_ASM83156v1
ftp://ftp.ncbi.nlm.nih.gov/genomes/all/GCA/000/831/585/GCA_000831585.1_ASM83158v1
ftp://ftp.ncbi.nlm.nih.gov/genomes/all/GCA/000/832/305/GCA_000832305.1_ASM83230v1
ftp://ftp.ncbi.nlm.nih.gov/genomes/all/GCA/000/833/145/GCA_000833145.1_ASM83314v1
ftp://ftp.ncbi.nlm.nih.gov/genomes/all/GCA/000/833/165/GCA_000833165.1_ASM83316v1
ftp://ftp.ncbi.nlm.nih.gov/genomes/all/GCA/000/833/195/GCA_000833195.1_ASM83319v1
ftp://ftp.ncbi.nlm.nih.gov/genomes/all/GCA/000/833/215/GCA_000833215.1_ASM83321v1
ftp://ftp.ncbi.nlm.nih.gov/genomes/all/GCA/000/833/235/GCA_000833235.1_ASM83323v1
ftp://ftp.ncbi.nlm.nih.gov/genomes/all/GCA/000/833/255/GCA_000833255.1_ASM83325v1
ftp://ftp.ncbi.nlm.nih.gov/genomes/all/GCA/000/833/295/GCA_000833295.1_ASM83329v1
ftp://ftp.ncbi.nlm.nih.gov/genomes/all/GCA/000/833/315/GCA_000833315.1_ASM83331v1
ftp://ftp.ncbi.nlm.nih.gov/genomes/all/GCA/000/833/335/GCA_000833335.1_ASM83333v1
ftp://ftp.ncbi.nlm.nih.gov/genomes/all/GCA/000/833/355/GCA_000833355.1_ASM83335v1
ftp://ftp.ncbi.nlm.nih.gov/genomes/all/GCA/000/833/375/GCA_000833375.1_ASM83337v1
ftp://ftp.ncbi.nlm.nih.gov/genomes/all/GCA/000/833/455/GCA_000833455.1_ASM83345v1
ftp://ftp.ncbi.nlm.nih.gov/genomes/all/GCA/000/833/475/GCA_000833475.1_ASM83347v1
ftp://ftp.ncbi.nlm.nih.gov/genomes/all/GCA/000/833/495/GCA_000833495.1_ASM83349v1
ftp://ftp.ncbi.nlm.nih.gov/genomes/all/GCA/000/833/515/GCA_000833515.1_ASM83351v1
ftp://ftp.ncbi.nlm.nih.gov/genomes/all/GCA/000/833/535/GCA_000833535.1_ASM83353v1
ftp://ftp.ncbi.nlm.nih.gov/genomes/all/GCA/000/833/635/GCA_000833635.2_ASM83363v2
ftp://ftp.ncbi.nlm.nih.gov/genomes/all/GCA/000/834/195/GCA_000834195.1_ASM83419v1
ftp://ftp.ncbi.nlm.nih.gov/genomes/all/GCA/000/834/215/GCA_000834215.1_ASM83421v1
ftp://ftp.ncbi.nlm.nih.gov/genomes/all/GCA/000/834/235/GCA_000834235.1_ASM83423v1
ftp://ftp.ncbi.nlm.nih.gov/genomes/all/GCA/000/834/255/GCA_000834255.1_ASM83425v1
ftp://ftp.ncbi.nlm.nih.gov/genomes/all/GCA/000/834/275/GCA_000834275.1_ASM83427v1
ftp://ftp.ncbi.nlm.nih.gov/genomes/all/GCA/000/834/295/GCA_000834295.1_ASM83429v1
ftp://ftp.ncbi.nlm.nih.gov/genomes/all/GCA/000/834/315/GCA_000834315.1_ASM83431v1
ftp://ftp.ncbi.nlm.nih.gov/genomes/all/GCA/000/834/335/GCA_000834335.1_ASM83433v1
ftp://ftp.ncbi.nlm.nih.gov/genomes/all/GCA/000/834/355/GCA_000834355.1_ASM83435v1
ftp://ftp.ncbi.nlm.nih.gov/genomes/all/GCA/000/834/375/GCA_000834375.1_ASM83437v1
ftp://ftp.ncbi.nlm.nih.gov/genomes/all/GCA/000/834/395/GCA_000834395.1_ASM83439v1
ftp://ftp.ncbi.nlm.nih.gov/genomes/all/GCA/000/834/415/GCA_000834415.1_ASM83441v1
ftp://ftp.ncbi.nlm.nih.gov/genomes/all/GCA/000/834/435/GCA_000834435.1_ASM83443v1
ftp://ftp.ncbi.nlm.nih.gov/genomes/all/GCA/000/834/455/GCA_000834455.1_ASM83445v1
ftp://ftp.ncbi.nlm.nih.gov/genomes/all/GCA/000/834/475/GCA_000834475.1_ASM83447v1
ftp://ftp.ncbi.nlm.nih.gov/genomes/all/GCA/000/834/495/GCA_000834495.1_ASM83449v1
ftp://ftp.ncbi.nlm.nih.gov/genomes/all/GCA/000/834/515/GCA_000834515.1_ASM83451v1
ftp://ftp.ncbi.nlm.nih.gov/genomes/all/GCA/000/834/735/GCA_000834735.1_ASM83473v1
ftp://ftp.ncbi.nlm.nih.gov/genomes/all/GCA/000/834/755/GCA_000834755.1_ASM83475v1
ftp://ftp.ncbi.nlm.nih.gov/genomes/all/GCA/000/834/775/GCA_000834775.1_ASM83477v1
ftp://ftp.ncbi.nlm.nih.gov/genomes/all/GCA/000/834/825/GCA_000834825.1_ASM83482v1
ftp://ftp.ncbi.nlm.nih.gov/genomes/all/GCA/000/834/845/GCA_000834845.1_ASM83484v1
ftp://ftp.ncbi.nlm.nih.gov/genomes/all/GCA/000/834/865/GCA_000834865.1_ASM83486v1
ftp://ftp.ncbi.nlm.nih.gov/genomes/all/GCA/000/834/885/GCA_000834885.1_ASM83488v1
ftp://ftp.ncbi.nlm.nih.gov/genomes/all/GCA/000/834/925/GCA_000834925.1_ASM83492v1
ftp://ftp.ncbi.nlm.nih.gov/genomes/all/GCA/000/834/945/GCA_000834945.1_ASM83494v1
ftp://ftp.ncbi.nlm.nih.gov/genomes/all/GCA/000/834/965/GCA_000834965.1_ASM83496v1
ftp://ftp.ncbi.nlm.nih.gov/genomes/all/GCA/000/834/985/GCA_000834985.1_ASM83498v1
ftp://ftp.ncbi.nlm.nih.gov/genomes/all/GCA/000/835/205/GCA_000835205.1_ASM83520v1
ftp://ftp.ncbi.nlm.nih.gov/genomes/all/GCA/000/835/285/GCA_000835285.1_ASM83528v1
ftp://ftp.ncbi.nlm.nih.gov/genomes/all/GCA/000/835/305/GCA_000835305.1_ASM83530v1
ftp://ftp.ncbi.nlm.nih.gov/genomes/all/GCA/000/835/345/GCA_000835345.1_ASM83534v1
ftp://ftp.ncbi.nlm.nih.gov/genomes/all/GCA/000/835/365/GCA_000835365.1_ASM83536v1
ftp://ftp.ncbi.nlm.nih.gov/genomes/all/GCA/000/875/695/GCA_000875695.1_ASM87569v1
ftp://ftp.ncbi.nlm.nih.gov/genomes/all/GCA/000/931/465/GCA_000931465.1_ASM93146v1
ftp://ftp.ncbi.nlm.nih.gov/genomes/all/GCA/000/931/565/GCA_000931565.1_ASM93156v1
ftp://ftp.ncbi.nlm.nih.gov/genomes/all/GCA/000/931/575/GCA_000931575.1_ASM93157v1
ftp://ftp.ncbi.nlm.nih.gov/genomes/all/GCA/000/931/605/GCA_000931605.1_ASM93160v1
ftp://ftp.ncbi.nlm.nih.gov/genomes/all/GCA/000/931/625/GCA_000931625.1_ASM93162v1
ftp://ftp.ncbi.nlm.nih.gov/genomes/all/GCA/000/934/305/GCA_000934305.1_ASM93430v1
ftp://ftp.ncbi.nlm.nih.gov/genomes/all/GCA/000/934/525/GCA_000934525.1_ASM93452v1
ftp://ftp.ncbi.nlm.nih.gov/genomes/all/GCA/000/934/545/GCA_000934545.1_ASM93454v1
ftp://ftp.ncbi.nlm.nih.gov/genomes/all/GCA/000/934/565/GCA_000934565.1_ASM93456v1
ftp://ftp.ncbi.nlm.nih.gov/genomes/all/GCA/000/934/605/GCA_000934605.2_ASM93460v2
ftp://ftp.ncbi.nlm.nih.gov/genomes/all/GCA/000/935/025/GCA_000935025.1_ASM93502v1
ftp://ftp.ncbi.nlm.nih.gov/genomes/all/GCA/000/940/805/GCA_000940805.1_ASM94080v1
ftp://ftp.ncbi.nlm.nih.gov/genomes/all/GCA/000/940/825/GCA_000940825.1_ASM94082v1
ftp://ftp.ncbi.nlm.nih.gov/genomes/all/GCA/000/940/895/GCA_000940895.2_ASM94089v2
ftp://ftp.ncbi.nlm.nih.gov/genomes/all/GCA/000/940/915/GCA_000940915.1_ASM94091v1
ftp://ftp.ncbi.nlm.nih.gov/genomes/all/GCA/000/940/935/GCA_000940935.1_ASM94093v1
ftp://ftp.ncbi.nlm.nih.gov/genomes/all/GCA/000/940/975/GCA_000940975.1_ASM94097v1
ftp://ftp.ncbi.nlm.nih.gov/genomes/all/GCA/000/940/995/GCA_000940995.1_ASM94099v1
ftp://ftp.ncbi.nlm.nih.gov/genomes/all/GCA/000/941/015/GCA_000941015.2_ASM94101v2
ftp://ftp.ncbi.nlm.nih.gov/genomes/all/GCA/000/943/805/GCA_000943805.1_ASM94380v1
ftp://ftp.ncbi.nlm.nih.gov/genomes/all/GCA/000/948/075/GCA_000948075.1_ASM94807v1
ftp://ftp.ncbi.nlm.nih.gov/genomes/all/GCA/000/953/035/GCA_000953035.1_NCTC1
ftp://ftp.ncbi.nlm.nih.gov/genomes/all/GCA/000/953/095/GCA_000953095.1_BP_3921g
ftp://ftp.ncbi.nlm.nih.gov/genomes/all/GCA/000/953/135/GCA_000953135.1_LFA
ftp://ftp.ncbi.nlm.nih.gov/genomes/all/GCA/000/953/295/GCA_000953295.1_AD-CAI.1
ftp://ftp.ncbi.nlm.nih.gov/genomes/all/GCA/000/953/315/GCA_000953315.1_Wau001
ftp://ftp.ncbi.nlm.nih.gov/genomes/all/GCA/000/953/355/GCA_000953355.1_XNC2
ftp://ftp.ncbi.nlm.nih.gov/genomes/all/GCA/000/953/395/GCA_000953395.1_TV-BCN.1
ftp://ftp.ncbi.nlm.nih.gov/genomes/all/GCA/000/953/415/GCA_000953415.1_AF-CAI.1
ftp://ftp.ncbi.nlm.nih.gov/genomes/all/GCA/000/953/435/GCA_000953435.1_CEM1.1
ftp://ftp.ncbi.nlm.nih.gov/genomes/all/GCA/000/953/455/GCA_000953455.1_Ppseudo_Pac
ftp://ftp.ncbi.nlm.nih.gov/genomes/all/GCA/000/953/495/GCA_000953495.1_SINFA
ftp://ftp.ncbi.nlm.nih.gov/genomes/all/GCA/000/953/635/GCA_000953635.1_LMI
ftp://ftp.ncbi.nlm.nih.gov/genomes/all/GCA/000/953/655/GCA_000953655.1_LHA
ftp://ftp.ncbi.nlm.nih.gov/genomes/all/GCA/000/953/695/GCA_000953695.1_AWOD1
ftp://ftp.ncbi.nlm.nih.gov/genomes/all/GCA/000/953/735/GCA_000953735.1_MVIS1
ftp://ftp.ncbi.nlm.nih.gov/genomes/all/GCA/000/954/135/GCA_000954135.2_ASM95413v2
ftp://ftp.ncbi.nlm.nih.gov/genomes/all/GCA/000/954/175/GCA_000954175.1_ASM95417v1
ftp://ftp.ncbi.nlm.nih.gov/genomes/all/GCA/000/954/195/GCA_000954195.1_ASM95419v1
ftp://ftp.ncbi.nlm.nih.gov/genomes/all/GCA/000/959/125/GCA_000959125.1_ASM95912v1
ftp://ftp.ncbi.nlm.nih.gov/genomes/all/GCA/000/959/145/GCA_000959145.1_ASM95914v1
ftp://ftp.ncbi.nlm.nih.gov/genomes/all/GCA/000/959/165/GCA_000959165.1_ASM95916v1
ftp://ftp.ncbi.nlm.nih.gov/genomes/all/GCA/000/959/185/GCA_000959185.1_ASM95918v1
ftp://ftp.ncbi.nlm.nih.gov/genomes/all/GCA/000/959/205/GCA_000959205.1_ASM95920v1
ftp://ftp.ncbi.nlm.nih.gov/genomes/all/GCA/000/959/225/GCA_000959225.1_ASM95922v1
ftp://ftp.ncbi.nlm.nih.gov/genomes/all/GCA/000/959/245/GCA_000959245.1_ASM95924v1
ftp://ftp.ncbi.nlm.nih.gov/genomes/all/GCA/000/959/265/GCA_000959265.1_ASM95926v1
ftp://ftp.ncbi.nlm.nih.gov/genomes/all/GCA/000/959/285/GCA_000959285.1_ASM95928v1
[truncated: 2,462 more rows]
