# Supplementary material for: The Distribution of Tryptophan-Dependent Indole-3-Acetic Acid Synthesis Pathways in Bacteria Unraveled by Large-Scale Genomic Analysis
Source: Molecules. 2019 Apr 10;24(7):1411. doi: 10.3390/molecules24071411 (PMC6479905; doi:10.3390/molecules24071411)
Supplement: Supplementary file 1 [file molecules-24-01411-s001.zip › Supplementary files/Supplementary Table 7.xlsx]

## Sheet: ko
Pathway	Step1	Step2	Step3
IPA-ipdC	K03334,K14265,K00838,K16903,K00832,K00838,K05821	K04103	K00128,K14085,K00149,K11817,K22417
IPA-YUCCA	K03334,K14265,K00838,K16903,K00832,K00838,K05821	K04103	K11816
TPM	K01593,K22433	K11182,K00274	K00128,K14085,K00149,K11817,K22417
IAM	K00466	K01426,K18541
IAN-nitrilase-IAOX	K11868	K01501
IAN-nitrilase-Gluco	K01237	K01501
IAN-nitrile-IAOX	K11868	K01721,K20807	K01426,K18541
IAN-nitrile-Gluco	K01237	K01721,K20807	K01426,K18541
